# Supplementary material for: TAF6δ orchestrates an apoptotic transcriptome profile and interacts functionally with p53
Source: BMC Mol Biol. 2010 Jan 22;11:10. doi: 10.1186/1471-2199-11-10 (PMC2827470; doi:10.1186/1471-2199-11-10)
Supplement: Additional file 3 — TAF6δ Signature.csv. This comma separated value data file contains a tabular listing of the TAF6δ target genes identified in this study and their annotation. [file 1471-2199-11-10-S3.CSV]

-----------------------------------------------
ace.map output generated Sun Aug 12 20:20:14 CEST 2007
ace.map version: 0.905
http://www.iri.cnrs.fr/seg
-----------------------------------------------
TECHNOLOGY	applied biosystems
SPECIES	h.sapiens
FILTER DATE	07/08/12 06:20 PM
TERM	f1
FILES:
INP_F1	D:\ace\dat\060926mace_acemap049\02bb\ma2\070812_exon-ctrl.ma2
DATA [CONDITION] :
INP_D1	070812181807default_p.dat [|q|>= 0.0000 e <= 0.0500]
STAT :
file	cond	miss	match	pass
C1	|q|>= 0.0000	0.00%	100.00%	2.90%
33092p	e <= 0.0500	0.00%	2.90%	100.00%
070812_exon-ctrl.ma2		0.00%	2.90%	100.00%
Fa		961	~2.90%
file exported by ace.map | Wed Jun 10 17:05:06 CEST 2009 | h.sapiens | applied biosystems | 070812_exon-ctrl_e005.ma3 | (c) 2007 by guillaume brysbaert, sebastian noth, arndt benecke [IHES - IRI]
annotation file used : Human_AB1700_Annotations_09_06.txt
PROBE	LOG_Q[070812_exon-ctrl.ma2]	VAR[070812_exon-ctrl.ma2]	P[070812_exon-ctrl.ma2]	P'[070812_exon-ctrl.ma2]	E[070812_exon-ctrl.ma2]	A'[070812_exon-ctrl.ma2]	SIGNAL{070812_bclx_exon.ma1}	VAR{070812_bclx_exon.ma1}	A{070812_bclx_exon.ma1}	SIGNAL{070812_bclx_ctrl.ma1}	VAR{070812_bclx_ctrl.ma1}	A{070812_bclx_ctrl.ma1}	Entrez Gene ID	Celera Gene ID	Gene_Symbol	Gene_Name
100057	1.45	0.3	0.01	0.99	0	0	12.45	0.21	1	4.77	0.22	1	493861	hCG1793655.1	EID3	null
100064	0.96	0.21	0.02	0.98	0	0	7.33	0.17	1	3.94	0.13	1	2069	hCG14966.2	EREG	epiregulin
100344	0.97	0.3	0.06	0.95	0.02	0	14.3	0.22	1	7.68	0.2	1	11044	hCG18366.4	POLS	polymerase (DNA directed) sigma
100385	1.19	0.25	0	1	0	0	33.15	0.15	1	15.29	0.2	1	51663	hCG2004080	ZFR	zinc finger RNA binding protein
100524	0.8	0.21	0.02	0.98	0	0	13.31	0.13	1	8	0.16	1	54801	hCG1779409.2	FAM29A	family with sequence similarity 29, member A
100636	0.97	0.37	0.09	0.93	0.04	0.22	3.37	0.24	0.98	1.81	0.29	0.79	1849	hCG42586.3	DUSP7	dual specificity phosphatase 7
100710	0.58	0.23	0.13	0.88	0.04	0	8.1	0.15	1	5.68	0.17	1	4154	hCG28028.3	MBNL1	muscleblind-like (Drosophila)
101027	-1.03	0.35	0.05	0.95	0.02	0.33	1.38	0.28	0.67	2.96	0.21	0.98	84318	hCG25275.2	MGC13183	null
101126	1.74	0.5	0.01	0.99	0	0.84	2.28	0.21	0.93	0.71	0.45	0.1	55294	hCG28123.3	FBXW7	F-box and WD-40 domain protein 7 (archipelago homolog, Drosophila)
101196	0.93	0.3	0.07	0.94	0.02	0.01	6.8	0.21	1	3.74	0.21	0.99	103	hCG18813.4	ADAR	adenosine deaminase, RNA-specific
101225	0.8	0.27	0.06	0.94	0.02	0	43.04	0.15	1	25.93	0.22	1	53918	hCG2002731.1	PELO	pelota homolog (Drosophila)
101363	2.5	1.59	0.07	0.96	0.05	0.77	2.48	0.41	0.88	0.46	1.54	0.15	null	null	null	null
101854	2.85	2.99	0.07	0.96	0.04	0.71	3.04	0.3	0.96	0.44	2.98	0.27	null	hCG2041495	null	null
102233	0.49	0.2	0.17	0.84	0.05	0	89.28	0.15	1	66.56	0.13	1	79073	hCG2016509	TMEM109	transmembrane protein 109
102355	1.12	0.24	0.01	0.99	0	0	23.18	0.18	1	11.21	0.17	1	29057	hCG2004161	TMEM29	transmembrane protein 29
102419	0.66	0.26	0.12	0.89	0.04	0.07	3.4	0.16	0.99	2.26	0.2	0.93	23211	hCG2040158	C19orf7	chromosome 19 open reading frame 7
102445	0.66	0.24	0.12	0.89	0.04	0	8.84	0.2	1	5.86	0.13	1	null	hCG2031379	null	null
102729	-2.2	0.7	0.04	0.97	0.02	0.63	0.7	0.59	0.36	3.35	0.36	0.94	null	null	null	null
102915	-2.96	1.51	0.06	0.97	0.04	0.71	0.3	1.44	0.18	2.47	0.46	0.84	640	hCG17254.4	BLK	B lymphoid tyrosine kinase
103214	0.88	0.26	0.03	0.97	0.01	0	7.6	0.15	1	4.33	0.21	1	57234	null	FAM91A2	family with sequence similarity 91, member A2
103366	1.04	0.22	0.01	0.99	0	0	225.04	0.17	1	114.46	0.15	1	84973	hCG27637.3	MGC16037	null
103589	-2.89	0.82	0.04	0.97	0.03	0.61	0.74	0.7	0.38	5.71	0.43	0.96	2833	hCG19964.2	CXCR3	chemokine (C-X-C motif) receptor 3
103627	3.08	2.73	0.06	0.97	0.04	0.74	3.31	0.38	0.94	0.41	2.7	0.23	158809	hCG18113.4	MAGEB6	melanoma antigen family B, 6
103641	0.55	0.22	0.14	0.87	0.04	0	9.77	0.14	1	7	0.17	1	5822	hCG401302.3	PWP2H	PWP2 periodic tryptophan protein homolog (yeast)
103769	1.28	0.59	0.09	0.94	0.05	0.65	2.23	0.28	0.9	0.97	0.51	0.31	26953	hCG2011555	RANBP6	RAN binding protein 6
104213	0.8	0.27	0.08	0.93	0.03	0.01	5.48	0.2	1	3.29	0.18	0.99	10782	hCG201350.3	ZNF274	zinc finger protein 274
104402	1.72	0.35	0	1	0	0.05	8.85	0.18	1	2.82	0.3	0.95	7071	hCG15009.2	KLF10	Kruppel-like factor 10
104428	0.8	0.37	0.1	0.91	0.04	0.12	4	0.13	1	2.42	0.35	0.88	9205	hCG2019830	ZMYM5	zinc finger, MYM-type 5
104610	3.84	0.83	0.02	0.99	0.01	0.91	7.44	0.4	0.98	0.55	0.73	0.07	5837	hCG23403.3	PYGM	phosphorylase, glycogen; muscle (McArdle syndrome, glycogen storage disease type V)
105030	0.8	0.25	0.07	0.94	0.02	0	50.86	0.18	1	30.62	0.17	1	7514	hCG1986857	XPO1	exportin 1 (CRM1 homolog, yeast)
105351	0.95	0.34	0.06	0.95	0.02	0.02	6.42	0.18	1	3.48	0.28	0.98	9451	hCG27440.2	EIF2AK3	eukaryotic translation initiation factor 2-alpha kinase 3
105603	1.75	0.58	0.06	0.96	0.04	0.8	2.06	0.37	0.84	0.64	0.45	0.06	9806	hCG2024856	SPOCK2	sparc/osteonectin, cwcv and kazal-like domains proteoglycan (testican) 2
105861	2.86	0.83	0.06	0.97	0.04	0.75	5.49	0.47	0.95	0.79	0.69	0.23	10612	hCG24076.2	TRIM3	tripartite motif-containing 3
105869	-0.56	0.24	0.14	0.87	0.04	0.04	2.63	0.21	0.96	4.05	0.12	1	55145	hCG19066.3	THAP1	THAP domain containing, apoptosis associated protein 1
105900	0.9	0.31	0.06	0.94	0.02	0.06	4.46	0.19	1	2.5	0.25	0.94	51315	hCG1640192.3	LOC51315	null
105979	0.88	0.36	0.11	0.91	0.05	0.06	4.71	0.23	1	2.68	0.27	0.95	92595	hCG19316.3	MGC13138	null
106266	0.68	0.2	0.05	0.95	0.01	0	21.2	0.13	1	13.89	0.15	1	221687	hCG1647724.3	RNF182	ring finger protein 182
106600	2	0.73	0.01	0.99	0	0.64	3.82	0.23	0.99	1	0.69	0.36	4616	hCG22705.4	GADD45B	growth arrest and DNA-damage-inducible, beta
106672	-0.95	0.29	0.03	0.97	0.01	0.1	2.18	0.25	0.9	4.41	0.15	1	79031	hCG1737657.1	PDCL3	phosducin-like 3
106722	0.69	0.27	0.12	0.9	0.04	0	7.66	0.18	1	4.97	0.21	1	9354	hCG2033105.1	UBE4A	ubiquitination factor E4A (UFD2 homolog, yeast)
106788	0.81	0.22	0.03	0.97	0.01	0	11.99	0.14	1	7.15	0.18	1	null	null	null	null
106976	2.85	1.19	0.03	0.98	0.01	0.58	7.19	0.36	0.99	1.04	1.14	0.42	387751	hCG1788138.2	GVIN1	GTPase, very large interferon inducible 1
107155	-2.23	0.92	0.01	0.99	0	0.72	0.42	0.9	0.23	2.06	0.21	0.89	6920	hCG38846.2	TCEA3	transcription elongation factor A (SII), 3
107290	0.53	0.21	0.15	0.86	0.05	0	29.29	0.16	1	21.24	0.13	1	170506	hCG27876.3	DHX36	DEAH (Asp-Glu-Ala-His) box polypeptide 36
107292	1.06	0.25	0	1	0	0	39.8	0.11	1	19.96	0.22	1	83667	hCG19575.3	SESN2	sestrin 2
107302	0.92	0.33	0.08	0.93	0.03	0.01	6.53	0.22	1	3.62	0.24	0.99	7743	hCG29010.3	ZNF189	zinc finger protein 189
107499	0.97	0.3	0.04	0.96	0.01	0.01	7.6	0.19	1	4.06	0.23	0.99	22898	hCG20740.4	DENND3	DENN/MADD domain containing 3
107823	0.73	0.22	0.05	0.95	0.01	0	61.57	0.13	1	38.82	0.19	1	5756	hCG1997551.1|hCG2044779|hCG1820973.1	PTK9	PTK9 protein tyrosine kinase 9
107836	3.7	1.09	0.01	0.99	0	0.94	5.2	0.33	0.99	0.42	1.04	0.05	null	hCG1781204.1	null	null
107893	1.13	0.35	0.03	0.97	0.01	0.01	10.01	0.19	1	4.78	0.3	0.99	10111	hCG24125.2	RAD50	RAD50 homolog (S. cerevisiae)
108203	2.4	0.55	0.01	0.99	0	0.61	5.48	0.27	1	1.09	0.47	0.39	2297	hCG37843.4	FOXD1	forkhead box D1
108223	0.7	0.26	0.12	0.9	0.04	0	8.68	0.2	1	5.61	0.16	1	null	null	null	null
108414	4.79	1.24	0.01	1	0	0.91	11.78	0.34	1	0.45	1.19	0.09	null	null	null	null
108488	0.67	0.21	0.06	0.94	0.01	0	17.28	0.12	1	11.41	0.18	1	55157	hCG1811306.1	DARS2	aspartyl-tRNA synthetase 2 (mitochondrial)
108702	-2.02	0.9	0.05	0.97	0.03	0.61	0.73	0.84	0.37	3.09	0.33	0.95	3049	hCG1745304.1	HBQ1	hemoglobin, theta 1
109132	-3.97	1.49	0	1	0	0.74	0.44	1.46	0.26	7.19	0.29	1	4099	hCG23606.3	MAG	myelin associated glycoprotein
109219	5.57	0.6	0.01	1	0	1	11.13	0.34	1	0.25	0.49	0	79890	hCG2029104	RIN3	Ras and Rab interactor 3
109390	1.09	0.33	0.06	0.95	0.02	0	9.84	0.25	1	4.86	0.21	1	9869	hCG39375.4	SETDB1	SET domain, bifurcated 1
109421	0.58	0.23	0.14	0.87	0.04	0	12.32	0.16	1	8.62	0.16	1	9590	hCG21985.3	AKAP12	A kinase (PRKA) anchor protein (gravin) 12
109622	1.23	0.44	0.04	0.96	0.02	0.74	1.81	0.22	0.84	0.8	0.38	0.14	51385	hCG18069.4	ZNF589	zinc finger protein 589
109708	1.67	0.33	0.01	0.99	0	0	26.64	0.24	1	8.8	0.23	1	85028	hCG1773592.1	C1orf79	chromosome 1 open reading frame 79
109811	1.64	0.61	0.01	0.99	0	0.54	3.57	0.15	1	1.2	0.59	0.46	57649	hCG1771704.3	PHF12	PHD finger protein 12
110411	0.68	0.25	0.11	0.9	0.03	0.02	4.31	0.18	1	2.82	0.17	0.98	55454	hCG2006773	GALNACT-2	null
110548	0.96	0.26	0.03	0.97	0.01	0	13.41	0.17	1	7.25	0.2	1	2263	hCG1811153.1	FGFR2	fibroblast growth factor receptor 2 (bacteria-expressed kinase, keratinocyte growth factor receptor, craniofacial dysostosis 1, Crouzon syndrome, Pfeiffer syndrome, Jackson-Weiss syndrome)
110570	0.91	0.19	0.01	0.99	0	0	11.73	0.14	1	6.54	0.13	1	1289	hCG2021790	COL5A1	collagen, type V, alpha 1
110608	2.2	0.29	0	1	0	0.02	14.34	0.12	1	3.27	0.26	0.98	126917	hCG1817774.1	LOC126917	null
110772	1.23	0.27	0.02	0.98	0.01	0	26.7	0.23	1	11.9	0.15	1	1310	hCG15057.2	COL19A1	collagen, type XIX, alpha 1
110791	0.73	0.27	0.12	0.9	0.05	0	103.48	0.22	1	65.53	0.17	1	16	hCG32613.3	AARS	alanyl-tRNA synthetase
110804	0.56	0.22	0.1	0.91	0.02	0	31.75	0.07	1	22.54	0.21	1	null	null	null	null
110884	0.83	0.23	0.05	0.96	0.01	0	7.15	0.17	1	4.22	0.14	1	2908	hCG37601.4	NR3C1	nuclear receptor subfamily 3, group C, member 1 (glucocorticoid receptor)
110971	-2.85	0.79	0.02	0.99	0.01	0.66	0.65	0.71	0.33	4.89	0.35	0.98	56833	hCG38209.3	SLAMF8	SLAM family member 8
111161	0.91	0.31	0.08	0.93	0.03	0.09	3.87	0.22	0.99	2.17	0.22	0.91	null	hCG2040858	null	null
111298	0.73	0.25	0.06	0.94	0.01	0	32.13	0.12	1	20.37	0.22	1	80351	hCG17907.2	TNKS2	tankyrase, TRF1-interacting ankyrin-related ADP-ribose polymerase 2
111499	0.78	0.22	0.04	0.96	0.01	0	17.62	0.15	1	10.77	0.17	1	64787	hCG1778322.2	EPS8L2	EPS8-like 2
111796	1.21	0.37	0.06	0.95	0.03	0.07	5.42	0.28	1	2.45	0.25	0.94	151887	hCG17537.5	URB	null
111931	1	0.2	0.01	0.99	0	0	46.12	0.15	1	24.25	0.13	1	79811	hCG1818525.1	SLTM	SAFB-like, transcription modulator
112081	1.09	0.42	0.05	0.96	0.02	0.47	2.68	0.18	0.97	1.32	0.38	0.54	10721	hCG2022564	POLQ	polymerase (DNA directed), theta
112237	0.7	0.29	0.08	0.92	0.02	0	14.05	0.09	1	9.09	0.28	1	90411	hCG17035.3	MCFD2	multiple coagulation factor deficiency 2
112377	1.19	0.41	0.06	0.95	0.03	0.4	3.06	0.26	0.97	1.4	0.31	0.6	54482	hCG31836.3	FLJ10287	null
112548	0.75	0.2	0.04	0.96	0.01	0	10.8	0.14	1	6.73	0.15	1	55841	hCG401218.2	KIAA1280	null
112626	0.82	0.28	0.08	0.92	0.03	0	11.15	0.21	1	6.63	0.19	1	9053	hCG32379.3	MAP7	microtubule-associated protein 7
112846	2.71	0.91	0	1	0	0.92	2.66	0.24	0.95	0.43	0.87	0.03	7439	hCG40845.4	VMD2	vitelliform macular dystrophy 2 (Best disease, bestrophin)
112880	0.88	0.23	0.03	0.98	0	0	32.1	0.15	1	18.27	0.18	1	171017	hCG25954.3	ZNF384	zinc finger protein 384
112937	0.81	0.29	0.06	0.94	0.02	0	41.14	0.14	1	24.58	0.25	1	null	hCG39909.2	null	null
113197	1.32	0.28	0	1	0	0.17	4.44	0.14	1	1.87	0.25	0.83	57162	hCG22381.2	PELI1	pellino homolog 1 (Drosophila)
113222	0.74	0.23	0.07	0.94	0.02	0	21.79	0.16	1	13.67	0.17	1	10787	hCG2004705	NCKAP1	NCK-associated protein 1
113725	1.02	0.48	0.07	0.94	0.03	0.16	4.94	0.15	1	2.55	0.46	0.84	23168	hCG39292.2	RTF1	Rtf1, Paf1/RNA polymerase II complex component, homolog (S. cerevisiae)
113735	1.42	0.42	0.04	0.96	0.02	0.71	2.43	0.29	0.92	0.95	0.3	0.25	202775|402617	hCG1821214.1	LOC202775|LOC402617	null
113737	0.72	0.25	0.08	0.93	0.02	0	73.02	0.15	1	46.38	0.2	1	57761	hCG2019820.2	TRIB3	tribbles homolog 3 (Drosophila)
113744	0.68	0.24	0.09	0.92	0.02	0	19.58	0.15	1	12.82	0.18	1	25829	hCG41692.3	C22orf5	chromosome 22 open reading frame 5
113797	1.26	0.32	0.01	0.99	0	0	12.96	0.15	1	5.65	0.28	1	9945	hCG15277.2	GFPT2	glutamine-fructose-6-phosphate transaminase 2
113816	1.72	0.84	0.06	0.96	0.04	0.61	1.25	0.3	0.61	0.4	0.79	0.01	79754	hCG96219.3	ASB13	ankyrin repeat and SOCS box-containing 13
113820	1.01	0.33	0.05	0.96	0.02	0.02	6.8	0.19	1	3.54	0.27	0.98	29946	hCG201413.3	SERTAD3	SERTA domain containing 3
114014	0.71	0.2	0.02	0.98	0	0	25.28	0.08	1	16.23	0.18	1	50515	hCG2015274.1	CHST11	carbohydrate (chondroitin 4) sulfotransferase 11
114236	1.72	0.98	0.07	0.96	0.04	0.73	2.16	0.27	0.89	0.69	0.94	0.21	4439	hCG2001570	MSH5	mutS homolog 5 (E. coli)
114403	0.79	0.31	0.1	0.91	0.04	0.01	6.67	0.2	1	4.05	0.23	0.99	null	hCG1820586.2	null	null
114744	1.08	0.37	0.03	0.97	0.01	0.01	13.71	0.17	1	6.79	0.33	0.99	7290	hCG17895.3	HIRA	HIR histone cell cycle regulation defective homolog A (S. cerevisiae)
114758	0.87	0.26	0.04	0.96	0.01	0	15.66	0.17	1	8.99	0.2	1	57532	hCG29087.3	182-FIP	null
114782	2.33	0.82	0.04	0.97	0.02	0.8	1.88	0.36	0.81	0.39	0.73	0.01	95681	hCG18971.2	TSGA14	testis specific, 14
114784	0.93	0.17	0	1	0	0	9.98	0.09	1	5.51	0.14	1	1290	hCG1776254.2	COL5A2	collagen, type V, alpha 2
114868	1.22	0.3	0.03	0.97	0.01	0	34.66	0.24	1	15.58	0.18	1	23360	hCG25190.4	FNBP4	formin binding protein 4
114882	0.88	0.25	0.05	0.96	0.01	0	47.48	0.18	1	27.11	0.17	1	22889	hCG17171.3	KIAA0907	KIAA0907
115022	1.14	0.27	0.03	0.98	0.01	0	13.52	0.22	1	6.43	0.16	1	7779	hCG24259.3	SLC30A1	solute carrier family 30 (zinc transporter), member 1
115178	0.56	0.2	0.12	0.88	0.03	0	41.98	0.15	1	29.79	0.12	1	9618	hCG28281.3	TRAF4	TNF receptor-associated factor 4
115185	1.17	0.4	0.06	0.95	0.02	0.19	4.19	0.24	0.99	1.96	0.32	0.81	23244	hCG38551.3	SCC-112	null
115252	-2.31	0.94	0.06	0.96	0.04	0.64	0.33	0.84	0.18	1.74	0.43	0.71	null	hCG1643952.2	null	null
115353	1.83	0.58	0.02	0.98	0.01	0.59	3.76	0.28	0.98	1.11	0.51	0.41	1848	hCG26604.2	DUSP6	dual specificity phosphatase 6
115613	0.75	0.26	0.09	0.92	0.03	0	18.19	0.19	1	11.32	0.17	1	29102	hCG2003777	RNASEN	ribonuclease III, nuclear
115921	0.59	0.22	0.13	0.88	0.04	0	10.93	0.16	1	7.64	0.14	1	51027	hCG1997251.1	BOLA1	bolA-like 1 (E. coli)
116004	1.3	0.26	0	1	0	0.12	4.7	0.15	1	2	0.21	0.88	9693	hCG16402.2	RAPGEF2	Rap guanine nucleotide exchange factor (GEF) 2
116407	0.65	0.22	0.08	0.93	0.02	0	129.1	0.13	1	86.17	0.18	1	3190	hCG1985922	HNRPK	heterogeneous nuclear ribonucleoprotein K
116538	1.01	0.27	0.03	0.97	0.01	0	55.95	0.19	1	29.07	0.19	1	8943	hCG2004350	AP3D1	adaptor-related protein complex 3, delta 1 subunit
116772	0.79	0.25	0.06	0.94	0.02	0.01	5.97	0.16	1	3.62	0.19	1	388796	null	LOC388796	null
116793	2.57	0.68	0.04	0.97	0.03	0.53	6.83	0.42	0.98	1.21	0.54	0.46	5997	hCG41052.3	RGS2	regulator of G-protein signalling 2, 24kDa
116822	3.36	1.79	0.02	0.98	0.01	0.74	5.65	0.36	0.98	0.58	1.75	0.25	null	hCG1818123.1	null	null
116932	0.9	0.38	0.09	0.93	0.04	0.41	2.51	0.19	0.96	1.4	0.33	0.6	79728	hCG1986920.1	FLJ21816	null
117405	1.34	0.7	0.08	0.94	0.04	0.58	2.66	0.24	0.96	1.11	0.66	0.42	349565	hCG2022373.2	NMNAT3	nicotinamide nucleotide adenylyltransferase 3
117428	1.23	0.38	0.05	0.96	0.02	0.1	5.23	0.26	1	2.33	0.28	0.91	79627	hCG32779.3	OGFRL1	opioid growth factor receptor-like 1
117466	0.61	0.23	0.1	0.9	0.03	0	8.77	0.13	1	6.01	0.19	1	10495	hCG1981024	COVA1	cytosolic ovarian carcinoma antigen 1
117527	-1.22	0.5	0.06	0.95	0.03	0.48	1.06	0.44	0.52	2.59	0.24	0.95	155066	hCG16181.2	ATP6V0E2L	ATPase, H+ transporting V0 subunit E isoform 2-like (rat)
117608	2.64	0.9	0	1	0	0.88	3.28	0.24	0.98	0.55	0.87	0.1	null	hCG1796762.2	null	null
117648	0.84	0.27	0.06	0.94	0.02	0	9.53	0.18	1	5.58	0.19	1	4088	hCG22521.3	SMAD3	SMAD, mothers against DPP homolog 3 (Drosophila)
117700	-2.69	2.7	0.07	0.96	0.05	0.57	0.7	2.68	0.43	4.74	0.29	0.99	200162	hCG38170.3	SPAG17	sperm associated antigen 17
117752	1.2	0.29	0.03	0.98	0.01	0.01	7.54	0.22	1	3.45	0.19	0.99	10435	hCG2039452	CDC42EP2	CDC42 effector protein (Rho GTPase binding) 2
117763	-2.01	1.03	0.06	0.96	0.03	0.56	0.33	0.98	0.17	1.38	0.33	0.59	8748	hCG20675.3	ADAM20	ADAM metallopeptidase domain 20
117790	0.74	0.21	0.05	0.95	0.01	0	18.71	0.15	1	11.71	0.16	1	51531	hCG29948.3	C9orf156	chromosome 9 open reading frame 156
117977	3.4	0.68	0.03	0.98	0.02	0.41	15.08	0.44	0.98	1.5	0.53	0.6	null	hCG1812137.2	null	null
118256	0.63	0.21	0.09	0.91	0.02	0	275.63	0.15	1	186.79	0.16	1	1655	hCG27643.4	DDX5	DEAD (Asp-Glu-Ala-Asp) box polypeptide 5
118495	0.56	0.21	0.14	0.87	0.04	0	19.83	0.16	1	14.15	0.14	1	85476	hCG1811418.1	GFM1	G elongation factor, mitochondrial 1
118631	0.8	0.29	0.1	0.91	0.04	0	35.5	0.22	1	21.32	0.18	1	null	null	null	null
118767	2.18	0.94	0.03	0.97	0.02	0.82	2.41	0.32	0.91	0.56	0.89	0.11	null	null	null	null
118930	1.16	0.31	0.06	0.95	0.03	0	10.14	0.27	1	4.77	0.14	1	10628	hCG37372.3	TXNIP	thioredoxin interacting protein
118983	0.85	0.24	0.05	0.95	0.02	0	11.43	0.19	1	6.67	0.15	1	23151	hCG41796.3	DIP	null
118988	1.88	0.84	0.02	0.98	0.01	0.57	3.88	0.22	0.99	1.11	0.81	0.43	null	hCG2042712	null	null
119268	0.62	0.22	0.06	0.94	0.01	0	34.26	0.05	1	23.31	0.22	1	55308	hCG2043426|hCG2039634.1	DDX19A	DEAD (Asp-Glu-Ala-As) box polypeptide 19A
119958	1.51	0.31	0.02	0.98	0.01	0	10.46	0.26	1	3.86	0.16	1	11234	hCG1784765.1	HPS5	Hermansky-Pudlak syndrome 5
120032	0.85	0.22	0.02	0.98	0	0	22.51	0.14	1	13.1	0.18	1	27161	hCG18139.3	EIF2C2	eukaryotic translation initiation factor 2C, 2
120129	1.13	0.32	0.04	0.96	0.02	0	13.17	0.23	1	6.31	0.22	1	54465	hCG22842.3	ETAA16	null
120643	-1.87	0.93	0.07	0.96	0.04	0.5	0.33	0.86	0.17	1.26	0.34	0.51	133558	hCG2039701	FLJ40243	null
120930	1.45	0.34	0.04	0.97	0.02	0	25.72	0.29	1	9.9	0.17	1	23015	hCG1790802.3	GOLGA8A	golgi autoantigen, golgin subfamily a, 8A
121612	1.15	0.43	0.07	0.94	0.03	0.02	9.4	0.25	1	4.44	0.34	0.98	1847	hCG1811162.1	DUSP5	dual specificity phosphatase 5
121690	0.58	0.24	0.12	0.88	0.04	0	16.74	0.12	1	11.78	0.2	1	8859	hCG1811587.2	STK19	serine/threonine kinase 19
121909	0.74	0.27	0.1	0.91	0.04	0.03	4.35	0.19	1	2.74	0.19	0.98	6651	hCG1995143.1	SON	SON DNA binding protein
121998	0.96	0.27	0.02	0.98	0.01	0	7.74	0.15	1	4.17	0.22	1	23462	hCG19927.3	HEY1	hairy/enhancer-of-split related with YRPW motif 1
122084	1.43	0.56	0.08	0.94	0.05	0.63	2.64	0.34	0.92	1.03	0.44	0.34	null	null	null	null
122149	0.68	0.23	0.11	0.9	0.03	0	79.14	0.19	1	51.91	0.14	1	9531	hCG40602.4	BAG3	BCL2-associated athanogene 3
122171	1.38	0.25	0	1	0	0.01	8.83	0.15	1	3.55	0.19	0.99	null	hCG1820923.2	null	null
122246	0.97	0.24	0.02	0.98	0	0	7.41	0.16	1	3.97	0.17	1	26043	hCG22503.3	UBXD7	UBX domain containing 7
122603	1.89	0.34	0	1	0	0.52	4.32	0.16	1	1.22	0.3	0.48	101	hCG1816947.1	ADAM8	ADAM metallopeptidase domain 8
123015	0.88	0.39	0.1	0.92	0.04	0.09	4.55	0.19	1	2.59	0.34	0.91	4335	hCG32983.2	MNT	MAX binding protein
123273	1.79	0.42	0.03	0.98	0.01	0.07	8.58	0.31	1	2.61	0.28	0.94	3725	hCG1780282.1	JUN	v-jun sarcoma virus 17 oncogene homolog (avian)
123368	0.99	0.36	0.07	0.94	0.03	0.49	2.39	0.21	0.94	1.26	0.29	0.51	55616	hCG1812045.1	DDEFL1	development and differentiation enhancing factor-like 1
123378	1.22	0.39	0.04	0.96	0.02	0.1	5.38	0.23	1	2.43	0.32	0.9	84973	hCG27637.3	MGC16037	null
123450	2.33	0.49	0	1	0	0.27	8.87	0.23	1	1.85	0.44	0.73	4929	hCG38357.2	NR4A2	nuclear receptor subfamily 4, group A, member 2
124073	1.58	0.66	0.07	0.95	0.04	0.64	2.84	0.32	0.94	1	0.58	0.34	105	hCG2039403	ADARB2	adenosine deaminase, RNA-specific, B2 (RED2 homolog rat)
124388	1.67	0.88	0.07	0.95	0.04	0.69	1.49	0.3	0.71	0.49	0.83	0.06	84290	hCG1789139.2	CAPNS2	calpain, small subunit 2
124411	0.53	0.18	0.13	0.88	0.03	0	24.5	0.15	1	17.76	0.09	1	114769	hCG1773750.1	COP1	null
124488	1.18	0.5	0.09	0.93	0.05	0.44	2.99	0.28	0.96	1.38	0.41	0.57	null	hCG2040695	null	null
124857	1.25	0.31	0	1	0	0.09	5.43	0.11	1	2.4	0.29	0.91	7403	hCG1810937.3	UTX	ubiquitously transcribed tetratricopeptide repeat, X chromosome
125012	0.82	0.33	0.06	0.95	0.02	0.01	8.26	0.09	1	4.91	0.32	0.99	285190|9648	hCG26654.3	RGPD4|GCC2	RANBP2-like and GRIP domain containing 4|GRIP and coiled-coil domain containing 2
125028	1.16	0.47	0.05	0.95	0.02	0.03	12.42	0.21	1	5.81	0.42	0.97	7071	hCG15009.2	KLF10	Kruppel-like factor 10
125032	0.69	0.27	0.09	0.91	0.03	0.34	2.27	0.13	0.95	1.48	0.24	0.68	2119	null	ETV5	ets variant gene 5 (ets-related molecule)
125108	1.47	0.41	0.03	0.98	0.01	0.24	4.66	0.26	0.99	1.76	0.32	0.76	29123	hCG1980824	ANKRD11	ankyrin repeat domain 11
125266	0.75	0.3	0.1	0.91	0.04	0	7.96	0.17	1	4.95	0.25	1	84939	hCG2018726.1	MUM1	melanoma associated antigen (mutated) 1
125376	1.31	0.61	0.08	0.94	0.04	0.71	1.64	0.27	0.77	0.69	0.55	0.12	null	hCG2042152	null	null
125377	0.63	0.21	0.08	0.92	0.02	0	124.77	0.13	1	84.69	0.17	1	4171	hCG39269.2	MCM2	MCM2 minichromosome maintenance deficient 2, mitotin (S. cerevisiae)
125903	0.86	0.24	0.06	0.95	0.02	0	137.92	0.21	1	79.52	0.11	1	50854	hCG43697.3	C6orf48	chromosome 6 open reading frame 48
126260	0.94	0.22	0.01	0.99	0	0	12.45	0.14	1	6.79	0.17	1	5782	hCG40623.2	PTPN12	protein tyrosine phosphatase, non-receptor type 12
126268	0.84	0.17	0.01	0.99	0	0	7.42	0.12	1	4.34	0.12	1	85459	hCG2036584	KIAA1731	KIAA1731
126351	2.05	0.65	0.03	0.97	0.02	0.79	3.06	0.33	0.95	0.77	0.56	0.18	27289	hCG1999395	RND1	Rho family GTPase 1
126367	1.39	0.63	0.03	0.98	0.01	0.19	7.25	0.13	1	2.9	0.61	0.81	220064	hCG27990.3	ORAOV1	oral cancer overexpressed 1
126679	0.62	0.22	0.09	0.91	0.02	0	33.34	0.13	1	22.83	0.17	1	null	null	null	null
127242	0.9	0.31	0.04	0.96	0.01	0.01	7.16	0.13	1	4.03	0.28	0.99	5366	hCG1776475.1	PMAIP1	phorbol-12-myristate-13-acetate-induced protein 1
127423	1.37	0.45	0.04	0.97	0.02	0.71	2.3	0.25	0.92	0.93	0.38	0.25	85440	hCG24180.2	DOCK7	dedicator of cytokinesis 7
127488	2.57	1.05	0.03	0.98	0.01	0.64	5.23	0.34	0.99	0.92	0.99	0.36	79949	hCG40992.3	C10orf81	chromosome 10 open reading frame 81
128176	0.84	0.27	0.07	0.93	0.02	0	67.45	0.2	1	39.63	0.18	1	51322	hCG2017471	WAC	WW domain containing adaptor with coiled-coil
128244	2.69	1.16	0.05	0.97	0.03	0.82	3.14	0.43	0.92	0.51	1.08	0.12	389383	hCG1642934.2	RP3-510O8.5	null
128420	0.93	0.24	0.03	0.97	0.01	0	11.41	0.17	1	6.28	0.18	1	55634	hCG17722.2	ZNF673	zinc finger protein 673
128470	1.13	0.24	0.01	0.99	0	0.2	3.49	0.17	0.99	1.68	0.17	0.8	84858	hCG23983.2	ZNF503	zinc finger protein 503
128561	1.75	0.78	0.05	0.96	0.03	0.77	2.1	0.31	0.87	0.65	0.71	0.14	null	null	null	null
128580	1.81	0.46	0.02	0.99	0.01	0.72	3.18	0.26	0.97	0.95	0.38	0.27	83852	hCG29322.2	SETDB2	SET domain, bifurcated 2
128731	0.77	0.27	0.07	0.94	0.02	0.01	6.12	0.15	1	3.76	0.23	0.99	6047	hCG18085.2	RNF4	ring finger protein 4
128976	3.25	1.48	0.02	0.98	0.01	0.86	3.9	0.37	0.96	0.43	1.43	0.11	282775	hCG2044299	OR5J2	olfactory receptor, family 5, subfamily J, member 2
129130	2.86	1.01	0	1	0	0.73	5.33	0.25	1	0.77	0.98	0.27	null	null	null	null
129189	1.5	0.57	0.08	0.94	0.05	0.6	2.91	0.35	0.93	1.08	0.44	0.38	23161	hCG2009798.1	SNX13	sorting nexin 13
129341	4.97	1.38	0	1	0	0.98	8.59	0.3	1	0.29	1.34	0.02	5371	null	PML	promyelocytic leukemia
129434	0.58	0.22	0.14	0.87	0.05	0	9.7	0.18	1	6.8	0.12	1	64795	hCG34200.3	FLJ13910	null
129436	2.03	0.71	0.03	0.98	0.01	0.76	3.13	0.3	0.96	0.8	0.64	0.22	55729	hCG2009476.1	ATF7IP	activating transcription factor 7 interacting protein
129710	1.78	0.79	0.07	0.95	0.04	0.65	1.35	0.36	0.65	0.41	0.7	0.01	440424	hCG1774987.2	LOC440424	null
129829	1.23	0.36	0.07	0.94	0.04	0	18.74	0.31	1	8.36	0.18	1	390	hCG15792.3	RND3	Rho family GTPase 3
129943	-1.2	0.39	0.02	0.98	0	0.53	0.93	0.36	0.46	2.24	0.15	0.95	4759	hCG33452.2	NEU2	sialidase 2 (cytosolic sialidase)
129999	0.87	0.24	0.03	0.98	0	0	31	0.13	1	17.77	0.21	1	5287	hCG16410.2	PIK3C2B	phosphoinositide-3-kinase, class 2, beta polypeptide
130287	1.68	0.32	0.01	0.99	0	0	24.65	0.25	1	8.08	0.19	1	2564	hCG38708.2	GABRE	gamma-aminobutyric acid (GABA) A receptor, epsilon
130304	1.1	0.47	0.09	0.93	0.05	0.59	1.21	0.27	0.6	0.59	0.39	0.02	221294	hCG2031155	NT5C2L1	5'-nucleotidase, cytosolic II-like 1
130314	1.04	0.31	0.05	0.95	0.02	0.01	6.81	0.22	1	3.46	0.22	0.99	115509	hCG1747651.1	ZNF689	zinc finger protein 689
130369	0.63	0.22	0.1	0.91	0.03	0	11.48	0.15	1	7.76	0.16	1	22856	hCG26599.2	CHSY1	carbohydrate (chondroitin) synthase 1
130401	1.52	0.67	0.06	0.96	0.03	0.74	2.12	0.28	0.88	0.77	0.6	0.19	8817	hCG37594.3	FGF18	fibroblast growth factor 18
130753	0.99	0.29	0.05	0.95	0.02	0	14.2	0.22	1	7.5	0.18	1	null	hCG1820576.1	null	null
130916	-3.54	4.3	0.03	0.98	0.02	0.68	0.31	4.29	0.31	3.82	0.21	1	54860	hCG40407.2	MS4A12	membrane-spanning 4-domains, subfamily A, member 12
130951	0.86	0.24	0.04	0.96	0.01	0	14.37	0.17	1	8.31	0.16	1	58155	hCG31917.4	PTBP2	polypyrimidine tract binding protein 2
131033	1.42	0.49	0.03	0.98	0.01	0.23	5.13	0.22	1	2.02	0.43	0.77	23586	hCG1811781.1	DDX58	DEAD (Asp-Glu-Ala-Asp) box polypeptide 58
131059	0.78	0.23	0.03	0.97	0.01	0	8.63	0.12	1	5.27	0.19	1	79666	hCG1642435.3	PLEKHF2	pleckstrin homology domain containing, family F (with FYVE domain) member 2
131072	0.52	0.23	0.15	0.86	0.04	0	12.12	0.11	1	8.84	0.2	1	55140	hCG17287.2	ELP3	elongation protein 3 homolog (S. cerevisiae)
131347	1.42	0.31	0.02	0.99	0.01	0	16.49	0.23	1	6.48	0.21	1	8349	hCG1736972.2	HIST2H2BE	histone 2, H2be
131418	0.92	0.23	0.01	0.99	0	0	45.6	0.13	1	25.19	0.19	1	null	hCG1820912.2	null	null
131511	0.99	0.28	0.04	0.96	0.01	0.03	5.14	0.21	1	2.71	0.19	0.97	23358	hCG33036.3	USP24	ubiquitin specific peptidase 24
131693	0.52	0.21	0.14	0.86	0.04	0	21.33	0.13	1	15.59	0.16	1	1877	hCG1992441.1	E4F1	E4F transcription factor 1
131968	1.68	0.49	0.04	0.97	0.02	0.6	3.41	0.32	0.96	1.11	0.37	0.4	285989	hCG1742895.1	LOC285989	null
132162	0.9	0.32	0.1	0.92	0.04	0	10.78	0.24	1	6.07	0.21	1	8366	hCG1787379.1	HIST1H4B	histone 1, H4b
132173	-1.97	0.78	0.06	0.96	0.04	0.63	0.67	0.69	0.34	2.74	0.38	0.9	116093	hCG1818409.1	DIRC1	disrupted in renal carcinoma 1
132242	1.59	0.27	0	1	0	0	16.41	0.1	1	5.7	0.25	1	22911	hCG38161.3	WDR47	WD repeat domain 47
132502	2.28	1.02	0.07	0.96	0.04	0.71	3.58	0.43	0.94	0.77	0.92	0.26	221362	hCG1645133.3	LOC221362	null
132712	2.22	0.96	0.04	0.97	0.02	0.82	2.49	0.33	0.91	0.56	0.9	0.12	3123|3125	hCG1998957	HLA-DRB1|HLA-DRB3	major histocompatibility complex, class II, DR beta 1|major histocompatibility complex, class II, DR beta 3
132773	0.65	0.22	0.09	0.92	0.02	0	8.62	0.15	1	5.76	0.15	1	1616	hCG17515.4	DAXX	death-associated protein 6
132929	-0.78	0.25	0.05	0.95	0.01	0.05	2.42	0.2	0.95	4.37	0.15	1	823	hCG23396.3	CAPN1	calpain 1, (mu/I) large subunit
133041	-3.08	0.72	0.01	0.99	0	0.71	0.54	0.65	0.28	4.78	0.31	0.99	85481	hCG1651138.2	PSKH2	protein serine kinase H2
133074	0.75	0.31	0.11	0.9	0.04	0	12.02	0.19	1	7.51	0.24	1	84836|23563	hCG2043031.1	ABHD14B|CHST5	abhydrolase domain containing 14B|carbohydrate (N-acetylglucosamine 6-O) sulfotransferase 5
133133	0.82	0.23	0.01	0.99	0	0	16.82	0.08	1	9.97	0.22	1	9748	hCG21845.2	SLK	STE20-like kinase (yeast)
133193	1	0.43	0.06	0.95	0.02	0.11	5.39	0.14	1	2.83	0.41	0.89	64135	hCG40275.2	IFIH1	interferon induced with helicase C domain 1
133298	0.94	0.34	0.09	0.93	0.04	0.29	2.89	0.24	0.97	1.58	0.25	0.72	10765	hCG2027322	JARID1B	Jumonji, AT rich interactive domain 1B (RBP2-like)
133386	0.52	0.21	0.12	0.88	0.03	0	7.7	0.08	1	5.65	0.19	1	54850	hCG28492.3	FBXL12	F-box and leucine-rich repeat protein 12
133574	1.42	0.72	0.07	0.95	0.04	0.7	2.09	0.24	0.89	0.82	0.68	0.24	10023	hCG23314.3	FRAT1	frequently rearranged in advanced T-cell lymphomas
133690	2.2	1.18	0.04	0.97	0.02	0.77	2.64	0.29	0.94	0.6	1.14	0.19	116039	hCG18223.2	OSR2	odd-skipped related 2 (Drosophila)
133703	2.33	1.31	0.07	0.96	0.04	0.77	2.6	0.4	0.89	0.54	1.24	0.16	125931	hCG22143.3	CEACAM20	carcinoembryonic antigen-related cell adhesion molecule 20
133986	0.68	0.22	0.05	0.95	0.01	0	11.96	0.1	1	7.84	0.19	1	4212	hCG39301.2	MEIS2	Meis1, myeloid ecotropic viral integration site 1 homolog 2 (mouse)
134052	0.97	0.22	0.01	0.99	0	0	67.33	0.15	1	36.07	0.17	1	1503	hCG22868.2	CTPS	CTP synthase
134083	1.43	0.57	0.07	0.95	0.04	0.42	3.7	0.31	0.97	1.44	0.47	0.58	7357	hCG27600.2	UGCG	UDP-glucose ceramide glucosyltransferase
134134	1.73	0.48	0.01	0.99	0	0.71	1.45	0.23	0.71	0.46	0.43	0	4656	hCG24327.2	MYOG	myogenin (myogenic factor 4)
134244	1.02	0.36	0.1	0.92	0.05	0.01	7.07	0.29	1	3.66	0.23	0.99	9887	hCG39862.4	C1orf16	chromosome 1 open reading frame 16
134277	-2.7	0.83	0.07	0.96	0.05	0.62	0.71	0.67	0.36	4.82	0.49	0.93	85364	hCG1641061.3	ZCCHC3	zinc finger, CCHC domain containing 3
134408	0.83	0.31	0.1	0.91	0.04	0	9.47	0.22	1	5.59	0.22	1	55914	hCG17859.2	ERBB2IP	erbb2 interacting protein
134526	0.87	0.28	0.06	0.94	0.02	0	37.23	0.19	1	21.41	0.2	1	51592	hCG37076.3	TRIM33	tripartite motif-containing 33
134644	2.32	0.65	0.06	0.96	0.04	0.86	2.51	0.44	0.87	0.53	0.48	0.01	null	hCG1817914.1	null	null
134706	1.21	0.54	0.08	0.94	0.04	0.51	2.73	0.26	0.95	1.24	0.48	0.48	54796	hCG27250.3	BNC2	basonuclin 2
134864	0.85	0.25	0.07	0.94	0.02	0	28.71	0.21	1	16.69	0.14	1	9673	hCG17168.4	KIAA0446	null
134996	0.81	0.25	0.05	0.95	0.01	0.04	4.27	0.15	1	2.55	0.21	0.96	null	hCG2041466	null	null
135074	1.09	0.31	0.01	0.99	0	0.14	4.3	0.1	1	2.11	0.3	0.86	2304	hCG29946.3	FOXE1	forkhead box E1 (thyroid transcription factor 2)
135086	2.2	0.79	0.02	0.98	0.01	0.62	4.45	0.29	0.99	1.01	0.73	0.37	1543	hCG40803.4	CYP1A1	cytochrome P450, family 1, subfamily A, polypeptide 1
135171	2.16	0.83	0.06	0.96	0.03	0.66	3.96	0.39	0.96	0.93	0.73	0.33	29028	hCG2009021	ATAD2	ATPase family, AAA domain containing 2
135458	1.09	0.54	0.09	0.93	0.05	0.22	4.44	0.21	1	2.19	0.5	0.78	10370	hCG32930.3	CITED2	Cbp/p300-interacting transactivator, with Glu/Asp-rich carboxy-terminal domain, 2
135867	1.87	0.4	0	1	0	0.34	5.34	0.21	1	1.53	0.34	0.66	10517	null	FBXW10	F-box and WD-40 domain protein 10
135984	0.84	0.33	0.09	0.93	0.03	0	27.94	0.18	1	16.41	0.27	1	387066	hCG2031039	C6orf160	chromosome 6 open reading frame 160
136008	1.41	0.61	0.08	0.94	0.05	0.64	1.32	0.32	0.64	0.52	0.52	0.02	5926	hCG20985.2	ARID4A	AT rich interactive domain 4A (RBP1-like)
136196	0.84	0.33	0.08	0.93	0.03	0.02	6.24	0.16	1	3.66	0.29	0.98	23395	hCG15439.2	LARS2	leucyl-tRNA synthetase 2, mitochondrial
136461	2.26	1.34	0.04	0.97	0.02	0.76	1.76	0.29	0.8	0.39	1.31	0.06	5210	hCG41171.3	PFKFB4	6-phosphofructo-2-kinase/fructose-2,6-biphosphatase 4
136764	0.84	0.31	0.11	0.91	0.05	0	9.68	0.24	1	5.68	0.2	1	2648	hCG2007494.1	GCN5L2	GCN5 general control of amino-acid synthesis 5-like 2 (yeast)
136889	1.61	0.37	0	1	0	0.12	6.82	0.16	1	2.34	0.34	0.88	53944	hCG2004507.1	CSNK1G1	casein kinase 1, gamma 1
136952	0.84	0.29	0.06	0.94	0.02	0	8.68	0.18	1	5.07	0.23	1	1956	hCG1811404.2	EGFR	epidermal growth factor receptor (erythroblastic leukemia viral (v-erb-b) oncogene homolog, avian)
136978	0.89	0.36	0.1	0.92	0.04	0.35	2.67	0.22	0.96	1.51	0.29	0.67	11096	hCG401140.3	ADAMTS5	ADAM metallopeptidase with thrombospondin type 1 motif, 5 (aggrecanase-2)
137027	1.07	0.42	0.09	0.93	0.05	0.02	8.17	0.28	1	4.07	0.32	0.98	8614	hCG40281.3	STC2	stanniocalcin 2
137363	0.59	0.16	0.06	0.94	0.01	0	24.35	0.11	1	16.96	0.12	1	125476	hCG2020980	C18orf37	chromosome 18 open reading frame 37
137388	0.88	0.33	0.08	0.93	0.03	0.02	5.74	0.2	1	3.27	0.26	0.98	8493	hCG1640230.2	PPM1D	protein phosphatase 1D magnesium-dependent, delta isoform
137428	0.66	0.28	0.11	0.9	0.03	0	15.67	0.12	1	10.37	0.25	1	9794	hCG15285.3	MAML1	mastermind-like 1 (Drosophila)
137501	0.83	0.22	0.01	0.99	0	0	11.88	0.09	1	7	0.2	1	23014	hCG40351.3	FBXO21	F-box protein 21
137662	0.58	0.21	0.11	0.89	0.03	0	6.07	0.13	1	4.27	0.17	1	84920	hCG1789337.2	ALG10	asparagine-linked glycosylation 10 homolog (yeast, alpha-1,2-glucosyltransferase)
138185	0.99	0.2	0	1	0	0	16.07	0.11	1	8.48	0.16	1	5106	hCG40169.3	PCK2	phosphoenolpyruvate carboxykinase 2 (mitochondrial)
138307	3.93	1.19	0.04	0.98	0.02	0.85	7.5	0.47	0.96	0.52	1.09	0.12	200734	hCG1986444.1	SPRED2	sprouty-related, EVH1 domain containing 2
138451	0.55	0.24	0.15	0.86	0.05	0	15.08	0.14	1	10.79	0.19	1	54878	hCG23669.2	DPP8	dipeptidylpeptidase 8
138929	0.87	0.23	0.02	0.98	0	0	10.81	0.13	1	6.21	0.19	1	27347	hCG15822.2	STK39	serine threonine kinase 39 (STE20/SPS1 homolog, yeast)
139063	1.31	0.4	0.02	0.98	0.01	0.35	3.59	0.19	0.99	1.52	0.35	0.65	null	hCG1727076.2	null	null
139074	2	0.51	0	1	0	0.76	3.39	0.2	0.99	0.89	0.47	0.24	5676	hCG1995686	PSG7	pregnancy specific beta-1-glycoprotein 7
139107	0.91	0.29	0.06	0.94	0.02	0	21.22	0.2	1	11.88	0.21	1	null	hCG1820728.2	null	null
139177	0.98	0.43	0.1	0.92	0.05	0.21	3.68	0.24	0.99	1.96	0.36	0.8	81691	hCG38251.3	LOC81691	null
139264	0.93	0.3	0.09	0.93	0.04	0.02	4.92	0.26	1	2.71	0.15	0.98	null	null	null	null
139295	0.74	0.24	0.09	0.92	0.03	0	25.46	0.19	1	16.03	0.16	1	4140	hCG25498.3	MARK3	MAP/microtubule affinity-regulating kinase 3
139494	1.04	0.24	0.02	0.98	0	0.01	6.44	0.18	1	3.29	0.15	0.99	7474	hCG23868.3	WNT5A	wingless-type MMTV integration site family, member 5A
139755	0.85	0.25	0.05	0.95	0.01	0	13.11	0.18	1	7.64	0.17	1	284252	hCG38480.4	KCTD1	potassium channel tetramerisation domain containing 1
139821	0.86	0.29	0.09	0.92	0.04	0.01	5.69	0.24	1	3.28	0.17	0.99	79571	hCG33173.3	GCC1	GRIP and coiled-coil domain containing 1
139874	2.18	0.55	0.02	0.99	0.01	0.89	2.84	0.3	0.95	0.66	0.46	0.07	1839	hCG45297.2	HBEGF	heparin-binding EGF-like growth factor
139881	0.98	0.23	0.02	0.98	0	0	13.52	0.16	1	7.18	0.17	1	8337	hCG2036722	HIST2H2AA	histone 2, H2aa
140564	1.22	0.44	0.03	0.98	0.01	0.71	2.01	0.16	0.9	0.9	0.4	0.23	null	hCG16936.2	null	null
140897	-1.11	0.47	0.09	0.93	0.04	0.29	1.55	0.39	0.72	3.5	0.26	0.98	90203	hCG38382.4	C20orf161	chromosome 20 open reading frame 161
141012	1.42	0.68	0.08	0.95	0.04	0.72	1.78	0.28	0.81	0.7	0.62	0.14	80781	hCG1647196.3	COL18A1	collagen, type XVIII, alpha 1
141108	0.98	0.38	0.09	0.93	0.04	0.07	5.06	0.24	1	2.69	0.3	0.93	23199	hCG17048.3	KIAA0182	null
141302	2.11	0.75	0.02	0.98	0.01	0.58	4.57	0.29	0.99	1.11	0.69	0.42	6295	hCG22788.2	SAG	S-antigen; retina and pineal gland (arrestin)
141862	0.63	0.23	0.12	0.89	0.04	0	20.42	0.17	1	13.87	0.15	1	9360	hCG14716.2	PPIG	peptidyl-prolyl isomerase G (cyclophilin G)
141956	0.84	0.26	0.04	0.96	0.01	0	13.71	0.14	1	8.04	0.22	1	84747	hCG27366.3	MGC5139	null
141970	2.52	1.21	0.06	0.96	0.04	0.81	2.46	0.42	0.87	0.45	1.14	0.08	137970	hCG1645394.3	UNC5D	unc-5 homolog D (C. elegans)
142113	0.93	0.19	0.01	0.99	0	0	10.54	0.12	1	5.8	0.15	1	84674	hCG37340.2	CARD6	caspase recruitment domain family, member 6
142146	1.08	0.28	0	1	0	0	28.79	0.11	1	14.3	0.26	1	2619	hCG30372.3	GAS1	growth arrest-specific 1
142436	-0.76	0.29	0.1	0.91	0.04	0	13.55	0.23	1	23.98	0.18	1	3162	hCG40033.4	HMOX1	heme oxygenase (decycling) 1
142499	1.36	0.4	0.08	0.94	0.05	0.41	3.25	0.36	0.95	1.32	0.19	0.6	84962	hCG41752.3	JUB	jub, ajuba homolog (Xenopus laevis)
142534	0.96	0.4	0.07	0.94	0.03	0.07	5.72	0.17	1	3.09	0.36	0.93	7468	hCG18087.2	WHSC1	Wolf-Hirschhorn syndrome candidate 1
142710	3.42	1.93	0.02	0.98	0.01	0.87	3.36	0.37	0.95	0.33	1.9	0.09	84070	hCG20207.3	DKFZP434J0113	null
142906	0.89	0.19	0.01	0.99	0	0	17.95	0.14	1	10.13	0.13	1	4853	hCG37617.3	NOTCH2	Notch homolog 2 (Drosophila)
142916	0.84	0.32	0.1	0.91	0.04	0.07	4.08	0.22	1	2.39	0.24	0.93	4643	hCG38672.3	MYO1E	myosin IE
143111	1.89	0.87	0.08	0.95	0.05	0.73	2.65	0.39	0.9	0.75	0.78	0.22	84706	hCG23322.3	GPT2	glutamic pyruvate transaminase (alanine aminotransferase) 2
143208	0.54	0.22	0.14	0.86	0.04	0	6.95	0.13	1	5.03	0.18	1	51164	hCG38619.2	DCTN4	dynactin 4 (p62)
143553	1.48	0.51	0.04	0.97	0.02	0.17	6.3	0.27	1	2.37	0.43	0.83	23645	hCG39112.2	PPP1R15A	protein phosphatase 1, regulatory (inhibitor) subunit 15A
143730	1.01	0.32	0.06	0.95	0.02	0.03	5.57	0.23	1	2.89	0.22	0.98	8394	hCG1811975.2	PIP5K1A	phosphatidylinositol-4-phosphate 5-kinase, type I, alpha
143732	1.82	0.6	0.08	0.95	0.05	0.78	1.89	0.42	0.79	0.56	0.43	0.02	5502	hCG21936.2	PPP1R1A	protein phosphatase 1, regulatory (inhibitor) subunit 1A
143899	2.38	1.37	0.06	0.96	0.04	0.66	1.39	0.37	0.67	0.28	1.32	0.01	56963	hCG23121.5	RGMA	RGM domain family, member A
143907	-2.55	1.19	0.07	0.96	0.05	0.68	0.48	1.1	0.26	2.93	0.46	0.88	null	hCG2040922	null	null
144014	0.76	0.23	0.04	0.96	0.01	0	8.93	0.13	1	5.51	0.2	1	22838	hCG40790.3	RNF44	ring finger protein 44
144028	0.76	0.31	0.11	0.9	0.05	0.08	3.7	0.2	0.99	2.29	0.24	0.92	63924	hCG201422.2	CIDEC	cell death-inducing DFFA-like effector c
144159	0.72	0.2	0.05	0.95	0.01	0	27.91	0.16	1	17.71	0.12	1	6259	null	RYK	RYK receptor-like tyrosine kinase
144351	0.66	0.21	0.07	0.93	0.02	0	44.36	0.14	1	29.41	0.16	1	83742	hCG1642759.3	MARVELD1	MARVEL domain containing 1
144990	1.06	0.38	0.07	0.94	0.03	0	20.45	0.24	1	10.32	0.3	1	null	null	null	null
145049	0.67	0.24	0.09	0.92	0.02	0	33.12	0.14	1	21.85	0.2	1	55971	hCG41326.4	BAIAP2L1	BAI1-associated protein 2-like 1
145069	0.91	0.25	0.06	0.95	0.02	0	15.15	0.21	1	8.47	0.13	1	329	hCG2032291.1	BIRC2	baculoviral IAP repeat-containing 2
145155	1.05	0.26	0.03	0.97	0.01	0	8.01	0.21	1	4.06	0.16	1	8317	hCG23224.2	CDC7	CDC7 cell division cycle 7 (S. cerevisiae)
145191	1.15	0.46	0.08	0.94	0.04	0.64	2.15	0.26	0.89	1.02	0.38	0.32	50861	hCG2018447.2	STMN3	stathmin-like 3
145606	0.96	0.38	0.06	0.94	0.02	0.01	13.2	0.17	1	7.13	0.35	0.99	114785	hCG2015927.1	MBD6	methyl-CpG binding domain protein 6
146114	1.44	0.47	0.02	0.98	0.01	0.61	2.8	0.2	0.97	1.09	0.42	0.38	222484	hCG30819.3	LNX2	ligand of numb-protein X 2
146264	0.84	0.29	0.11	0.91	0.05	0	7.47	0.25	1	4.39	0.15	1	3636	hCG23232.2	INPPL1	inositol polyphosphate phosphatase-like 1
146761	1.83	0.35	0	1	0	0.07	9.06	0.18	1	2.68	0.3	0.93	84981	hCG1820470.1	MGC14376	null
146981	1.3	0.46	0.09	0.94	0.05	0.67	2.33	0.33	0.89	0.99	0.32	0.29	146057	hCG40430.4	TTBK2	tau tubulin kinase 2
147073	1.3	0.39	0.04	0.97	0.01	0.33	3.61	0.24	0.99	1.54	0.31	0.67	54811	hCG201471.5	ZNF562	zinc finger protein 562
147111	0.79	0.23	0.06	0.94	0.02	0	7.74	0.18	1	4.7	0.13	1	2200	hCG38745.3	FBN1	fibrillin 1 (Marfan syndrome)
147307	1.25	0.31	0.01	0.99	0	0.34	3.37	0.15	0.99	1.49	0.28	0.66	80301	hCG2004014	pp9099	null
147353	1.85	0.57	0.02	0.99	0.01	0.23	7.28	0.26	1	2.12	0.5	0.77	1958	hCG18777.1	EGR1	early growth response 1
147448	2.52	0.84	0.01	1	0	0.84	3.48	0.25	0.98	0.64	0.81	0.15	1050	hCG20142.2	CEBPA	CCAAT/enhancer binding protein (C/EBP), alpha
147634	1.2	0.41	0.03	0.97	0.01	0.51	2.73	0.19	0.97	1.24	0.36	0.49	10142	hCG1812018.1	AKAP9	A kinase (PRKA) anchor protein (yotiao) 9
147893	0.65	0.24	0.1	0.91	0.03	0	5.78	0.15	1	3.86	0.19	1	85021	hCG18282.4	REPS1	RALBP1 associated Eps domain containing 1
148114	0.75	0.24	0.07	0.93	0.02	0	26.13	0.17	1	16.25	0.17	1	54802	hCG15871.3	TRIT1	tRNA isopentenyltransferase 1
148116	-2.71	1.2	0.07	0.96	0.04	0.63	0.65	1.11	0.35	4.44	0.47	0.93	55558	hCG41342.2	PLXNA3	plexin A3
148153	0.74	0.26	0.11	0.9	0.04	0	12.35	0.22	1	7.77	0.12	1	1846	hCG1639778.4	DUSP4	dual specificity phosphatase 4
148227	0.79	0.19	0.01	0.99	0	0	53.98	0.11	1	32.77	0.16	1	56270	null	WDR45L	WDR45-like
148420	0.53	0.19	0.12	0.89	0.03	0	23.62	0.12	1	17.17	0.14	1	8347	null	HIST1H2BC	histone 1, H2bc
148475	1.03	0.23	0	1	0	0	13.1	0.11	1	6.71	0.2	1	null	hCG1739396.1	null	null
148562	0.79	0.33	0.1	0.91	0.04	0.01	7	0.18	1	4.25	0.28	0.99	5395|441194	null	PMS2|PMS2CL	PMS2 postmeiotic segregation increased 2 (S. cerevisiae)
148696	1.15	0.46	0.09	0.93	0.05	0.33	3.37	0.29	0.97	1.59	0.35	0.68	3726	hCG172481.3	JUNB	jun B proto-oncogene
148796	4.23	1.34	0.04	0.97	0.03	0.88	7.79	0.49	0.96	0.44	1.25	0.09	116966	hCG40523.3	WDR17	WD repeat domain 17
149431	0.93	0.22	0.03	0.97	0.01	0	16.74	0.18	1	9.23	0.13	1	22887	hCG21708.3	FOXJ3	forkhead box J3
149507	1.06	0.26	0.02	0.98	0	0	22.79	0.18	1	11.47	0.18	1	389389	hCG1821876.1	FLJ90086	null
149581	1.11	0.29	0.03	0.98	0.01	0.1	4.39	0.2	1	2.13	0.22	0.9	6580	hCG1781961.2	SLC22A1	solute carrier family 22 (organic cation transporter), member 1
149591	1.1	0.38	0.06	0.95	0.02	0.09	5.07	0.23	1	2.49	0.31	0.91	388	hCG31737.3	RHOB	ras homolog gene family, member B
149647	0.92	0.29	0.07	0.94	0.03	0	23.88	0.23	1	13.24	0.17	1	8337|8338	hCG2036722|hCG2039933	HIST2H2AA|HIST2H2AC	histone 2, H2aa|histone 2, H2ac
149653	1.23	0.31	0.02	0.98	0.01	0.01	8.51	0.22	1	3.8	0.22	0.99	3801	hCG1795607.2	KIFC3	kinesin family member C3
149799	0.54	0.25	0.15	0.86	0.05	0	120.63	0.1	1	86.88	0.23	1	7262	hCG16432.2	PHLDA2	pleckstrin homology-like domain, family A, member 2
149974	0.78	0.18	0.01	0.99	0	0	28.49	0.09	1	17.45	0.16	1	56897	hCG22881.3	WRNIP1	Werner helicase interacting protein 1
149984	0.64	0.22	0.07	0.93	0.02	0	23.5	0.12	1	15.81	0.18	1	9189	hCG1981838	ZBED1	zinc finger, BED-type containing 1
150087	-1.47	0.85	0.07	0.95	0.04	0.61	0.68	0.83	0.35	1.97	0.21	0.88	5860	null	QDPR	quinoid dihydropteridine reductase
150112	1.13	0.26	0.01	0.99	0	0.01	7.03	0.16	1	3.37	0.2	0.99	10938	hCG23386.2	EHD1	EH-domain containing 1
150267	0.67	0.24	0.12	0.89	0.05	0	10.42	0.2	1	6.88	0.14	1	8337	hCG2036722	HIST2H2AA	histone 2, H2aa
150494	0.81	0.26	0.07	0.93	0.02	0	15.76	0.19	1	9.41	0.18	1	161176	hCG1785246.1	C14orf49	chromosome 14 open reading frame 49
150508	-3.58	1.66	0.03	0.98	0.02	0.62	0.63	1.6	0.37	7.9	0.43	0.97	null	hCG1809507.2	null	null
150567	1	0.24	0.02	0.98	0	0	43.47	0.16	1	22.72	0.18	1	1601	hCG1818367.2	DAB2	disabled homolog 2, mitogen-responsive phosphoprotein (Drosophila)
151060	1.37	0.74	0.08	0.94	0.05	0.58	2.66	0.24	0.95	1.08	0.7	0.41	85369	hCG40257.3	FAM40A	family with sequence similarity 40, member A
151071	0.53	0.23	0.16	0.85	0.05	0	5.24	0.13	1	3.82	0.18	1	57623	null	ZNF406	zinc finger protein 406
151377	1.07	0.34	0.06	0.95	0.03	0.01	7.07	0.24	1	3.54	0.24	0.99	7844	hCG32945.3	RNF103	ring finger protein 103
151529	1.86	0.48	0.01	0.99	0	0.51	4.31	0.21	1	1.24	0.43	0.49	84872	hCG1784197.3	ZC3H10	zinc finger CCCH-type containing 10
151531	0.54	0.22	0.13	0.88	0.03	0	14.53	0.1	1	10.51	0.19	1	1627	hCG2039393	DBN1	drebrin 1
151778	0.66	0.24	0.05	0.95	0.01	0	65.03	0.04	1	43.11	0.24	1	6890	hCG17504.2	TAP1	transporter 1, ATP-binding cassette, sub-family B (MDR/TAP)
152070	1.17	0.52	0.08	0.94	0.04	0.26	4.14	0.24	0.99	1.93	0.46	0.75	10149	hCG1811939.2	GPR64	G protein-coupled receptor 64
152096	3.37	0.92	0.05	0.97	0.03	0.85	5.95	0.47	0.96	0.61	0.79	0.12	3798	hCG1777759.3	KIF5A	kinesin family member 5A
152354	-1.9	0.76	0.06	0.96	0.04	0.64	0.55	0.67	0.29	2.16	0.37	0.84	3263	hCG24089.4	HPX	hemopexin
152387	2.41	1.1	0.06	0.96	0.04	0.77	3.17	0.42	0.92	0.63	1.02	0.18	81617	hCG30046.2	CAB39L	calcium binding protein 39-like
153298	0.54	0.22	0.13	0.87	0.03	0	10.37	0.11	1	7.5	0.19	1	null	hCG1818640.1	null	null
153602	2.04	0.7	0.04	0.97	0.02	0.6	4.17	0.35	0.97	1.07	0.6	0.39	80028	hCG1993852	FBXL18	F-box and leucine-rich repeat protein 18
154434	0.99	0.27	0.02	0.98	0.01	0.01	6.43	0.16	1	3.39	0.21	0.99	347902	hCG1640635.4	AMIGO2	adhesion molecule with Ig-like domain 2
154619	1.74	0.68	0.02	0.99	0.01	0.55	3.75	0.2	0.99	1.18	0.65	0.45	9329	hCG31460.4	GTF3C4	general transcription factor IIIC, polypeptide 4, 90kDa
154655	1.64	0.59	0.03	0.97	0.01	0.79	2.09	0.26	0.89	0.7	0.53	0.12	84518	hCG21894.3	CNFN	cornifelin
155187	2.9	1.33	0.01	0.99	0	0.86	3.34	0.28	0.97	0.47	1.3	0.12	null	hCG2040019.1	null	null
155190	2.39	0.93	0.04	0.97	0.02	0.78	3.41	0.37	0.95	0.68	0.85	0.19	null	hCG2002381.2	null	null
155248	0.62	0.24	0.13	0.88	0.04	0	157.11	0.17	1	107.14	0.17	1	5708	hCG40319.3	PSMD2	proteasome (prosome, macropain) 26S subunit, non-ATPase, 2
155934	2.52	1.06	0.04	0.97	0.02	0.79	3.46	0.37	0.95	0.63	0.99	0.18	26048	hCG15170.3	ZNF500	zinc finger protein 500
155968	0.78	0.3	0.12	0.9	0.05	0	9.44	0.22	1	5.79	0.2	1	6722	hCG17638.3	SRF	serum response factor (c-fos serum response element-binding transcription factor)
156072	-2.22	0.89	0.06	0.96	0.04	0.67	0.43	0.79	0.22	2.08	0.41	0.8	23547	null	LILRA4	leukocyte immunoglobulin-like receptor, subfamily A (with TM domain), member 4
156446	2.17	0.44	0.02	0.98	0.01	0.35	6.35	0.33	0.99	1.48	0.28	0.65	84561	hCG2022671.1	SLC12A8	solute carrier family 12 (potassium/chloride transporters), member 8
156497	0.81	0.22	0.03	0.97	0	0	18.53	0.14	1	11.06	0.17	1	10928	hCG37871.2|hCG1994952.1	RALBP1	ralA binding protein 1
156523	2.16	0.66	0.06	0.96	0.04	0.83	2.87	0.42	0.91	0.67	0.51	0.09	90019	hCG15491.3	SYT8	synaptotagmin VIII
156837	0.84	0.27	0.03	0.97	0.01	0.01	6.33	0.11	1	3.7	0.24	0.99	83607	hCG42611.3	MGC4268	null
156895	-1.65	0.75	0.07	0.95	0.04	0.52	0.96	0.68	0.48	3.18	0.33	0.95	757	hCG401181.3	TMEM50B	transmembrane protein 50B
156898	0.88	0.26	0.05	0.95	0.02	0	55.65	0.19	1	31.6	0.18	1	23511	hCG1788221.2	NUP188	nucleoporin 188kDa
156962	0.7	0.24	0.08	0.92	0.02	0	5.82	0.16	1	3.77	0.18	1	113802	hCG39927.4	C1orf59	chromosome 1 open reading frame 59
156986	1.06	0.36	0.08	0.93	0.04	0.01	8.55	0.27	1	4.3	0.24	1	5277	hCG1783055.2	PIGA	phosphatidylinositol glycan, class A (paroxysmal nocturnal hemoglobinuria)
157193	0.43	0.17	0.19	0.81	0.05	0	20.72	0.13	1	16.14	0.11	1	10890	hCG23131.3	RAB10	RAB10, member RAS oncogene family
157387	2.16	0.42	0.01	0.99	0	0.53	5.14	0.27	1	1.21	0.32	0.47	112399	hCG41109.2	EGLN3	egl nine homolog 3 (C. elegans)
157503	1	0.28	0.04	0.96	0.01	0.38	2.61	0.21	0.96	1.37	0.19	0.63	9682	hCG21771.2	JMJD2A	jumonji domain containing 2A
157517	0.69	0.21	0.05	0.95	0.01	0	19.81	0.13	1	12.92	0.16	1	58190	hCG16295.2	CTDSP1	CTD (carboxy-terminal domain, RNA polymerase II, polypeptide A) small phosphatase 1
157520	1.19	0.3	0.02	0.98	0.01	0.01	8.38	0.21	1	3.84	0.22	0.99	4123	hCG1739384.2	MAN2C1	mannosidase, alpha, class 2C, member 1
157540	1.44	0.56	0.08	0.94	0.05	0.54	1.1	0.33	0.54	0.42	0.45	0	5564	hCG26533.2	PRKAB1	protein kinase, AMP-activated, beta 1 non-catalytic subunit
157665	0.77	0.29	0.1	0.91	0.04	0	11.91	0.19	1	7.32	0.21	1	51132	hCG1993146	RNF12	ring finger protein 12
157912	2.06	0.84	0.05	0.97	0.03	0.73	3.18	0.35	0.95	0.8	0.77	0.25	null	hCG2041163	null	null
157942	2.29	0.45	0.01	0.99	0	0.46	6.17	0.27	1	1.32	0.36	0.54	81788|56672	hCG14992.2	NUAK2|C11orf17	NUAK family, SNF1-like kinase, 2|chromosome 11 open reading frame 17
157979	0.8	0.33	0.07	0.94	0.02	0.01	11.13	0.1	1	6.72	0.31	0.99	153830	hCG16057.2	FLJ31951	null
158049	1.53	0.54	0.04	0.97	0.02	0.68	2.66	0.27	0.95	0.96	0.47	0.3	23078	hCG32837.3	RP11-125A7.3	null
158124	2.13	1.31	0.07	0.96	0.04	0.75	1.88	0.34	0.82	0.45	1.26	0.1	10260	hCG2039346.1|hCG2041267	MYCPBP	c-myc promoter binding protein
158198	0.55	0.22	0.11	0.89	0.03	0	10.58	0.1	1	7.57	0.19	1	91298	hCG27306.3	DKFZp434N2030	null
158624	1.91	1.05	0.07	0.96	0.04	0.45	0.9	0.33	0.45	0.25	1	0	92304	hCG15291.3	SCGB3A1	secretoglobin, family 3A, member 1
158653	0.57	0.26	0.15	0.86	0.05	0	58.81	0.12	1	41.56	0.23	1	9782	hCG1981097.1	MATR3	matrin 3
158656	-0.96	0.45	0.1	0.92	0.05	0.45	1.12	0.4	0.55	2.3	0.21	0.93	8760	hCG2020279	CDS2	CDP-diacylglycerol synthase (phosphatidate cytidylyltransferase) 2
159360	0.76	0.24	0.06	0.94	0.02	0	10.2	0.16	1	6.32	0.18	1	339122	hCG2022580.1	RAB43	RAB43, member RAS oncogene family
159394	2.6	1.15	0.01	0.99	0	0.86	2.85	0.25	0.96	0.49	1.12	0.11	6376	hCG15105.2	CX3CL1	chemokine (C-X3-C motif) ligand 1
159507	-2.78	1.27	0.01	0.99	0.01	0.76	0.35	1.24	0.2	2.53	0.29	0.93	221527	hCG43711.2|hCG1644507.2	ZBTB12	zinc finger and BTB domain containing 12
159555	0.85	0.28	0.08	0.93	0.03	0	11.74	0.22	1	6.85	0.18	1	90007	hCG21588.3	MIDN	midnolin
159688	-2.22	1.36	0.04	0.97	0.02	0.66	0.55	1.34	0.32	2.69	0.26	0.95	375743	hCG30540.2	PTAR1	protein prenyltransferase alpha subunit repeat containing 1
159731	0.49	0.18	0.13	0.87	0.03	0	109.42	0.1	1	81.49	0.15	1	84617	hCG1641604.4	TUBB6	tubulin, beta 6
159749	1.66	0.97	0.06	0.96	0.03	0.73	1.7	0.23	0.8	0.56	0.94	0.12	2908	hCG2040093	NR3C1	nuclear receptor subfamily 3, group C, member 1 (glucocorticoid receptor)
159800	0.68	0.28	0.12	0.89	0.04	0	912.19	0.17	1	598.3	0.22	1	1938	hCG23520.3	EEF2	eukaryotic translation elongation factor 2
159870	3.11	1.32	0.04	0.97	0.02	0.81	4.4	0.42	0.95	0.54	1.25	0.16	219855	hCG38919.3	SLC37A2	solute carrier family 37 (glycerol-3-phosphate transporter), member 2
159953	1.01	0.32	0.04	0.96	0.01	0.16	3.7	0.18	0.99	1.93	0.26	0.84	27153	hCG16176.3	KIAA1285	null
160038	-4.54	4.36	0	1	0	0.57	0.58	4.36	0.43	14.14	0.13	1	null	null	null	null
160589	0.52	0.22	0.15	0.86	0.04	0	13.2	0.11	1	9.67	0.19	1	25938	hCG41034.2	C14orf125	chromosome 14 open reading frame 125
160611	1.77	0.4	0	1	0	0.38	4.77	0.19	1	1.46	0.35	0.62	null	null	null	null
160946	-1.33	0.58	0.05	0.96	0.02	0.56	0.86	0.54	0.43	2.25	0.21	0.93	1580	hCG22100.5	CYP4B1	cytochrome P450, family 4, subfamily B, polypeptide 1
160965	-3.77	0.9	0	1	0	0.79	0.38	0.87	0.2	5.49	0.23	1	9758	hCG2036577	PDZK10	PDZ domain containing 10
160975	1.23	0.5	0.07	0.95	0.04	0.55	2.64	0.26	0.95	1.18	0.43	0.45	84791	hCG1818083.1	C1orf97	chromosome 1 open reading frame 97
161027	1.11	0.39	0.06	0.95	0.02	0.24	3.65	0.23	0.99	1.77	0.31	0.77	2114	hCG401219.4	ETS2	v-ets erythroblastosis virus E26 oncogene homolog 2 (avian)
161094	3.22	1.32	0.03	0.98	0.01	0.82	4.73	0.39	0.97	0.53	1.27	0.16	127309	hCG1812029.1	LOC127309	null
161470	0.6	0.21	0.11	0.9	0.03	0	11.32	0.15	1	7.81	0.15	1	57045	hCG37876.2	TWSG1	twisted gastrulation homolog 1 (Drosophila)
161697	2.2	0.86	0.04	0.97	0.02	0.83	2.17	0.34	0.87	0.49	0.79	0.05	84777	hCG2042951.1	MGC11082	null
161729	0.98	0.32	0.06	0.95	0.02	0	10.76	0.21	1	5.72	0.24	1	11120	hCG17991.2	BTN2A1	butyrophilin, subfamily 2, member A1
162251	0.85	0.4	0.1	0.92	0.04	0.06	5.73	0.17	1	3.33	0.36	0.94	463	hCG32444.3	ATBF1	AT-binding transcription factor 1
162261	1.15	0.26	0.03	0.98	0.01	0	30.22	0.22	1	14.33	0.15	1	119016	null	CTGLF1	centaurin, gamma-like family, member 1
162604	0.97	0.34	0.08	0.93	0.04	0.03	5.52	0.25	1	2.95	0.23	0.98	10379	hCG40171.2	ISGF3G	interferon-stimulated transcription factor 3, gamma 48kDa
162670	-4.05	0.89	0	1	0	0.86	0.28	0.84	0.13	4.82	0.3	0.99	null	null	null	null
162696	1.18	0.24	0	1	0	0	10.94	0.11	1	5.07	0.21	1	84948	hCG1820806.1	TIGD5	tigger transposable element derived 5
162796	0.65	0.26	0.11	0.9	0.04	0.07	3.4	0.15	0.99	2.27	0.21	0.93	25807	hCG41638.3	C22orf3	chromosome 22 open reading frame 3
162911	1.21	0.39	0.06	0.95	0.03	0.32	3.39	0.27	0.98	1.54	0.27	0.69	7057	hCG1787130.4	THBS1	thrombospondin 1
163096	0.41	0.15	0.19	0.81	0.04	0	13.95	0.13	1	11	0.08	1	51520	hCG1782246.2	LARS	leucyl-tRNA synthetase
163241	1.95	0.33	0.01	0.99	0	0	28.56	0.26	1	7.76	0.2	1	3569	hCG38231.4	IL6	interleukin 6 (interferon, beta 2)
163509	1.08	0.38	0.06	0.95	0.02	0.02	8.65	0.22	1	4.3	0.3	0.98	1649	hCG39661.3	DDIT3	DNA-damage-inducible transcript 3
163554	2.95	1.18	0.07	0.96	0.05	0.72	5.19	0.5	0.94	0.71	1.07	0.25	120400	hCG1730520.3	FAM55A	family with sequence similarity 55, member A
163587	0.91	0.32	0.1	0.92	0.05	0.02	5.41	0.26	1	3.01	0.19	0.99	2317	hCG27732.3	FLNB	filamin B, beta (actin binding protein 278)
163612	1.51	0.33	0.02	0.98	0.01	0	26.8	0.25	1	9.86	0.21	1	9592	hCG26671.3	IER2	immediate early response 2
163626	2.4	1.09	0.07	0.96	0.05	0.8	2.33	0.44	0.85	0.46	1	0.07	null	null	null	null
163754	1.73	0.65	0.07	0.95	0.04	0.78	2.05	0.37	0.84	0.65	0.54	0.09	23271	hCG1811641.2	CAMSAP1L1	calmodulin regulated spectrin-associated protein 1-like 1
163917	0.77	0.29	0.09	0.92	0.03	0	10.26	0.18	1	6.29	0.23	1	2316	hCG41341.2	FLNA	filamin A, alpha (actin binding protein 280)
164271	0.58	0.23	0.12	0.88	0.04	0	190.24	0.13	1	133.52	0.19	1	4176	hCG2023614	MCM7	MCM7 minichromosome maintenance deficient 7 (S. cerevisiae)
164563	0.51	0.15	0.09	0.91	0.01	0	4.62	0.11	1	3.39	0.11	1	55835	hCG2033416	CENPJ	centromere protein J
164582	-5.41	1.15	0	1	0	0.81	0.35	1.11	0.19	15.56	0.3	1	null	hCG1811416.1	null	null
164901	1.41	0.47	0.05	0.96	0.02	0.55	3.01	0.28	0.96	1.18	0.38	0.45	128439	hCG2019855.1	LOC128439	null
165411	-0.68	0.29	0.12	0.89	0.04	0.01	3.52	0.24	0.99	5.91	0.16	1	51122	hCG19655.3	COMMD2	COMM domain containing 2
165435	0.96	0.31	0.08	0.94	0.03	0	11.28	0.24	1	6.07	0.2	1	63901	hCG1729955.2	FLJ22794	null
165482	1.07	0.35	0.02	0.98	0.01	0.01	11.3	0.14	1	5.64	0.32	0.99	22943	hCG27267.3	DKK1	dickkopf homolog 1 (Xenopus laevis)
165502	0.59	0.21	0.1	0.9	0.02	0	7.75	0.14	1	5.4	0.15	1	255104	null	TMCO4	transmembrane and coiled-coil domains 4
165573	0.83	0.24	0.04	0.96	0.01	0	19.08	0.16	1	11.24	0.18	1	26130	hCG29660.3	GAPVD1	GTPase activating protein and VPS9 domains 1
165658	0.77	0.32	0.07	0.93	0.02	0.02	6.76	0.11	1	4.16	0.3	0.98	55632	hCG40907.3	KIAA1333	KIAA1333
165720	0.86	0.29	0.05	0.95	0.01	0.01	7.4	0.15	1	4.27	0.25	0.99	6197	null	RPS6KA3	ribosomal protein S6 kinase, 90kDa, polypeptide 3
165886	0.63	0.29	0.12	0.89	0.04	0	47.94	0.11	1	32.43	0.27	1	29128	hCG23497.3|hCG23738.3	UHRF1	ubiquitin-like, containing PHD and RING finger domains, 1
165933	0.78	0.23	0.05	0.95	0.01	0	20.19	0.16	1	12.34	0.16	1	64419	hCG1995697.1	C3orf29	chromosome 3 open reading frame 29
165963	1.18	0.47	0.06	0.95	0.02	0.5	2.71	0.22	0.96	1.26	0.42	0.5	81627	hCG39887.3	C1orf25	chromosome 1 open reading frame 25
166278	0.93	0.25	0.03	0.97	0.01	0	7.26	0.18	1	3.98	0.18	1	196	hCG17373.3	AHR	aryl hydrocarbon receptor
166760	1.06	0.31	0.04	0.96	0.01	0	13.13	0.21	1	6.61	0.22	1	25	hCG28416.3	ABL1	v-abl Abelson murine leukemia viral oncogene homolog 1
166860	1.16	0.38	0.06	0.95	0.03	0.02	7.74	0.26	1	3.62	0.27	0.98	9657	hCG16780.4	IQCB1	IQ motif containing B1
166893	1.26	0.32	0.02	0.99	0	0.14	4.58	0.19	1	2.01	0.25	0.86	null	hCG2041787	null	null
166928	1.41	0.34	0.01	0.99	0	0.01	10.11	0.21	1	3.99	0.27	0.99	11188	null	NISCH	nischarin
167266	2.74	1.52	0.01	0.99	0	0.73	4.08	0.22	1	0.64	1.5	0.26	84780	null	MGC12935	null
167324	0.85	0.31	0.1	0.92	0.04	0	9.98	0.23	1	5.81	0.2	1	93953	hCG1645920.2	ACRC	acidic repeat containing
167378	3.58	1.16	0.05	0.97	0.03	0.75	7.73	0.49	0.96	0.68	1.05	0.22	null	hCG2041631	null	null
167404	-2.57	1.02	0.06	0.96	0.04	0.7	0.41	0.92	0.22	2.53	0.44	0.85	null	null	null	null
167587	2.79	2.11	0.05	0.97	0.03	0.77	2.9	0.35	0.93	0.44	2.08	0.19	2232	hCG29834.3	FDXR	ferredoxin reductase
167621	1.3	0.26	0.01	0.99	0	0	32.1	0.2	1	13.7	0.17	1	23528	hCG1640018.3	ZNF281	zinc finger protein 281
167755	0.6	0.23	0.12	0.89	0.04	0	173.73	0.15	1	120.26	0.18	1	1314	hCG39743.3	COPA	coatomer protein complex, subunit alpha
167836	0.68	0.25	0.11	0.9	0.04	0	66.96	0.18	1	43.83	0.18	1	23451	hCG22292.2	SF3B1	splicing factor 3b, subunit 1, 155kDa
167997	1.05	0.22	0	1	0	0	15.87	0.13	1	8.06	0.18	1	7748	hCG1994295	ZNF195	zinc finger protein 195
168020	-3.17	2.31	0.04	0.98	0.02	0.7	0.2	2.28	0.14	1.89	0.36	0.78	57054|1617|57135	hCG1733452.2	DAZ3|DAZ1|DAZ4	deleted in azoospermia 3|deleted in azoospermia 1|deleted in azoospermia 4
168030	2.89	0.81	0	1	0	0.79	5.22	0.22	1	0.74	0.78	0.21	84725	hCG37326.3	PLEKHA8	pleckstrin homology domain containing, family A (phosphoinositide binding specific) member 8
168210	1.01	0.3	0.06	0.95	0.02	0.01	6.4	0.24	1	3.33	0.19	0.99	63892	hCG16399.3	THADA	thyroid adenoma associated
168565	1.28	0.35	0.05	0.96	0.02	0.01	8.39	0.27	1	3.64	0.23	0.99	55602	hCG95823.3	CARF	null
168741	1.39	0.52	0.07	0.95	0.03	0.67	2.45	0.3	0.92	0.98	0.42	0.3	7128	hCG16787.4	TNFAIP3	tumor necrosis factor, alpha-induced protein 3
168744	1.1	0.29	0.03	0.98	0.01	0	9.36	0.2	1	4.58	0.22	1	399979	hCG40416.2	SNX19	sorting nexin 19
168859	1.17	0.49	0.08	0.94	0.04	0.11	6.1	0.26	1	2.85	0.42	0.89	9759	hCG22188.3	HDAC4	histone deacetylase 4
169108	3.06	2.14	0.01	0.99	0	0.71	4.6	0.2	1	0.58	2.13	0.29	4929	hCG38357.2	NR4A2	nuclear receptor subfamily 4, group A, member 2
169477	0.46	0.19	0.16	0.84	0.04	0	11.84	0.1	1	9.03	0.16	1	55250	hCG23805.3	STATIP1	signal transducer and activator of transcription 3 interacting protein 1
169663	-2.28	0.78	0.07	0.96	0.05	0.6	0.76	0.63	0.38	3.86	0.46	0.92	63982	hCG1644204.3	TMEM16C	transmembrane protein 16C
169760	1.63	0.51	0.02	0.98	0.01	0.62	3.15	0.25	0.98	1.07	0.44	0.37	57551	hCG1992959.1	TAOK1	TAO kinase 1
169945	0.68	0.22	0.08	0.92	0.02	0	8.35	0.17	1	5.46	0.15	1	10397	hCG32451.5	NDRG1	N-myc downstream regulated gene 1
170090	0.78	0.3	0.11	0.9	0.05	0	8.83	0.22	1	5.4	0.21	1	1832	hCG14677.2	DSP	desmoplakin
170380	0.93	0.38	0.1	0.92	0.05	0.37	2.65	0.23	0.96	1.46	0.3	0.64	83448	hCG39498.3	DKFZP434G1415	null
170381	0.97	0.25	0.03	0.97	0.01	0	11.83	0.17	1	6.31	0.18	1	155061	hCG1820621.1	FLJ31413	null
170538	3.16	2.48	0.02	0.99	0.01	0.83	2.78	0.26	0.96	0.33	2.46	0.14	83716	hCG1731661.2	CRISPLD2	cysteine-rich secretory protein LCCL domain containing 2
170644	0.76	0.21	0.06	0.95	0.01	0	8.86	0.17	1	5.5	0.13	1	9736	hCG2039965.1	USP34	ubiquitin specific peptidase 34
171037	0.57	0.23	0.14	0.87	0.05	0	21.1	0.17	1	14.87	0.15	1	224	hCG30680.3	ALDH3A2	aldehyde dehydrogenase 3 family, member A2
171198	0.88	0.19	0	1	0	0	21.82	0.09	1	12.48	0.16	1	29970	hCG2022069	SCHIP1	schwannomin interacting protein 1
171314	1	0.21	0.01	0.99	0	0	13.46	0.14	1	7.08	0.16	1	9972	hCG37306.3	NUP153	nucleoporin 153kDa
171336	0.75	0.29	0.12	0.9	0.05	0	14.92	0.21	1	9.33	0.2	1	5612	null	PRKRIR	protein-kinase, interferon-inducible double stranded RNA dependent inhibitor, repressor of (P58 repressor)
171420	1.28	0.28	0.02	0.98	0.01	0	8.41	0.22	1	3.63	0.17	1	9903	hCG21088.2	KLHL21	kelch-like 21 (Drosophila)
171464	1.15	0.3	0.02	0.98	0.01	0	24.1	0.2	1	11.35	0.22	1	23223	hCG25780.3	KIAA0690	KIAA0690
171513	0.99	0.2	0	1	0	0	25.07	0.13	1	13.21	0.16	1	64859	hCG24676.5	FLJ22833	null
171526	0.91	0.34	0.09	0.92	0.04	0.11	3.85	0.24	0.99	2.15	0.25	0.89	150094	hCG401294.2	SNF1LK	SNF1-like kinase
171597	2.19	0.71	0.03	0.98	0.01	0.82	1.91	0.32	0.83	0.44	0.63	0.01	null	null	null	null
171892	0.8	0.25	0.04	0.96	0.01	0	12.02	0.13	1	7.25	0.22	1	null	hCG2036538	null	null
172287	0.93	0.2	0.01	0.99	0	0	23.64	0.14	1	13	0.14	1	10885	hCG37073.3	WDR3	WD repeat domain 3
172369	0.66	0.21	0.07	0.93	0.01	0	40.35	0.14	1	26.72	0.16	1	85004	hCG24417.4	RERG	RAS-like, estrogen-regulated, growth inhibitor
172507	-3.74	2.56	0	1	0	0.64	0.52	2.55	0.36	7.21	0.21	1	null	hCG2040380	null	null
172773	2.01	0.41	0	1	0	0.2	7.6	0.21	1	1.97	0.35	0.8	57561	hCG36823.3	ARRDC3	arrestin domain containing 3
172785	-1.11	0.38	0.03	0.97	0.01	0.02	5.11	0.34	0.98	11.54	0.17	1	null	hCG1644369.3	null	null
172798	0.98	0.32	0.04	0.96	0.01	0	11.17	0.18	1	5.93	0.27	1	57661	hCG18613.3	KIAA1542	null
172905	-2.71	1.92	0.04	0.97	0.03	0.69	0.44	1.89	0.29	3.04	0.33	0.94	80012	hCG2021666.2	PHC3	polyhomeotic like 3 (Drosophila)
172997	0.66	0.28	0.13	0.89	0.05	0	74.77	0.17	1	49.72	0.22	1	286512	hCG1747942.4	LOC286512	null
173025	1.03	0.39	0.06	0.95	0.02	0.25	3.46	0.2	0.99	1.78	0.33	0.76	6004	hCG23085.3	RGS16	regulator of G-protein signalling 16
173042	0.88	0.23	0.01	0.99	0	0	22.9	0.11	1	13.09	0.2	1	57647	hCG1811881.1	DHX37	DEAH (Asp-Glu-Ala-His) box polypeptide 37
173113	0.65	0.21	0.09	0.91	0.03	0	14.41	0.16	1	9.66	0.13	1	1808	hCG17161.3	DPYSL2	dihydropyrimidinase-like 2
173173	0.95	0.21	0.01	0.99	0	0	44.4	0.15	1	24.18	0.15	1	51593	null	ARS2	null
173211	-2.4	0.87	0.04	0.97	0.03	0.69	0.5	0.78	0.26	2.75	0.39	0.9	780	hCG26003.3	DDR1	discoidin domain receptor family, member 1
173294	2.84	0.74	0	1	0	0.81	5	0.26	1	0.73	0.69	0.19	353322	hCG16632.2	ANKRD37	ankyrin repeat domain 37
173320	1.32	0.37	0.04	0.96	0.02	0.02	8.15	0.27	1	3.43	0.25	0.98	221037	hCG2024603.1	JMJD1C	jumonji domain containing 1C
173384	1.51	0.42	0.04	0.97	0.02	0.01	17.22	0.28	1	6.36	0.31	0.99	10769	hCG39584.2	PLK2	polo-like kinase 2 (Drosophila)
173408	1.58	0.29	0	1	0	0.04	7.42	0.18	1	2.6	0.23	0.96	2920	hCG16361.2	CXCL2	chemokine (C-X-C motif) ligand 2
173430	1.33	0.51	0.08	0.94	0.04	0.59	2.65	0.31	0.93	1.1	0.4	0.39	163882	hCG1810859.2	C1orf71	chromosome 1 open reading frame 71
173518	0.79	0.31	0.11	0.91	0.05	0	7.26	0.22	1	4.4	0.22	1	10106	hCG40163.3	CTDSP2	CTD (carboxy-terminal domain, RNA polymerase II, polypeptide A) small phosphatase 2
173650	1.39	0.3	0	1	0	0	22.44	0.17	1	8.96	0.24	1	171023	hCG38816.3	ASXL1	additional sex combs like 1 (Drosophila)
173970	0.76	0.27	0.1	0.91	0.04	0	17.92	0.2	1	11.07	0.18	1	23518	hCG25757.2	R3HDM1	R3H domain containing 1
174312	1.05	0.39	0.08	0.93	0.04	0.08	5.03	0.26	1	2.54	0.29	0.92	4967	hCG18289.3	OGDH	oxoglutarate (alpha-ketoglutarate) dehydrogenase (lipoamide)
174416	2.85	1.12	0.02	0.99	0.01	0.88	3.12	0.33	0.95	0.45	1.07	0.08	4653	hCG37091.3	MYOC	myocilin, trabecular meshwork inducible glucocorticoid response
174474	0.98	0.28	0.06	0.94	0.02	0	44.67	0.24	1	23.78	0.15	1	203547	hCG37641.4	LOC203547	null
174543	0.92	0.41	0.1	0.92	0.05	0.25	3.23	0.21	0.98	1.79	0.35	0.76	80176	hCG22401.2	SPSB1	splA/ryanodine receptor domain and SOCS box containing 1
174556	1.73	0.35	0	1	0	0.06	8.86	0.19	1	2.79	0.29	0.94	10365	hCG36957.3	KLF2	Kruppel-like factor 2 (lung)
174692	0.82	0.22	0.02	0.98	0	0	10.02	0.13	1	5.94	0.18	1	23243	hCG1811142.2	ANKRD28	ankyrin repeat domain 28
174755	0.99	0.4	0.08	0.93	0.04	0.2	3.72	0.22	0.99	1.96	0.34	0.81	51307	hCG18784.3	FAM53C	family with sequence similarity 53, member C
174895	1.39	0.34	0.02	0.98	0.01	0.09	5.6	0.24	1	2.24	0.24	0.91	8780	hCG37755.3	RIOK3	RIO kinase 3 (yeast)
174998	0.52	0.22	0.15	0.85	0.05	0	23.17	0.14	1	16.92	0.17	1	56160	hCG1820877.1	NDNL2	necdin-like 2
175296	0.92	0.31	0.07	0.94	0.03	0	10.46	0.22	1	5.8	0.22	1	599	hCG41735.3	BCL2L2	BCL2-like 2
175491	1.13	0.35	0.07	0.94	0.03	0	16.22	0.28	1	7.77	0.21	1	6046	hCG17503.3	BRD2	bromodomain containing 2
175647	1.05	0.2	0	1	0	0	125.89	0.13	1	63.85	0.16	1	6574	hCG15749.3	SLC20A1	solute carrier family 20 (phosphate transporter), member 1
175739	3.21	1.09	0.04	0.98	0.02	0.79	5.54	0.43	0.96	0.63	1	0.18	null	hCG1808204.1	null	null
175766	3.04	0.9	0.05	0.97	0.03	0.89	3.09	0.46	0.9	0.39	0.77	0.01	201965	hCG1787251.1	RWDD4A	RWD domain containing 4A
175877	2.24	0.97	0.04	0.97	0.03	0.68	3.79	0.36	0.96	0.84	0.91	0.3	2045	hCG32399.3	EPHA7	EPH receptor A7
176028	0.76	0.3	0.12	0.9	0.05	0.09	3.53	0.21	0.99	2.19	0.21	0.92	null	hCG1820822.2	null	null
176130	0.93	0.33	0.07	0.94	0.03	0.01	7.29	0.2	1	4.02	0.26	0.99	79269	hCG2010895	WDR32	WD repeat domain 32
176162	-3.18	3.59	0.06	0.97	0.04	0.65	0.38	3.57	0.33	3.66	0.33	0.97	140710	hCG1648236.3	C20orf117	chromosome 20 open reading frame 117
176164	0.79	0.28	0.09	0.92	0.03	0	36.08	0.2	1	21.94	0.19	1	8363|8362	hCG1743054.2|hCG1743052.1	HIST1H4J|HIST1H4K	histone 1, H4j|histone 1, H4k
176266	3.1	1.28	0.05	0.97	0.03	0.86	3.02	0.47	0.9	0.37	1.19	0.04	1188	hCG24713.3	CLCNKB	chloride channel Kb
176428	1.18	0.44	0.06	0.95	0.03	0.54	2.58	0.25	0.95	1.19	0.36	0.46	116986	hCG40148.2	CENTG1	centaurin, gamma 1
176640	-1.77	0.81	0.07	0.95	0.05	0.52	0.96	0.72	0.48	3.46	0.36	0.95	2125	hCG1989310	EVPL	envoplakin
176736	0.71	0.24	0.09	0.91	0.03	0	8.66	0.19	1	5.53	0.14	1	130560	hCG34339.4	SPATA3	spermatogenesis associated 3
176980	1.01	0.22	0	1	0	0	15.74	0.12	1	8.19	0.18	1	64689	hCG19028.2	GORASP1	golgi reassembly stacking protein 1, 65kDa
176983	1.72	0.55	0.02	0.98	0.01	0.42	4.51	0.25	0.99	1.44	0.49	0.58	3280	hCG16317.2	HES1	hairy and enhancer of split 1, (Drosophila)
177147	1.03	0.25	0	1	0	0.01	7.22	0.09	1	3.71	0.24	0.99	7738	hCG25305.4	ZNF184	zinc finger protein 184 (Kruppel-like)
177238	1.27	0.27	0.01	0.99	0	0	17.69	0.2	1	7.71	0.18	1	7805	hCG15079.2	LAPTM5	lysosomal associated multispanning membrane protein 5
177445	1.43	0.41	0.02	0.98	0.01	0.01	15.18	0.22	1	5.92	0.35	0.99	51278	hCG1766702.2	IER5	immediate early response 5
177616	0.69	0.25	0.07	0.94	0.01	0.02	4.89	0.1	1	3.19	0.23	0.98	54872	hCG34454.3	GPI7	null
177695	0.86	0.25	0.05	0.95	0.01	0	9.42	0.18	1	5.44	0.18	1	81603	hCG22583.2	TRIM8	tripartite motif-containing 8
177711	1.87	0.5	0.02	0.99	0.01	0.19	7.48	0.27	1	2.15	0.42	0.81	null	hCG1820665.1	null	null
178067	0.9	0.3	0.07	0.94	0.02	0	11.12	0.2	1	6.27	0.23	1	22862	hCG1811703.1	FNDC3A	fibronectin type III domain containing 3A
178330	0.93	0.19	0.01	0.99	0	0	8.89	0.14	1	4.9	0.14	1	3169	hCG19716.2	FOXA1	forkhead box A1
178658	0.68	0.23	0.05	0.95	0.01	0	5.93	0.08	1	3.89	0.21	1	84461	hCG42028.4	KIAA1787	null
178824	1.29	0.34	0.02	0.98	0.01	0.17	4.39	0.22	1	1.88	0.26	0.83	7769	hCG1642736.2	ZNF226	zinc finger protein 226
178873	1.71	0.63	0.08	0.95	0.05	0.39	0.77	0.38	0.39	0.25	0.5	0	220382	hCG1820413.3	MGC33846	null
179308	4.18	1.05	0.07	0.96	0.05	0.8	10.85	0.57	0.94	0.63	0.89	0.16	121551	hCG1820715.1	BTBD11	BTB (POZ) domain containing 11
179404	1.24	0.23	0	1	0	0	28.19	0.1	1	12.53	0.21	1	8412	hCG2028796.1	BCAR3	breast cancer anti-estrogen resistance 3
179422	0.59	0.27	0.14	0.87	0.05	0	10.76	0.13	1	7.47	0.23	1	23505	hCG1735290.2	RW1	null
179468	0.65	0.24	0.1	0.91	0.03	0	22.22	0.15	1	14.84	0.19	1	84705	hCG37654.3	GTPBP3	GTP binding protein 3 (mitochondrial)
179647	1.81	0.87	0.05	0.97	0.02	0.76	2.29	0.28	0.91	0.68	0.83	0.18	146434	hCG16640.4	ZNF597	zinc finger protein 597
179827	1.53	0.31	0.01	0.99	0	0.01	10.07	0.23	1	3.65	0.2	0.99	7538	hCG43352.3	ZFP36	zinc finger protein 36, C3H type, homolog (mouse)
179935	1.26	0.57	0.09	0.94	0.05	0.56	2.65	0.29	0.94	1.16	0.5	0.43	23764	hCG41693.3	MAFF	v-maf musculoaponeurotic fibrosarcoma oncogene homolog F (avian)
180086	1.35	0.24	0.01	1	0	0	23.77	0.19	1	9.75	0.14	1	79844	null	ZDHHC11	zinc finger, DHHC-type containing 11
180186	0.75	0.26	0.09	0.92	0.03	0	6.85	0.19	1	4.27	0.19	1	79003	hCG1644682.3	MIS12	MIS12 homolog (yeast)
180213	-2.75	1.82	0.06	0.97	0.04	0.7	0.39	1.78	0.25	2.76	0.39	0.89	9962	hCG2020216	SLC23A2	solute carrier family 23 (nucleobase transporters), member 2
180300	0.48	0.22	0.17	0.84	0.05	0	11.94	0.1	1	8.98	0.19	1	51227	hCG401233.3	PIGP	phosphatidylinositol glycan, class P
180376	0.7	0.23	0.08	0.93	0.02	0	28.5	0.16	1	18.45	0.16	1	2332	hCG18633.3	FMR1	fragile X mental retardation 1
180523	-0.92	0.34	0.05	0.95	0.02	0.05	2.97	0.3	0.95	5.91	0.16	1	null	hCG2041616	null	null
180648	3.53	1.62	0.02	0.99	0.01	0.83	5.16	0.37	0.98	0.47	1.57	0.16	5565	hCG20157.3	PRKAB2	protein kinase, AMP-activated, beta 2 non-catalytic subunit
180998	0.64	0.24	0.1	0.91	0.03	0.03	4.02	0.13	1	2.71	0.21	0.97	6515	hCG22218.2	SLC2A3	solute carrier family 2 (facilitated glucose transporter), member 3
181292	0.6	0.26	0.14	0.87	0.05	0	10.36	0.15	1	7.17	0.21	1	55183	hCG41964.2	RIF1	RAP1 interacting factor homolog (yeast)
181304	3.32	0.51	0	1	0	0.62	10.29	0.21	1	1.08	0.47	0.38	55766	hCG1639762.4	H2AFJ	H2A histone family, member J
181569	-2.91	2.79	0.06	0.96	0.04	0.62	0.51	2.77	0.37	4.03	0.35	0.97	389332	hCG1650968.3	LOC389332	null
182054	0.59	0.22	0.12	0.88	0.04	0	14.77	0.16	1	10.3	0.15	1	57498	hCG23067.3	KIDINS220	null
182228	0.88	0.34	0.11	0.91	0.05	0	19.67	0.25	1	11.23	0.23	1	2624	null	GATA2	GATA binding protein 2
182375	0.72	0.22	0.07	0.93	0.02	0	54.62	0.17	1	34.66	0.15	1	10730	hCG25240.3	YME1L1	YME1-like 1 (S. cerevisiae)
182417	1.11	0.21	0	1	0	0	53.96	0.11	1	26.23	0.17	1	1843	hCG41245.2	DUSP1	dual specificity phosphatase 1
182504	0.94	0.45	0.09	0.92	0.04	0.58	1.21	0.17	0.59	0.66	0.42	0.05	null	null	null	null
182561	1.55	0.45	0.01	0.99	0	0.16	6.43	0.19	1	2.3	0.4	0.84	25900	hCG25955.2	HOM-TES-103	null
182562	3.16	1.59	0	1	0	0.7	5.85	0.25	1	0.68	1.57	0.3	null	hCG1800099.1	null	null
182574	1.07	0.41	0.1	0.93	0.05	0.48	2.56	0.28	0.93	1.28	0.29	0.52	9020	hCG27607.1	MAP3K14	mitogen-activated protein kinase kinase kinase 14
182825	0.92	0.3	0.07	0.94	0.03	0	18.55	0.22	1	10.28	0.2	1	84901	hCG2002365	NFATC2IP	nuclear factor of activated T-cells, cytoplasmic, calcineurin-dependent 2 interacting protein
182855	0.73	0.24	0.06	0.94	0.01	0	7.05	0.14	1	4.44	0.2	1	377711	hCG1993037.1	KIAA1833	null
182926	-1.71	0.8	0.06	0.96	0.03	0.05	0.18	0.74	0.04	0.63	0.31	0.01	85015	hCG17265.4	USP45	ubiquitin specific peptidase 45
183097	1.17	0.31	0.01	0.99	0	0.09	5	0.16	1	2.34	0.27	0.91	79047	hCG21286.3	KCTD15	potassium channel tetramerisation domain containing 15
183102	0.52	0.24	0.14	0.86	0.04	0	22.87	0.05	1	16.67	0.24	1	2960	hCG20778.3	GTF2E1	general transcription factor IIE, polypeptide 1, alpha 56kDa
183220	-2.3	0.92	0.02	0.98	0.01	0.52	0.96	0.87	0.48	4.97	0.3	0.99	4477	hCG1982903	MSMB	microseminoprotein, beta-
183303	1.62	0.28	0	1	0	0.19	5.23	0.16	1	1.79	0.23	0.81	null	null	null	null
183390	0.52	0.2	0.13	0.87	0.03	0	9.32	0.1	1	6.83	0.18	1	25989	hCG40815.3	ULK3	unc-51-like kinase 3 (C. elegans)
183429	0.92	0.28	0.03	0.97	0.01	0.01	7.65	0.14	1	4.23	0.24	0.99	80233	hCG1811531.1	C17orf70	chromosome 17 open reading frame 70
183568	0.92	0.43	0.1	0.92	0.05	0.04	7.63	0.2	1	4.22	0.37	0.96	9656	hCG26001.3	MDC1	mediator of DNA damage checkpoint 1
183635	1.2	0.35	0.05	0.96	0.02	0.04	5.93	0.26	1	2.7	0.24	0.96	23258	hCG1810916.1	RAB6IP1	RAB6 interacting protein 1
183778	1.7	0.28	0	1	0	0	35.56	0.1	1	11.48	0.26	1	114789	hCG96668.3	SLC25A25	solute carrier family 25 (mitochondrial carrier; phosphate carrier), member 25
184017	3.45	1.3	0.05	0.97	0.03	0.86	4.72	0.47	0.94	0.45	1.21	0.1	346389	hCG38929.3	7A5	null
184053	-0.61	0.25	0.12	0.89	0.04	0.03	2.88	0.21	0.97	4.6	0.13	1	311	hCG22492.3	ANXA11	annexin A11
184090	0.88	0.3	0.07	0.93	0.03	0.01	5.7	0.21	1	3.25	0.22	0.99	56852	hCG21556.2	RAD18	RAD18 homolog (S. cerevisiae)
184272	2.6	0.84	0.02	0.98	0.01	0.78	4.27	0.34	0.98	0.74	0.77	0.21	1264	hCG29962.2	CNN1	calponin 1, basic, smooth muscle
184488	0.74	0.27	0.1	0.91	0.04	0	23.88	0.19	1	15.02	0.19	1	11253	hCG1818277.1	MAN1B1	mannosidase, alpha, class 1B, member 1
184532	0.73	0.25	0.1	0.91	0.03	0	18.68	0.19	1	11.82	0.16	1	81562	null	LMAN2L	lectin, mannose-binding 2-like
184636	-2.22	1.4	0.07	0.96	0.05	0.61	0.66	1.36	0.37	3.24	0.36	0.94	8100	hCG31115.4	IFT88	intraflagellar transport 88 homolog (Chlamydomonas)
184838	1.65	0.37	0.01	0.99	0	0.01	14.47	0.21	1	4.82	0.3	0.99	25976	hCG27716.2	TIPARP	TCDD-inducible poly(ADP-ribose) polymerase
184844	1.22	0.38	0.03	0.97	0.01	0.12	5.05	0.21	1	2.28	0.32	0.88	10147	hCG38580.5	SFRS14	splicing factor, arginine/serine-rich 14
184855	0.96	0.23	0.03	0.97	0.01	0	24.4	0.2	1	13.16	0.13	1	23265	hCG40887.3	EXOC7	exocyst complex component 7
184959	0.88	0.39	0.09	0.92	0.04	0.14	4.02	0.17	1	2.29	0.35	0.86	27304	hCG37133.2	MOCS3	molybdenum cofactor synthesis 3
185137	1.91	0.92	0.06	0.96	0.04	0.77	1.92	0.34	0.83	0.54	0.85	0.09	59277	hCG33113.3	NTN4	netrin 4
185312	1.41	0.28	0.01	0.99	0	0.01	8	0.22	1	3.16	0.16	0.99	9891	hCG16103.2	NUAK1	NUAK family, SNF1-like kinase, 1
185460	0.52	0.22	0.14	0.87	0.04	0	11.76	0.1	1	8.61	0.19	1	9578	hCG24746.3	CDC42BPB	CDC42 binding protein kinase beta (DMPK-like)
185687	1.16	0.34	0.04	0.96	0.02	0	41.13	0.24	1	19.27	0.24	1	467	hCG37734.3	ATF3	activating transcription factor 3
185698	0.72	0.24	0.05	0.96	0.01	0	11.61	0.1	1	7.41	0.21	1	23152	hCG21892.3	CIC	capicua homolog (Drosophila)
185743	0.94	0.24	0.03	0.97	0.01	0	29.86	0.18	1	16.3	0.17	1	23042	hCG2039238	KIAA0251	null
185855	1.03	0.21	0.01	0.99	0	0	173.87	0.14	1	89.14	0.16	1	7262	hCG16432.2	PHLDA2	pleckstrin homology-like domain, family A, member 2
185942	0.89	0.23	0.03	0.97	0.01	0	9.12	0.16	1	5.17	0.17	1	27107	hCG37676.3	ZBTB11	zinc finger and BTB domain containing 11
186554	0.86	0.32	0.07	0.94	0.02	0	9.96	0.17	1	5.75	0.27	1	7480	hCG41493.2	WNT10B	wingless-type MMTV integration site family, member 10B
187225	0.83	0.29	0.09	0.92	0.03	0	18.77	0.21	1	11.1	0.2	1	10723	hCG1990947	SLC12A7	solute carrier family 12 (potassium/chloride transporters), member 7
187312	0.72	0.22	0.07	0.94	0.02	0	37.65	0.16	1	23.95	0.16	1	54884	hCG34620.3	RetSat	null
187337	1.95	0.44	0	1	0	0.57	4.25	0.19	1	1.16	0.39	0.43	4884	hCG96645.3	NPTX1	neuronal pentraxin I
187376	-1.98	1.43	0.08	0.95	0.05	0.65	0.49	1.4	0.29	2.03	0.27	0.86	120376	hCG1647254.2	LOC120376	null
187587	1.8	0.88	0.05	0.96	0.03	0.74	1.68	0.3	0.78	0.51	0.83	0.07	58504	hCG2042896	ARHGAP22	Rho GTPase activating protein 22
187699	0.71	0.23	0.06	0.94	0.01	0.01	5.42	0.13	1	3.48	0.2	0.99	10512	hCG17980.4	SEMA3C	sema domain, immunoglobulin domain (Ig), short basic domain, secreted, (semaphorin) 3C
187725	0.96	0.26	0.03	0.97	0.01	0	17.92	0.16	1	9.69	0.2	1	347365	hCG18751.4	ITIH5L	inter-alpha (globulin) inhibitor H5-like
188078	-2.94	0.6	0.01	0.99	0.01	0.55	0.89	0.5	0.45	7.17	0.33	0.99	null	null	null	null
188268	0.93	0.35	0.07	0.94	0.03	0.22	3.27	0.18	0.99	1.8	0.3	0.78	79738	hCG1774050.2	FLJ23560	null
188301	1.36	0.41	0.07	0.95	0.03	0.51	2.98	0.32	0.95	1.22	0.25	0.49	7486	hCG16142.2	WRN	Werner syndrome
188391	1.02	0.28	0.03	0.97	0.01	0	19.27	0.19	1	9.98	0.2	1	92715	hCG28439.2	C9orf112	chromosome 9 open reading frame 112
188543	0.58	0.28	0.14	0.87	0.05	0	19.86	0.07	1	13.98	0.28	1	23509	hCG38819.2	POFUT1	protein O-fucosyltransferase 1
188689	0.98	0.25	0.01	0.99	0	0.01	7.21	0.11	1	3.84	0.23	0.99	8289	hCG19451.3	ARID1A	AT rich interactive domain 1A (SWI- like)
188703	0.84	0.28	0.1	0.91	0.04	0	8.49	0.25	1	4.97	0.12	1	394	hCG2014162.1	ARHGAP5	Rho GTPase activating protein 5
188749	1.33	0.34	0.02	0.98	0	0.02	8.41	0.21	1	3.52	0.26	0.98	55596	hCG1811822.1	ZCCHC8	zinc finger, CCHC domain containing 8
188831	0.53	0.21	0.14	0.87	0.04	0	40.01	0.13	1	28.96	0.16	1	51727	hCG1780368.1	CMPK	cytidylate kinase
189401	0.43	0.18	0.18	0.83	0.04	0	10.68	0.08	1	8.31	0.16	1	55745	hCG20983.2	C14orf108	chromosome 14 open reading frame 108
189411	0.64	0.23	0.07	0.93	0.01	0	24.65	0.1	1	16.57	0.2	1	1785	hCG2033723	DNM2	dynamin 2
189413	-2.14	0.64	0.02	0.98	0.01	0.63	0.71	0.56	0.36	3.27	0.3	0.97	221692	hCG1818446.1	PHACTR1	phosphatase and actin regulator 1
189428	1.29	0.42	0.02	0.98	0.01	0.3	3.85	0.19	1	1.66	0.37	0.7	11217|445815	hCG28765.3	AKAP2|PALM2-AKAP2	A kinase (PRKA) anchor protein 2
189465	1.19	0.24	0.01	0.99	0	0	26.41	0.18	1	12.15	0.15	1	8795	hCG1645072.2	TNFRSF10B	tumor necrosis factor receptor superfamily, member 10b
189573	0.86	0.29	0.09	0.92	0.04	0	12.66	0.23	1	7.33	0.17	1	7690	hCG36935.3	ZNF131	zinc finger protein 131 (clone pHZ-10)
189690	2.24	0.8	0.05	0.97	0.03	0.72	3.78	0.4	0.95	0.84	0.7	0.26	3423	hCG1993933	IDS	iduronate 2-sulfatase (Hunter syndrome)
190032	0.56	0.23	0.14	0.87	0.04	0	7.38	0.14	1	5.27	0.18	1	718	hCG23054.3	C3	complement component 3
190161	2.02	0.59	0.08	0.95	0.05	0.59	4.29	0.45	0.94	1.11	0.38	0.39	2677	hCG34601.3	GGCX	gamma-glutamyl carboxylase
190575	1.3	0.32	0.02	0.99	0	0.01	9.72	0.2	1	4.13	0.24	0.99	126295	hCG2039133	LOC126295	null
190669	0.47	0.22	0.18	0.83	0.05	0	11.59	0.07	1	8.8	0.21	1	112970	hCG2039599	KTI12	KTI12 homolog, chromatin associated (S. cerevisiae)
190674	0.74	0.27	0.12	0.9	0.05	0	127.05	0.22	1	79.91	0.16	1	8663	hCG201185.4	EIF3S8	eukaryotic translation initiation factor 3, subunit 8, 110kDa
190770	2.99	0.7	0.01	0.99	0	0.9	4.72	0.31	0.99	0.62	0.63	0.09	399474	hCG1648320.3	TTMB	null
190978	0.83	0.28	0.07	0.94	0.02	0	17.37	0.18	1	10.23	0.21	1	29123	hCG1980824	ANKRD11	ankyrin repeat domain 11
191296	0.86	0.24	0.05	0.96	0.01	0.04	4.26	0.17	1	2.46	0.17	0.96	57708	hCG1811270.3	MIER1	mesoderm induction early response 1 homolog (Xenopus laevis)
191394	0.41	0.14	0.17	0.84	0.03	0	7.84	0.1	1	6.2	0.11	1	583	hCG1818307.1	BBS2	Bardet-Biedl syndrome 2
191962	1.13	0.37	0.02	0.98	0.01	0.16	4.41	0.15	1	2.11	0.33	0.84	51303	hCG1642966.3	FKBP11	FK506 binding protein 11, 19 kDa
192359	1.59	0.77	0.05	0.96	0.03	0.74	2.01	0.26	0.87	0.7	0.72	0.17	54665	hCG38641.4	RSBN1	round spermatid basic protein 1
192362	0.58	0.2	0.11	0.89	0.03	0	9.52	0.16	1	6.67	0.12	1	79828	hCG2004932	FLJ13984	null
192479	0.88	0.35	0.1	0.92	0.04	0.2	3.21	0.23	0.98	1.83	0.27	0.81	9847	hCG24787.3	KIAA0528	null
192564	1.68	0.51	0.02	0.98	0.01	0.74	2.72	0.24	0.96	0.89	0.45	0.24	285268	hCG2042883	ZNF621	zinc finger protein 621
192715	0.74	0.21	0.03	0.97	0.01	0	14.42	0.12	1	9.05	0.17	1	29980	hCG401183.4	DONSON	downstream neighbor of SON
192760	1.66	0.92	0.07	0.95	0.04	0.61	2.99	0.27	0.96	0.99	0.87	0.38	null	hCG2041159|hCG2039306	null	null
192842	1.55	0.43	0.03	0.98	0.01	0.37	4.11	0.27	0.99	1.47	0.34	0.63	2261	hCG19672.3	FGFR3	fibroblast growth factor receptor 3 (achondroplasia, thanatophoric dwarfism)
192874	1.28	0.35	0	1	0	0.08	6.27	0.12	1	2.7	0.32	0.92	8645	hCG32352.3	KCNK5	potassium channel, subfamily K, member 5
193278	0.88	0.25	0.05	0.96	0.01	0	53.55	0.18	1	30.56	0.17	1	5925	hCG30750.2	RB1	retinoblastoma 1 (including osteosarcoma)
193288	0.97	0.31	0.04	0.96	0.01	0.02	6.8	0.17	1	3.65	0.26	0.99	161742	hCG37404.3	SPRED1	sprouty-related, EVH1 domain containing 1
193422	1.11	0.22	0.01	0.99	0	0	18.06	0.18	1	8.76	0.14	1	22976	hCG19525.3	PAXIP1	PAX interacting (with transcription-activation domain) protein 1
193695	0.98	0.31	0.06	0.95	0.02	0	13.15	0.21	1	6.99	0.23	1	4124	hCG36912.3	MAN2A1	mannosidase, alpha, class 2A, member 1
193860	-1.96	0.88	0.07	0.96	0.04	0.64	0.46	0.79	0.24	1.9	0.39	0.77	114780	hCG1649464.4	PKD1L2	polycystic kidney disease 1-like 2
193939	3.29	1.47	0.01	0.99	0	0.82	4.78	0.29	0.99	0.51	1.44	0.17	375295	hCG1650932.4	LOC375295	null
194015	0.92	0.28	0.02	0.98	0	0	22.36	0.11	1	12.43	0.26	1	6929	hCG22713.2	TCF3	transcription factor 3 (E2A immunoglobulin enhancer binding factors E12/E47)
194026	1.52	0.32	0	1	0	0	17.09	0.13	1	6.25	0.29	1	286343	hCG27957.3	C9orf150	chromosome 9 open reading frame 150
194068	1.17	0.19	0	1	0	0	10.6	0.09	1	4.94	0.17	1	7280	hCG22878.2	TUBB2A	tubulin, beta 2A
194212	1.27	0.4	0.02	0.98	0.01	0.4	3.25	0.2	0.99	1.41	0.35	0.6	10224	null	ZNF443	zinc finger protein 443
194399	0.99	0.42	0.09	0.93	0.04	0.38	2.83	0.23	0.97	1.49	0.36	0.63	11329	hCG14799.3	STK38	serine/threonine kinase 38
194563	0.6	0.23	0.12	0.89	0.04	0	20.1	0.15	1	13.92	0.18	1	831	hCG2016526	CAST	calpastatin
194602	0.55	0.18	0.1	0.9	0.02	0	25.59	0.13	1	18.39	0.12	1	388279	hCG1815491.1	LOC388279	null
194691	1.78	0.36	0.02	0.98	0.01	0.03	9.03	0.28	1	2.75	0.22	0.97	93622	hCG1981777	LOC93622	null
194721	1.13	0.41	0.03	0.97	0.01	0.15	4.74	0.15	1	2.27	0.38	0.85	79818	hCG1773388.2	ZNF552	zinc finger protein 552
194779	1.07	0.36	0.08	0.94	0.04	0.2	3.53	0.27	0.98	1.77	0.23	0.81	23053	hCG20538.2	KIAA0913	KIAA0913
194946	2.62	0.84	0.07	0.96	0.05	0.76	4.38	0.48	0.93	0.75	0.69	0.2	8527	hCG20376.2	DGKD	diacylglycerol kinase, delta 130kDa
195497	1.05	0.33	0.06	0.95	0.02	0	9	0.23	1	4.56	0.24	1	55209	hCG1759124.3	FLJ10707	null
195870	0.95	0.34	0.04	0.96	0.01	0.03	6.25	0.14	1	3.4	0.31	0.97	22984	hCG24137.3	PDCD11	programmed cell death 11
196119	4.24	1.17	0	1	0	0.86	9.63	0.16	1	0.53	1.16	0.14	338758	hCG1820760.1	LOC338758	null
196385	0.6	0.21	0.09	0.91	0.02	0	22.62	0.13	1	15.62	0.16	1	25871	hCG17536.2	C3orf17	chromosome 3 open reading frame 17
196613	0.66	0.24	0.1	0.9	0.03	0	6.06	0.16	1	4.03	0.19	1	90381	hCG28648.2	C15orf42	chromosome 15 open reading frame 42
196744	-1.9	0.78	0.03	0.98	0.02	0.6	0.78	0.73	0.39	3.03	0.28	0.96	256380	hCG34022.3	SCML4	sex comb on midleg-like 4 (Drosophila)
196765	0.88	0.28	0.06	0.94	0.02	0	9.78	0.2	1	5.58	0.19	1	9929	hCG41699.3	JOSD1	Josephin domain containing 1
196856	1.17	0.33	0.03	0.98	0.01	0.11	4.66	0.2	1	2.17	0.26	0.89	4591	hCG1819317.1	TRIM37	tripartite motif-containing 37
197078	0.88	0.29	0.07	0.94	0.02	0	18.04	0.2	1	10.31	0.22	1	10270	hCG38593.3	AKAP8	A kinase (PRKA) anchor protein 8
197208	-2.24	0.65	0.02	0.98	0.01	0.65	0.67	0.57	0.34	3.3	0.31	0.96	55885	hCG24819.3	LMO3	LIM domain only 3 (rhombotin-like 2)
197378	0.51	0.19	0.14	0.86	0.04	0	5.57	0.15	1	4.1	0.11	1	10645	hCG27364.2	CAMKK2	calcium/calmodulin-dependent protein kinase kinase 2, beta
197496	0.45	0.2	0.19	0.82	0.05	0	21.38	0.09	1	16.44	0.18	1	79191	hCG23456.4	IRX3	iroquois homeobox protein 3
197513	0.93	0.28	0.04	0.96	0.01	0	38.36	0.17	1	21.1	0.22	1	1786	hCG28474.3	DNMT1	DNA (cytosine-5-)-methyltransferase 1
197519	1.45	0.33	0	1	0	0	27.3	0.17	1	10.47	0.28	1	113246	hCG25951.4	GRCC10	null
197613	2.29	0.43	0	1	0	0.48	5.99	0.22	1	1.29	0.37	0.52	8370|554313	null	HIST2H4|H4/o	histone 2, H4
198428	0.69	0.24	0.09	0.91	0.03	0	9.41	0.17	1	6.12	0.17	1	88455	hCG39051.3	ANKRD13	ankyrin repeat domain 13
198548	0.82	0.39	0.11	0.91	0.05	0.43	2.34	0.17	0.95	1.39	0.35	0.58	51272	hCG2042999	BET1L	blocked early in transport 1 homolog (S. cerevisiae)-like
198714	1.57	0.21	0	1	0	0	15.38	0.14	1	5.41	0.16	1	5209	hCG24831.3	PFKFB3	6-phosphofructo-2-kinase/fructose-2,6-biphosphatase 3
198725	-2.53	1.21	0.04	0.97	0.02	0.66	0.58	1.16	0.32	3.5	0.36	0.95	390084	hCG1791604.1	LOC390084	null
198848	2.54	0.63	0	1	0	0.83	1.79	0.22	0.83	0.32	0.59	0	23248	hCG39395.2	KIAA0460	KIAA0460
199066	0.88	0.26	0.06	0.94	0.02	0.11	3.46	0.21	0.99	1.98	0.16	0.9	54663	hCG1727082.3	WDR74	WD repeat domain 74
199244	0.71	0.29	0.11	0.9	0.04	0.04	4.4	0.17	1	2.82	0.24	0.97	84886	hCG1810779.3	FLJ14525	null
199364	0.83	0.19	0.01	0.99	0	0	12.38	0.11	1	7.29	0.16	1	55794	hCG1643348.2	DDX28	DEAD (Asp-Glu-Ala-Asp) box polypeptide 28
199506	0.73	0.2	0.04	0.96	0.01	0	7.52	0.13	1	4.76	0.15	1	91369	hCG29645.2	ANKRD40	ankyrin repeat domain 40
199852	1	0.2	0.01	0.99	0	0	9.37	0.14	1	4.92	0.14	1	57018	hCG27679.3	CCNL1	cyclin L1
199911	2.49	0.69	0.05	0.97	0.03	0.65	5.37	0.44	0.96	1	0.53	0.34	51095	hCG1994583.1	TRNT1	tRNA nucleotidyl transferase, CCA-adding, 1
200004	0.52	0.22	0.14	0.87	0.03	0	22.84	0.09	1	16.7	0.2	1	6772	hCG25794.3	STAT1	signal transducer and activator of transcription 1, 91kDa
200163	0.5	0.21	0.15	0.85	0.04	0	7.23	0.12	1	5.36	0.17	1	1108	hCG25930.2	CHD4	chromodomain helicase DNA binding protein 4
200235	0.47	0.18	0.17	0.84	0.04	0	17.08	0.13	1	12.93	0.13	1	5082	hCG1784501.2	PDCL	phosducin-like
200292	0.81	0.23	0.06	0.94	0.02	0	8.5	0.2	1	5.07	0.13	1	23174	hCG32624.5	ZCCHC14	zinc finger, CCHC domain containing 14
200358	0.78	0.22	0.03	0.97	0.01	0	43.23	0.12	1	26.41	0.19	1	29978	hCG17948.3	UBQLN2	ubiquilin 2
200469	2.11	0.44	0.02	0.98	0.01	0.15	8.5	0.32	1	2.06	0.29	0.85	23315	hCG37890.3	SLC9A8	solute carrier family 9 (sodium/hydrogen exchanger), member 8
200572	2.05	0.9	0.03	0.98	0.01	0.78	2.68	0.28	0.95	0.68	0.86	0.19	440668	null	LOC440668	null
200644	-0.83	0.39	0.11	0.91	0.05	0.17	1.98	0.35	0.83	3.7	0.17	1	10229	hCG1743024.3	COQ7	coenzyme Q7 homolog, ubiquinone (yeast)
200647	1.08	0.25	0.01	0.99	0	0	17.61	0.16	1	8.72	0.2	1	54881	hCG28750.3	TEX10	testis expressed sequence 10
200705	0.63	0.21	0.09	0.91	0.02	0	49.86	0.15	1	33.75	0.15	1	null	hCG1820920.2	null	null
200967	1.38	0.44	0.03	0.97	0.01	0.45	3.33	0.24	0.98	1.34	0.37	0.55	null	hCG1820954.2	null	null
200980	2.4	0.5	0.01	0.99	0	0.84	4.03	0.29	0.98	0.8	0.4	0.15	4811	hCG25457.3	NID1	nidogen 1
201030	3.98	0.7	0.01	0.99	0	0.98	6.77	0.36	0.99	0.45	0.6	0.01	6037	hCG40478.1	RNASE3	ribonuclease, RNase A family, 3 (eosinophil cationic protein)
201525	-2.75	2.07	0.06	0.97	0.04	0.62	0.59	2.04	0.37	4.15	0.36	0.97	138255	hCG1811228.1	LOC138255	null
201573	0.91	0.22	0.01	0.99	0	0	15.41	0.11	1	8.6	0.19	1	55722	hCG17065.2	CEP72	centrosomal protein 72kDa
201601	2.69	0.78	0.06	0.96	0.04	0.71	5.31	0.47	0.95	0.87	0.62	0.26	343263	hCG39918.3	MYBPHL	null
201989	0.69	0.28	0.1	0.91	0.03	0.02	5.18	0.14	1	3.37	0.24	0.99	55254	hCG22567.2	TMEM39A	transmembrane protein 39A
202172	0.7	0.25	0.11	0.9	0.04	0	18.12	0.19	1	11.72	0.17	1	8027	hCG21417.3	STAM	signal transducing adaptor molecule (SH3 domain and ITAM motif) 1
202382	0.52	0.2	0.11	0.89	0.02	0	133.37	0.06	1	97.87	0.19	1	2273	hCG33097.2	FHL1	four and a half LIM domains 1
202418	1.36	0.22	0	1	0	0	37.57	0.15	1	15.34	0.17	1	3609	hCG2033721	ILF3	interleukin enhancer binding factor 3, 90kDa
202676	-2.13	0.78	0.05	0.96	0.03	0.66	0.57	0.67	0.3	2.64	0.39	0.89	51314	hCG16675.4	TXNDC3	thioredoxin domain containing 3 (spermatozoa)
202723	1.13	0.42	0.08	0.94	0.04	0.43	2.85	0.28	0.95	1.36	0.32	0.58	null	hCG1820837.2	null	null
202780	1.74	0.22	0	1	0	0	63.73	0.15	1	19.97	0.16	1	133	hCG23989.3	ADM	adrenomedullin
202789	0.68	0.24	0.12	0.89	0.05	0	20.91	0.21	1	13.67	0.12	1	1545	hCG14819.2	CYP1B1	cytochrome P450, family 1, subfamily B, polypeptide 1
202846	0.98	0.31	0.07	0.94	0.03	0	10.78	0.24	1	5.74	0.19	1	2580	null	GAK	cyclin G associated kinase
202917	1.2	0.45	0.09	0.94	0.05	0.71	1.89	0.3	0.83	0.87	0.34	0.18	null	hCG1817594.1	null	null
203079	1.18	0.2	0	1	0	0	11.4	0.11	1	5.27	0.17	1	2624	hCG39270.3	GATA2	GATA binding protein 2
203098	0.84	0.31	0.11	0.91	0.05	0.01	5.36	0.24	1	3.15	0.19	0.99	571	hCG401168.4	BACH1	BTB and CNC homology 1, basic leucine zipper transcription factor 1
203249	3.44	2.23	0.04	0.97	0.03	0.7	5.79	0.43	0.97	0.56	2.19	0.28	953	hCG24651.4	ENTPD1	ectonucleoside triphosphate diphosphohydrolase 1
203766	0.78	0.29	0.08	0.93	0.03	0.02	5.08	0.16	1	3.11	0.24	0.98	null	hCG38285.2	null	null
203863	1.05	0.22	0	1	0	0	33.64	0.13	1	17.08	0.18	1	4783	hCG30387.3	NFIL3	nuclear factor, interleukin 3 regulated
203873	1.02	0.24	0.02	0.98	0	0	15.09	0.17	1	7.83	0.18	1	5884	hCG37201.3	RAD17	RAD17 homolog (S. pombe)
204006	1.21	0.29	0.01	0.99	0	0.01	7.77	0.17	1	3.54	0.24	0.99	1030	hCG28310.3	CDKN2B	cyclin-dependent kinase inhibitor 2B (p15, inhibits CDK4)
204151	0.64	0.24	0.12	0.89	0.04	0	8.75	0.18	1	5.89	0.15	1	3099	hCG41066.3	HK2	hexokinase 2
204651	0.48	0.18	0.15	0.85	0.04	0	70.09	0.14	1	52.71	0.11	1	7374	hCG38494.3	UNG	uracil-DNA glycosylase
204743	0.7	0.24	0.09	0.92	0.02	0	21.97	0.16	1	14.22	0.19	1	3397	hCG37143.3	ID1	inhibitor of DNA binding 1, dominant negative helix-loop-helix protein
204787	0.71	0.32	0.1	0.91	0.04	0.01	7.96	0.13	1	5.09	0.29	0.99	2152	hCG32037.2	F3	coagulation factor III (thromboplastin, tissue factor)
204791	1.71	0.46	0	1	0	0.53	3.78	0.18	1	1.21	0.43	0.47	null	hCG2040590	null	null
205024	1.41	0.4	0.01	0.99	0	0.23	4.75	0.18	1	1.87	0.36	0.77	90826	hCG2026199.1	LOC90826	null
205128	2.07	0.38	0	1	0	0.01	24.3	0.16	1	6.08	0.34	0.99	2353	hCG22355.3	FOS	v-fos FBJ murine osteosarcoma viral oncogene homolog
205221	0.69	0.28	0.12	0.89	0.05	0	6	0.19	1	3.89	0.2	1	25921	hCG39772.4	ZDHHC5	zinc finger, DHHC-type containing 5
205244	2.19	1.61	0.06	0.96	0.04	0.75	1.94	0.27	0.85	0.45	1.59	0.14	4294	hCG20243.3	MAP3K10	mitogen-activated protein kinase kinase kinase 10
205322	1.29	0.39	0.08	0.94	0.04	0.12	4.67	0.33	0.98	2	0.2	0.89	130074	hCG37773.3	LOC130074	null
205357	0.8	0.31	0.1	0.92	0.04	0	26.7	0.2	1	16.04	0.24	1	8439	hCG1811095.1	NSMAF	neutral sphingomyelinase (N-SMase) activation associated factor
205400	0.78	0.22	0.04	0.97	0.01	0	24.65	0.13	1	15.04	0.18	1	23170	hCG1988246	KIAA0153	null
205619	0.71	0.24	0.08	0.93	0.02	0	17.91	0.15	1	11.46	0.19	1	5586	hCG23733.3	PKN2	protein kinase N2
205706	1.67	0.8	0.03	0.97	0.01	0.7	2.54	0.19	0.96	0.84	0.77	0.28	7091	hCG1984553	TLE4	transducin-like enhancer of split 4 (E(sp1) homolog, Drosophila)
205731	0.66	0.17	0.04	0.96	0.01	0	6.96	0.13	1	4.61	0.12	1	55662	hCG24664.3	HIF1AN	hypoxia-inducible factor 1, alpha subunit inhibitor
205942	1.1	0.37	0.04	0.96	0.02	0	15.75	0.21	1	7.69	0.3	1	2965	hCG1992280	GTF2H1	general transcription factor IIH, polypeptide 1, 62kDa
205961	1.29	0.3	0.01	0.99	0	0.2	4.13	0.18	1	1.77	0.24	0.8	1195	hCG16556.2	CLK1	CDC-like kinase 1
206111	-2.7	0.74	0.02	0.98	0.01	0.72	0.47	0.65	0.25	3.19	0.36	0.94	null	hCG30822.3	null	null
206170	1.08	0.41	0.09	0.93	0.05	0.24	3.52	0.28	0.98	1.75	0.29	0.77	43849	hCG1641508.4	KLK12	kallikrein 12
206226	1.93	0.64	0.06	0.96	0.04	0.82	2.14	0.4	0.84	0.59	0.5	0.04	54093	hCG401085.3	C21orf18	chromosome 21 open reading frame 18
206251	0.84	0.29	0.09	0.92	0.04	0.01	5.83	0.23	1	3.43	0.18	0.99	9925	hCG28057.3	ZBTB5	zinc finger and BTB domain containing 5
206482	0.89	0.32	0.07	0.94	0.02	0	11.22	0.18	1	6.36	0.26	1	23392	hCG28762.3	KIAA0368	KIAA0368
206584	0.65	0.24	0.1	0.9	0.03	0	7.12	0.15	1	4.77	0.18	1	84861	hCG40492.3	KLHL22	kelch-like 22 (Drosophila)
206800	1.58	0.67	0.05	0.96	0.03	0.74	2.21	0.28	0.9	0.77	0.61	0.19	283985	hCG2043034	FADS6	fatty acid desaturase domain family, member 6
206839	2.88	2.09	0.02	0.99	0.01	0.77	1.66	0.24	0.79	0.24	2.07	0.03	57282	hCG40276.3	SLC4A10	solute carrier family 4, sodium bicarbonate transporter-like, member 10
206914	-3.19	1.41	0.02	0.99	0.01	0.64	0.62	1.36	0.35	5.89	0.35	0.99	1238	hCG2000029.1	CCBP2	chemokine binding protein 2
206947	1.35	0.4	0.02	0.99	0	0.15	5.37	0.19	1	2.2	0.36	0.85	4092	hCG22545.2	SMAD7	SMAD, mothers against DPP homolog 7 (Drosophila)
207178	0.77	0.22	0.04	0.97	0.01	0	17.42	0.12	1	10.73	0.19	1	8227	hCG1981394	RP13-297E16.1	null
207179	1.15	0.35	0.03	0.97	0.01	0.48	2.69	0.2	0.97	1.27	0.28	0.52	7597	hCG41676.3	ZBTB25	zinc finger and BTB domain containing 25
207236	1.26	0.37	0.01	0.99	0	0.12	5.31	0.16	1	2.32	0.33	0.88	85411	hCG2043251	C6orf114	chromosome 6 open reading frame 114
207278	-1.76	0.53	0.04	0.97	0.02	0.31	1.5	0.43	0.7	5.33	0.32	0.99	54958	hCG1641569.2	FLJ20512	null
207292	1.1	0.38	0.07	0.94	0.03	0.08	5.18	0.25	1	2.54	0.29	0.93	905	hCG23508.3	CCNT2	cyclin T2
207610	0.62	0.28	0.14	0.88	0.05	0	47.73	0.14	1	32.52	0.25	1	4436	hCG17836.3	MSH2	mutS homolog 2, colon cancer, nonpolyposis type 1 (E. coli)
207800	0.66	0.21	0.06	0.94	0.01	0	103.52	0.12	1	68.53	0.17	1	3267	hCG2013343	HRB	HIV-1 Rev binding protein
207808	1.28	0.66	0.08	0.94	0.04	0.66	1.4	0.22	0.69	0.61	0.62	0.08	null	null	null	null
207913	0.87	0.2	0.03	0.97	0.01	0	9.15	0.17	1	5.24	0.1	1	51594	hCG1989035.1	NAG	null
207953	0.86	0.3	0.09	0.92	0.04	0.01	5.57	0.23	1	3.21	0.2	0.99	51742	hCG19319.3	ARID4B	AT rich interactive domain 4B (RBP1- like)
208153	1.05	0.44	0.1	0.93	0.05	0.25	3.6	0.26	0.98	1.82	0.36	0.76	280	hCG2044817|hCG2028285.1	AMY2B	amylase, alpha 2B; pancreatic
208223	0.72	0.23	0.06	0.94	0.02	0	42.06	0.15	1	26.69	0.17	1	90120	hCG2024170	LOC90120	null
208272	0.57	0.25	0.14	0.87	0.04	0	29.66	0.13	1	20.99	0.21	1	8318	hCG17896.3	CDC45L	CDC45 cell division cycle 45-like (S. cerevisiae)
208372	0.57	0.2	0.1	0.9	0.02	0	25.98	0.12	1	18.3	0.16	1	87178	hCG16975.3	PNPT1	polyribonucleotide nucleotidyltransferase 1
208388	1.05	0.36	0.02	0.98	0	0.07	5.88	0.1	1	2.97	0.34	0.93	5743	hCG39885.3	PTGS2	prostaglandin-endoperoxide synthase 2 (prostaglandin G/H synthase and cyclooxygenase)
208454	3.32	0.96	0.06	0.97	0.04	0.9	3.64	0.5	0.91	0.38	0.82	0.01	56253	hCG1646674.2	CRTAM	null
208490	0.58	0.18	0.07	0.93	0.01	0	31.37	0.09	1	22.03	0.16	1	9019	hCG42390.4	MPZL1	myelin protein zero-like 1
208764	0.52	0.21	0.13	0.88	0.03	0	21.22	0.09	1	15.56	0.18	1	54664	hCG1639909.5	TMEM106B	transmembrane protein 106B
209079	0.63	0.22	0.1	0.91	0.03	0	27.09	0.14	1	18.41	0.17	1	3840	hCG17225.4	KPNA4	karyopherin alpha 4 (importin alpha 3)
209114	0.58	0.23	0.13	0.88	0.04	0	20.33	0.14	1	14.31	0.18	1	58478	hCG1812016.1	MASA	null
209185	1.13	0.2	0	1	0	0	25.93	0.13	1	12.43	0.16	1	147912	hCG2039155	SIX5	sine oculis homeobox homolog 5 (Drosophila)
209576	3.34	1.41	0.05	0.97	0.04	0.86	2.67	0.48	0.87	0.28	1.33	0.01	null	null	null	null
209669	-2.52	1.23	0.02	0.98	0.01	0.63	0.26	1.19	0.14	1.55	0.29	0.69	89869	hCG24207.4	PLCZ1	phospholipase C, zeta 1
209773	1.07	0.25	0.03	0.97	0.01	0	29.19	0.21	1	14.62	0.14	1	8120	hCG26562.2	AP3B2	adaptor-related protein complex 3, beta 2 subunit
209785	0.91	0.25	0.05	0.96	0.01	0	75.98	0.19	1	42.3	0.16	1	79869	hCG1730394.2	FLJ12529	null
209946	0.61	0.25	0.13	0.88	0.05	0	12.58	0.15	1	8.67	0.2	1	64786	hCG25175.3	TBC1D15	TBC1 domain family, member 15
209963	0.8	0.31	0.09	0.92	0.03	0	8.55	0.18	1	5.15	0.25	1	5597	hCG32835.2	MAPK6	mitogen-activated protein kinase 6
210059	0.66	0.25	0.11	0.9	0.03	0	92.89	0.16	1	61.54	0.2	1	4179	hCG1987002.2	MCP	membrane cofactor protein (CD46, trophoblast-lymphocyte cross-reactive antigen)
210149	1.02	0.39	0.06	0.95	0.03	0.03	7.53	0.2	1	3.89	0.33	0.97	8853	hCG1818590.1	DDEF2	development and differentiation enhancing factor 2
210314	0.68	0.19	0.03	0.97	0	0	7.21	0.1	1	4.71	0.16	1	9882	hCG28174.3	TBC1D4	TBC1 domain family, member 4
210372	1.51	0.58	0.06	0.95	0.03	0.75	2.11	0.31	0.87	0.78	0.48	0.16	1767	hCG1766870.2	DNAH5	dynein, axonemal, heavy polypeptide 5
210401	0.9	0.35	0.04	0.96	0.01	0	27.94	0.11	1	15.65	0.33	1	1022	hCG1988840	CDK7	cyclin-dependent kinase 7 (MO15 homolog, Xenopus laevis, cdk-activating kinase)
210661	1.78	0.49	0.03	0.98	0.01	0.59	3.69	0.3	0.98	1.12	0.39	0.41	84775	hCG2044001.1	ZNF607	zinc finger protein 607
210742	0.72	0.18	0.03	0.97	0.01	0	63.27	0.13	1	40.24	0.12	1	824	hCG38902.3	CAPN2	calpain 2, (m/II) large subunit
210893	2.26	0.63	0.07	0.96	0.04	0.85	3.06	0.45	0.91	0.67	0.44	0.07	284486	hCG16926.2	THEM5	thioesterase superfamily member 5
211044	1.62	0.2	0	1	0	0	11.21	0.16	1	3.81	0.12	1	23370	hCG22253.2	ARHGEF18	rho/rac guanine nucleotide exchange factor (GEF) 18
211135	1.06	0.49	0.06	0.95	0.03	0.16	5.12	0.15	1	2.57	0.47	0.84	null	hCG1730491.2	null	null
211412	1.24	0.45	0.06	0.95	0.03	0.24	4.11	0.27	0.99	1.82	0.35	0.76	1316	hCG24940.3	KLF6	Kruppel-like factor 6
211430	0.6	0.22	0.12	0.88	0.04	0	17.18	0.17	1	11.88	0.13	1	null	hCG1776197.4	null	null
211503	0.94	0.36	0.08	0.93	0.03	0.08	4.56	0.21	1	2.49	0.3	0.92	51306	hCG1782669.1	C5orf5	chromosome 5 open reading frame 5
211578	0.91	0.24	0.02	0.98	0	0	32.79	0.14	1	18.32	0.19	1	65056	hCG40617.2	GPBP1	GC-rich promoter binding protein 1
212097	0.95	0.29	0.08	0.93	0.03	0	10.31	0.25	1	5.61	0.16	1	57472	hCG1985080.1	CNOT6	CCR4-NOT transcription complex, subunit 6
212174	1.27	0.27	0	1	0	0	31.84	0.14	1	13.8	0.23	1	10585	hCG29235.3	POMT1	protein-O-mannosyltransferase 1
212244	2.66	1.6	0.04	0.97	0.02	0.55	1.12	0.35	0.55	0.18	1.56	0	5582	hCG20950.2	PRKCG	protein kinase C, gamma
212389	0.66	0.25	0.1	0.9	0.03	0	67.79	0.16	1	44.84	0.2	1	8720	hCG40306.2	MBTPS1	membrane-bound transcription factor peptidase, site 1
212410	0.64	0.22	0.07	0.94	0.01	0	23.92	0.1	1	16.11	0.19	1	65110	hCG2011952	UPF3A	UPF3 regulator of nonsense transcripts homolog A (yeast)
212531	0.7	0.26	0.09	0.91	0.03	0	28.3	0.16	1	18.32	0.2	1	11004	hCG1776116.2	KIF2C	kinesin family member 2C
212795	4.02	1.29	0.03	0.98	0.02	0.92	5.54	0.45	0.96	0.36	1.21	0.04	4033	hCG15244.3	LRMP	lymphoid-restricted membrane protein
212834	0.67	0.22	0.09	0.92	0.02	0	10.97	0.16	1	7.22	0.16	1	5289	hCG22563.3	PIK3C3	phosphoinositide-3-kinase, class 3
212894	2.07	0.78	0.04	0.97	0.02	0.82	2.1	0.33	0.86	0.53	0.71	0.05	84914	hCG2008824.2|hCG1647562.4	ZNF587	zinc finger protein 587
212904	0.62	0.23	0.11	0.9	0.03	0	5.74	0.14	1	3.91	0.18	1	5325	hCG2043041	PLAGL1	pleiomorphic adenoma gene-like 1
212907	1.15	0.51	0.08	0.94	0.04	0.65	2.07	0.23	0.89	0.98	0.46	0.31	7750	hCG20496.4	ZNF198	zinc finger protein 198
213111	0.94	0.37	0.06	0.95	0.02	0.11	4.39	0.16	1	2.4	0.33	0.89	79666	hCG1642435.3	PLEKHF2	pleckstrin homology domain containing, family F (with FYVE domain) member 2
213262	0.9	0.34	0.07	0.94	0.02	0.15	3.67	0.18	1	2.06	0.29	0.86	7375	hCG20131.3	USP4	ubiquitin specific peptidase 4 (proto-oncogene)
213319	1.62	0.54	0.03	0.98	0.01	0.77	2.38	0.26	0.93	0.81	0.48	0.18	null	hCG1820858.1	null	null
213707	0.95	0.3	0.04	0.96	0.01	0.35	2.68	0.17	0.97	1.46	0.24	0.66	null	hCG1984124.1	null	null
214037	2.03	0.88	0.06	0.96	0.04	0.79	2.34	0.37	0.88	0.6	0.79	0.12	157285	hCG1736372.2	DKFZp761P0423	null
214330	1.9	0.92	0.04	0.97	0.02	0.7	1.48	0.26	0.72	0.42	0.88	0.03	56624	hCG32632.3	ASAH2	N-acylsphingosine amidohydrolase (non-lysosomal ceramidase) 2
214375	0.9	0.31	0.08	0.93	0.03	0	19.37	0.22	1	10.86	0.22	1	6049	hCG28217.2	RNF6	ring finger protein (C3H2C3 type) 6
214414	1.04	0.47	0.1	0.93	0.05	0.5	2.47	0.24	0.94	1.26	0.4	0.5	8898	hCG21453.3	MTMR2	myotubularin related protein 2
214499	0.87	0.38	0.08	0.93	0.03	0.16	3.78	0.14	1	2.17	0.36	0.84	57685	hCG24227.3	CACHD1	cache domain containing 1
214622	3.12	0.99	0.07	0.96	0.05	0.78	1.96	0.52	0.78	0.24	0.84	0	26223	hCG41405.3	FBXL21	F-box and leucine-rich repeat protein 21
214636	1.81	0.78	0.04	0.97	0.02	0.6	3.5	0.29	0.98	1.05	0.73	0.39	11138	hCG27613.2	TBC1D8	TBC1 domain family, member 8 (with GRAM domain)
214805	0.76	0.29	0.1	0.91	0.04	0	19.07	0.19	1	11.8	0.22	1	56252	hCG22358.2	YLPM1	YLP motif containing 1
215126	0.93	0.38	0.09	0.92	0.04	0.04	5.81	0.22	1	3.19	0.31	0.96	9475	hCG21631.2	ROCK2	Rho-associated, coiled-coil containing protein kinase 2
215130	1.04	0.26	0.03	0.97	0.01	0	7.52	0.19	1	3.83	0.17	1	26005	hCG27333.3	DKFZP586P0123	null
215303	0.74	0.33	0.09	0.92	0.03	0.03	5.7	0.1	1	3.57	0.32	0.97	64844	hCG1811612.1	03/07/09	membrane-associated ring finger (C3HC4) 7
215706	2.42	1.59	0.07	0.96	0.04	0.65	3.87	0.37	0.96	0.76	1.55	0.33	null	hCG1770716.3	null	null
215863	0.89	0.25	0.04	0.96	0.01	0	26.26	0.17	1	14.81	0.18	1	11252	hCG41906.3	PACSIN2	protein kinase C and casein kinase substrate in neurons 2
216001	3.03	1.12	0.01	1	0	0.92	3.3	0.27	0.97	0.43	1.08	0.06	283111	hCG1647060.2	OR51V1	olfactory receptor, family 51, subfamily V, member 1
216134	0.72	0.25	0.11	0.9	0.04	0	9.2	0.21	1	5.87	0.14	1	null	hCG1820516.2	null	null
216216	1.1	0.32	0.02	0.99	0	0.17	3.95	0.14	1	1.93	0.28	0.83	5244	hCG1743207.2	ABCB4	ATP-binding cassette, sub-family B (MDR/TAP), member 4
216353	1.37	0.47	0.07	0.95	0.03	0.12	5.97	0.31	0.99	2.42	0.35	0.88	9510	hCG401141.3	ADAMTS1	ADAM metallopeptidase with thrombospondin type 1 motif, 1
216394	0.94	0.4	0.08	0.93	0.03	0.07	5.54	0.18	1	3.02	0.36	0.93	8925	hCG1818283.3	HERC1	hect (homologous to the E6-AP (UBE3A) carboxyl terminus) domain and RCC1 (CHC1)-like domain (RLD) 1
216548	-3.75	3.1	0.02	0.99	0.01	0.6	0.56	3.08	0.4	7.84	0.3	1	null	hCG1817409.1	null	null
216566	0.9	0.41	0.09	0.92	0.04	0.32	2.9	0.17	0.98	1.63	0.38	0.69	3710	hCG40301.2	ITPR3	inositol 1,4,5-triphosphate receptor, type 3
216600	1.34	0.42	0.05	0.96	0.02	0.27	4.11	0.28	0.99	1.7	0.32	0.74	3164	hCG37966.3	NR4A1	nuclear receptor subfamily 4, group A, member 1
216646	0.92	0.26	0.02	0.98	0	0	7.75	0.12	1	4.29	0.23	1	4335	hCG32983.2	MNT	MAX binding protein
216650	0.7	0.26	0.11	0.9	0.04	0	48.45	0.18	1	31.18	0.19	1	2773	hCG1997731.1	GNAI3	guanine nucleotide binding protein (G protein), alpha inhibiting activity polypeptide 3
216699	1.25	0.44	0.01	0.99	0	0.11	6.58	0.12	1	2.9	0.42	0.89	23287	hCG1743691.2	AGTPBP1	ATP/GTP binding protein 1
216775	1.45	0.28	0.01	1	0	0	13.33	0.19	1	5.13	0.2	1	7127	hCG22889.4	TNFAIP2	tumor necrosis factor, alpha-induced protein 2
216795	1.04	0.38	0.07	0.94	0.03	0.02	8.49	0.23	1	4.33	0.31	0.98	22893	hCG38953.2	BAHD1	bromo adjacent homology domain containing 1
216917	0.94	0.23	0.02	0.98	0	0	11.19	0.15	1	6.13	0.17	1	3161	hCG36976.3	HMMR	hyaluronan-mediated motility receptor (RHAMM)
216991	1.12	0.22	0	1	0	0	12.68	0.15	1	6.14	0.16	1	339983	hCG1642662.2	FLJ37478	null
217029	1.96	0.25	0	1	0	0	245.88	0.18	1	66.28	0.18	1	null	hCG1820902.1	null	null
217062	1.31	0.53	0.08	0.94	0.04	0.58	2.68	0.3	0.94	1.13	0.44	0.41	388559	hCG1778601.3	LOC388559	null
217174	0.61	0.23	0.11	0.9	0.03	0	210.25	0.14	1	144.24	0.18	1	7184	hCG21864.2	TRA1	tumor rejection antigen (gp96) 1
217182	0.91	0.33	0.06	0.94	0.02	0.07	4.66	0.18	1	2.6	0.28	0.93	79982	hCG1811920.3	DNAJB14	DnaJ (Hsp40) homolog, subfamily B, member 14
217443	0.62	0.25	0.12	0.89	0.04	0	9.38	0.14	1	6.39	0.21	1	7846	hCG2010765.1	TUBA3	null
217568	1.09	0.46	0.07	0.94	0.03	0.68	1.89	0.22	0.86	0.93	0.4	0.25	79960	hCG1812943.1	PHF17	PHD finger protein 17
217595	2.23	1.21	0.05	0.97	0.03	0.79	2.11	0.34	0.86	0.47	1.16	0.1	null	null	null	null
217720	3.01	1.11	0.02	0.99	0.01	0.89	3.5	0.34	0.96	0.46	1.05	0.07	null	hCG2012538	null	null
217758	0.63	0.24	0.12	0.89	0.04	0	33.31	0.16	1	22.51	0.18	1	2885	hCG27179.3	GRB2	growth factor receptor-bound protein 2
217838	1	0.35	0.03	0.97	0.01	0.01	12.1	0.13	1	6.36	0.32	0.99	1122	hCG2039438.1	CHML	choroideremia-like (Rab escort protein 2)
218044	0.48	0.17	0.11	0.89	0.02	0	16.8	0.08	1	12.61	0.15	1	151011	hCG27895.4	SEPT10	septin 10
218083	0.8	0.25	0.04	0.96	0.01	0	20.47	0.12	1	12.36	0.22	1	4097	hCG1991559	MAFG	v-maf musculoaponeurotic fibrosarcoma oncogene homolog G (avian)
218145	3.7	1.09	0.03	0.98	0.01	0.91	5.66	0.41	0.97	0.46	1.01	0.07	10018	hCG15901.3	BCL2L11	BCL2-like 11 (apoptosis facilitator)
218326	1.68	0.85	0.08	0.95	0.05	0.72	2.26	0.34	0.88	0.74	0.78	0.21	350383	hCG1986449.1	GPR142	G protein-coupled receptor 142
218400	1.11	0.3	0.03	0.97	0.01	0.1	4.28	0.21	1	2.08	0.21	0.9	null	hCG2042547	null	null
218433	1.14	0.41	0.08	0.94	0.04	0.7	1.51	0.27	0.73	0.72	0.31	0.05	152048	hCG1998594.2	FLJ31715	null
218524	2.34	0.86	0.06	0.96	0.03	0.73	3.84	0.41	0.95	0.8	0.76	0.25	56105	hCG1982215.1	PCDHGA11	protocadherin gamma subfamily A, 11
218628	1.91	0.82	0.03	0.98	0.01	0.72	2.95	0.26	0.97	0.82	0.78	0.27	null	null	null	null
218663	-2.74	2.41	0.07	0.96	0.05	0.64	0.5	2.38	0.35	3.53	0.36	0.95	115669	hCG20713.5	TTC6	tetratricopeptide repeat domain 6
219156	-2.15	1.59	0.06	0.96	0.03	0.62	0.65	1.57	0.37	3	0.23	0.98	null	hCG2042644	null	null
219201	-2.98	0.74	0.02	0.98	0.01	0.66	0.65	0.64	0.34	5.41	0.38	0.97	7468	hCG18087.2	WHSC1	Wolf-Hirschhorn syndrome candidate 1
219285	0.8	0.36	0.11	0.91	0.04	0.01	10.33	0.18	1	6.21	0.31	0.99	6751	hCG2042978	SSTR1	somatostatin receptor 1
219446	0.71	0.18	0.03	0.97	0	0	13.87	0.12	1	8.9	0.13	1	219771	null	C10orf9	chromosome 10 open reading frame 9
219524	2.41	0.56	0	1	0	0.33	8.81	0.18	1	1.74	0.53	0.67	150147	hCG2044002	C21orf128	chromosome 21 open reading frame 128
219964	1.87	0.66	0.01	0.99	0	0.42	5.23	0.17	1	1.5	0.64	0.58	79930	hCG41589.3	DOK3	docking protein 3
220234	1.85	0.82	0.07	0.95	0.04	0.55	3.99	0.37	0.96	1.16	0.73	0.45	8786	hCG1984117.1	RGS11	regulator of G-protein signalling 11
220594	1.81	0.91	0.04	0.97	0.02	0.77	2.16	0.24	0.9	0.64	0.88	0.17	null	null	null	null
220708	0.74	0.31	0.12	0.9	0.05	0.03	4.87	0.19	1	3.05	0.24	0.98	116496	hCG40895.2	C1orf24	chromosome 1 open reading frame 24
220714	1.64	0.3	0	1	0	0.36	4.26	0.15	1	1.43	0.26	0.64	57491	hCG1985585.1|hCG2044128	AHRR	aryl-hydrocarbon receptor repressor
220796	0.51	0.21	0.16	0.85	0.05	0	40.4	0.15	1	29.77	0.15	1	11014	hCG15972.3	KDELR2	KDEL (Lys-Asp-Glu-Leu) endoplasmic reticulum protein retention receptor 2
220912	1.6	0.96	0.08	0.95	0.05	0.54	1.1	0.27	0.54	0.38	0.92	0.02	256536	null	TCERG1L	transcription elongation regulator 1-like
221617	1.28	0.38	0.04	0.97	0.02	0.08	5.62	0.24	1	2.43	0.28	0.92	6428	hCG14802.2	SFRS3	splicing factor, arginine/serine-rich 3
221799	1.83	0.77	0.02	0.98	0.01	0.62	3.47	0.22	0.99	1.02	0.74	0.38	null	null	null	null
222162	1.23	0.51	0.07	0.94	0.04	0.7	1.55	0.26	0.74	0.69	0.44	0.08	57210	hCG2009400	SLC45A4	solute carrier family 45, member 4
222342	0.94	0.36	0.03	0.97	0.01	0.01	13.91	0.08	1	7.63	0.35	0.99	145815	hCG1798356.1	MGC18216	null
222408	2.35	1.01	0.03	0.98	0.02	0.83	2.26	0.34	0.88	0.47	0.95	0.06	340146	hCG2030420	SLC35D3	solute carrier family 35, member D3
222593	3.09	0.68	0.02	0.98	0.01	0.81	6.24	0.38	0.98	0.77	0.56	0.18	147658	hCG37184.3	ZNF534	zinc finger protein 534
222770	0.68	0.25	0.08	0.92	0.02	0	7.04	0.13	1	4.61	0.22	1	79572	hCG22538.3	ATP13A3	ATPase type 13A3
222840	0.66	0.25	0.09	0.92	0.02	0	59.58	0.12	1	39.5	0.21	1	254427	hCG1644926.5	C10orf47	chromosome 10 open reading frame 47
223043	0.96	0.47	0.1	0.92	0.05	0.29	3.31	0.18	0.99	1.78	0.43	0.72	5151	hCG1991196.1	PDE8A	phosphodiesterase 8A
223052	-2.34	1.09	0.07	0.96	0.05	0.61	0.7	0.99	0.37	3.71	0.44	0.92	90324	hCG22322.3	MGC20255	null
223324	3.31	0.64	0	1	0	0.93	5.51	0.16	1	0.58	0.62	0.07	541472	null	LOC541472	null
223480	0.55	0.18	0.07	0.93	0.01	0	20.94	0.07	1	15.03	0.16	1	2767	hCG23619.4	GNA11	guanine nucleotide binding protein (G protein), alpha 11 (Gq class)
224154	0.62	0.22	0.12	0.89	0.04	0	18.41	0.17	1	12.6	0.14	1	7716	hCG2002797	ZNF161	zinc finger protein 161
224379	1.22	0.46	0.03	0.97	0.01	0.24	4.3	0.16	1	1.93	0.43	0.76	54853	hCG1782892.2	WDR55	WD repeat domain 55
224433	1.03	0.41	0.06	0.95	0.02	0.05	7.35	0.17	1	3.79	0.37	0.95	166815	hCG2036860	TIGD2	tigger transposable element derived 2
224496	1.36	0.3	0.01	0.99	0	0	14.6	0.19	1	5.98	0.24	1	85301	hCG32517.5	COL27A1	collagen, type XXVII, alpha 1
224628	0.75	0.31	0.11	0.9	0.05	0	11.79	0.2	1	7.36	0.23	1	54882	hCG1982388.2	ANKHD1	ankyrin repeat and KH domain containing 1
224837	0.5	0.2	0.13	0.87	0.03	0	21.98	0.08	1	16.26	0.18	1	219771	hCG1811947.1	C10orf9	chromosome 10 open reading frame 9
224908	-3.05	0.84	0	1	0	0.69	0.6	0.79	0.31	5.21	0.28	0.99	9743	hCG2042955.1	RICS	null
224965	0.69	0.23	0.1	0.91	0.03	0	16.17	0.18	1	10.53	0.15	1	126792	hCG1642096.3	B3GALT6	UDP-Gal:betaGal beta 1,3-galactosyltransferase polypeptide 6
225045	0.66	0.22	0.06	0.94	0.01	0	32.52	0.1	1	21.53	0.19	1	7050	hCG1994498	TGIF	TGFB-induced factor (TALE family homeobox)
225050	2.71	1.25	0.05	0.97	0.03	0.74	1.68	0.42	0.74	0.27	1.18	0.01	91608	hCG1992161	RASL10B	RAS-like, family 10, member B
225244	2.04	0.77	0.04	0.97	0.02	0.8	1.91	0.34	0.82	0.49	0.69	0.03	442388	hCG2036686	LOC442388	null
225308	0.94	0.29	0.04	0.97	0.01	0	9.33	0.16	1	5.11	0.24	1	54471	hCG41725.3	RP5-1104E15.5	null
225333	1.57	0.47	0.02	0.98	0.01	0.35	4.42	0.23	1	1.56	0.41	0.65	205860	hCG2025667.1	FLJ25801	null
225356	0.71	0.21	0.05	0.95	0.01	0	65.38	0.13	1	41.91	0.16	1	55677	hCG42610.2	FLJ10006	null
225453	1.23	0.21	0	1	0	0	106.7	0.17	1	47.66	0.13	1	23367	hCG36852.3	LARP1	La ribonucleoprotein domain family, member 1
225926	1.14	0.25	0	1	0	0	8.71	0.12	1	4.15	0.22	1	404734|54882	hCG1982388.2	MASK-BP3|ANKHD1	ankyrin repeat and KH domain containing 1
226336	4.33	1.85	0	1	0	0.84	8.16	0.17	1	0.43	1.84	0.16	9935	hCG37146.3	MAFB	v-maf musculoaponeurotic fibrosarcoma oncogene homolog B (avian)
226623	1.27	0.26	0.01	0.99	0	0	8.61	0.21	1	3.75	0.17	1	2778	null	GNAS	GNAS complex locus
226861	2.41	1.08	0.04	0.97	0.03	0.55	1.12	0.37	0.55	0.22	1.01	0	null	null	null	null
226961	-2.08	0.94	0.06	0.96	0.04	0.61	0.36	0.86	0.19	1.59	0.37	0.68	null	null	null	null
227240	1.47	0.39	0	1	0	0.11	6.57	0.15	1	2.48	0.36	0.89	401431	null	LOC401431	null
227268	1.31	0.36	0.04	0.96	0.02	0.02	7.21	0.27	1	3.04	0.23	0.98	150378	hCG1988245.1	FLJ30901	null
227425	2.82	1.38	0.04	0.97	0.03	0.76	3.98	0.4	0.95	0.59	1.32	0.21	154664	hCG17017.4	ABCA13	ATP-binding cassette, sub-family A (ABC1), member 13
227864	2.69	2.03	0.06	0.96	0.04	0.69	3.81	0.37	0.96	0.62	2	0.3	23040	hCG1990268	MYT1L	myelin transcription factor 1-like
228040	4.2	1.42	0.05	0.97	0.03	0.92	5.13	0.5	0.94	0.29	1.33	0.02	null	hCG2027126	null	null
228107	0.97	0.38	0.1	0.92	0.05	0.52	2.27	0.25	0.91	1.21	0.28	0.48	257358	hCG1978968	LOC257358	null
228243	0.95	0.29	0.07	0.94	0.03	0	17.67	0.24	1	9.57	0.16	1	353088	hCG1996858	ZNF429	zinc finger protein 429
228285	-3.02	2.91	0.04	0.97	0.02	0.59	0.63	2.9	0.41	5.34	0.25	1	null	hCG2006988	null	null
228405	-1.12	0.55	0.08	0.94	0.04	0.27	1.7	0.51	0.73	3.88	0.2	1	null	hCG1643662.3	null	null
228617	0.98	0.38	0.04	0.96	0.01	0.06	5.82	0.13	1	3.09	0.35	0.94	null	hCG2032915	null	null
228696	1	0.32	0.05	0.96	0.02	0.01	7.7	0.2	1	4.05	0.25	0.99	285464	hCG1983140.1	FLJ34443	null
228762	1.5	0.52	0.01	0.99	0	0.4	4.04	0.16	1	1.5	0.49	0.6	340719	hCG2024157	NANOS1	nanos homolog 1 (Drosophila)
228921	-2.08	1.26	0.06	0.96	0.03	0.63	0.64	1.22	0.36	2.85	0.3	0.94	400764	hCG2028352	LOC400764	null
228997	0.89	0.32	0.06	0.95	0.02	0.03	5.55	0.16	1	3.14	0.28	0.97	144438	hCG1999402	LOC144438	null
229131	1.55	0.52	0.01	0.99	0	0.2	6.41	0.18	1	2.29	0.48	0.8	285193	hCG2013451	LOC285193	null
229426	0.73	0.25	0.08	0.92	0.03	0	10.83	0.17	1	6.83	0.19	1	56930	hCG2004878	LOC56930	null
229617	-1.77	0.96	0.07	0.95	0.04	0.48	1.11	0.92	0.53	3.98	0.3	0.98	55740	hCG1993336	ENAH	enabled homolog (Drosophila)
229668	1.77	0.25	0	1	0	0	15.46	0.2	1	4.76	0.16	1	null	hCG1985588	null	null
229825	1.17	0.51	0.08	0.94	0.04	0.68	1.95	0.25	0.86	0.91	0.44	0.25	null	hCG1998994	null	null
229917	-3.35	1.54	0.02	0.99	0.01	0.7	0.48	1.5	0.29	5.17	0.35	0.98	null	hCG2007395	null	null
229985	1.6	0.45	0.01	0.99	0	0.26	5.27	0.19	1	1.82	0.41	0.74	null	hCG1990334	null	null
230286	1.39	0.67	0.07	0.95	0.04	0.54	1.1	0.26	0.54	0.44	0.62	0.01	284014	hCG1986016	LOC284014	null
230411	1.49	0.51	0.05	0.96	0.03	0.66	2.67	0.3	0.94	1	0.41	0.31	null	hCG1992871	null	null
230432	0.92	0.33	0.05	0.95	0.02	0.05	5.09	0.16	1	2.82	0.29	0.95	222699	hCG1643759.2	LOC222699	null
230439	0.79	0.26	0.05	0.95	0.01	0	40.58	0.13	1	24.62	0.22	1	25845	hCG1987797	DKFZP564I1171	null
230725	-1.92	0.6	0.06	0.96	0.04	0.56	0.84	0.46	0.43	3.35	0.4	0.93	null	hCG2042255	null	null
230772	2.2	0.87	0.05	0.96	0.03	0.82	2.5	0.39	0.89	0.57	0.78	0.1	null	hCG2030875	null	null
231047	2.47	1.16	0.06	0.97	0.03	0.81	2.24	0.41	0.86	0.42	1.09	0.06	null	null	null	null
231093	0.68	0.26	0.11	0.9	0.04	0	29.58	0.18	1	19.32	0.18	1	1855	hCG20412.3	DVL1	dishevelled, dsh homolog 1 (Drosophila)
231117	0.96	0.36	0.04	0.96	0.01	0.01	12.01	0.12	1	6.5	0.34	0.99	null	hCG2002074	null	null
231361	1.39	0.49	0.01	0.99	0	0.7	2.32	0.14	0.95	0.93	0.47	0.27	null	hCG2015186	null	null
231382	2.89	1.14	0.01	0.99	0	0.81	4.28	0.28	0.99	0.61	1.11	0.19	null	hCG2011209	null	null
231712	1.08	0.29	0.04	0.96	0.01	0.21	3.37	0.22	0.99	1.67	0.18	0.8	284475	hCG1999407	LOC284475	null
231794	3.63	2.78	0.05	0.97	0.03	0.73	5.25	0.45	0.96	0.44	2.74	0.25	null	hCG2000388	null	null
231856	0.65	0.17	0.04	0.96	0.01	0	31.53	0.12	1	21.11	0.13	1	286319	hCG2011164	TUSC1	tumor suppressor candidate 1
232002	-2.41	0.93	0.02	0.98	0.01	0.7	0.52	0.87	0.28	2.9	0.32	0.94	401254	hCG2000618	LOC401254	null
232123	0.79	0.24	0.03	0.97	0	0	11.73	0.1	1	7.1	0.22	1	286075	hCG1995000	ZNF707	zinc finger protein 707
232420	-3.23	3.44	0.06	0.97	0.04	0.65	0.41	3.42	0.34	4.07	0.35	0.97	5933	hCG2019270	RBL1	retinoblastoma-like 1 (p107)
232524	1.03	0.35	0.04	0.97	0.01	0.02	8.31	0.17	1	4.26	0.3	0.98	null	hCG1997081	null	null
232527	1.52	0.42	0.01	0.99	0	0.24	5.08	0.17	1	1.86	0.38	0.76	9972	hCG1979965	NUP153	nucleoporin 153kDa
232588	1.34	0.4	0.02	0.99	0	0.53	2.92	0.18	0.98	1.21	0.36	0.47	null	hCG1991502	null	null
232607	1.61	0.55	0.04	0.97	0.02	0.49	3.73	0.28	0.98	1.29	0.47	0.51	441204	hCG2009921	LOC441204	null
232623	1.68	0.44	0	1	0	0.63	3.24	0.1	0.99	1.06	0.43	0.36	null	hCG2024927	null	null
232680	1.89	0.7	0.07	0.96	0.04	0.65	3.47	0.39	0.94	0.98	0.58	0.33	null	hCG2012058	null	null
232706	1.06	0.48	0.09	0.93	0.05	0.21	4.17	0.23	0.99	2.09	0.42	0.8	153339	hCG2015869|hCG2015868.1	MGC23909	null
232980	1.01	0.3	0.04	0.96	0.01	0.38	2.67	0.2	0.97	1.39	0.22	0.63	3340	hCG1982788	NDST1	N-deacetylase/N-sulfotransferase (heparan glucosaminyl) 1
232997	1.29	0.56	0.07	0.95	0.04	0.69	1.5	0.26	0.73	0.65	0.5	0.07	null	hCG1789751.2	null	null
233103	0.65	0.19	0.06	0.94	0.01	0	17.31	0.13	1	11.59	0.15	1	65259	hCG1983883	C16orf28	chromosome 16 open reading frame 28
233236	1.17	0.39	0.02	0.98	0.01	0.57	2.49	0.16	0.96	1.16	0.36	0.43	null	hCG2025028	null	null
233385	2.31	0.62	0	1	0	0.92	2.71	0.2	0.97	0.57	0.58	0.05	440137	hCG2020398	FLJ31945	null
233591	-2.88	0.98	0.04	0.97	0.02	0.72	0.45	0.88	0.24	3.46	0.41	0.93	null	hCG2021365	null	null
233668	-2.35	1.85	0.07	0.96	0.05	0.6	0.66	1.82	0.39	3.52	0.33	0.96	null	hCG2026867	null	null
233831	0.81	0.27	0.07	0.94	0.02	0	18.54	0.18	1	11.06	0.21	1	null	hCG1983891	null	null
233840	0.89	0.22	0.01	0.99	0	0	11.08	0.13	1	6.29	0.18	1	220213	hCG2019360.1	OTUD1	OTU domain containing 1
233851	2.5	1.16	0.06	0.96	0.04	0.8	2.76	0.43	0.9	0.51	1.08	0.12	391462	hCG1643048.4	LOC391462	null
233865	2.54	0.92	0.05	0.97	0.03	0.84	2.38	0.43	0.86	0.43	0.82	0.03	null	hCG2026359	null	null
233870	2.2	0.62	0.01	0.99	0.01	0.87	2.12	0.29	0.88	0.48	0.55	0.01	null	hCG1643180.4	null	null
233928	1.64	0.25	0	1	0	0	23.88	0.14	1	8.04	0.2	1	153546	hCG2003913	LOC153546	null
233948	1.33	0.73	0.09	0.94	0.05	0.67	2.1	0.24	0.89	0.88	0.69	0.29	90784	hCG1985971	LOC90784	null
234193	-1.06	0.41	0.1	0.93	0.05	0.02	3.84	0.31	0.98	8.39	0.28	1	441629	hCG1790998.2	LOC441629	null
234711	2.12	0.83	0.04	0.97	0.02	0.81	1.99	0.34	0.84	0.48	0.76	0.04	6654	hCG1641052.3	SOS1	son of sevenless homolog 1 (Drosophila)
234798	2.4	0.95	0.04	0.97	0.02	0.81	1.97	0.37	0.83	0.39	0.87	0.02	10740	hCG2011156	RFPL1S	ret finger protein-like 1 antisense
234920	0.67	0.21	0.08	0.92	0.02	0	148.74	0.16	1	98.31	0.14	1	null	hCG1998322	null	null
234970	-1.78	1	0.06	0.96	0.04	0.64	0.6	0.96	0.32	2.17	0.28	0.88	9419	hCG17029.3	CRIPT	null
235014	-0.77	0.27	0.08	0.93	0.03	0.01	3.79	0.2	0.99	6.79	0.18	1	4741	hCG1993756	NEF3	neurofilament 3 (150kDa medium)
235181	2.12	0.98	0.07	0.96	0.05	0.77	2.59	0.41	0.89	0.62	0.89	0.16	441342	hCG1990697.1	FAM66E	family with sequence similarity 66, member E
235212	0.75	0.26	0.09	0.92	0.03	0.06	3.76	0.19	0.99	2.34	0.18	0.95	null	hCG1980191.1	null	null
235425	1.16	0.49	0.09	0.94	0.04	0.5	2.71	0.27	0.95	1.27	0.42	0.5	8078	hCG25934.2	USP5	ubiquitin specific peptidase 5 (isopeptidase T)
235461	3.48	0.89	0.02	0.99	0.01	0.88	6.22	0.37	0.98	0.58	0.8	0.11	169026	null	SLC30A8	solute carrier family 30 (zinc transporter), member 8
235668	0.64	0.27	0.12	0.89	0.04	0	52	0.15	1	34.99	0.22	1	10492	hCG2043553|hCG401112.3	SYNCRIP	synaptotagmin binding, cytoplasmic RNA interacting protein
235672	-3.66	3.07	0.05	0.97	0.03	0.63	0.48	3.04	0.36	6.29	0.43	0.96	null	hCG2001192	null	null
235687	-0.69	0.26	0.11	0.9	0.04	0.01	3.13	0.18	0.99	5.28	0.18	1	null	hCG2008738	null	null
235775	0.76	0.27	0.11	0.91	0.04	0	9.75	0.21	1	6.05	0.17	1	null	hCG2028268	null	null
235807	2.39	1	0.04	0.97	0.02	0.81	2.95	0.36	0.93	0.59	0.93	0.14	null	null	null	null
235820	1.3	0.32	0.04	0.97	0.01	0.09	5	0.26	1	2.13	0.19	0.92	null	hCG2001869.1	null	null
235952	0.65	0.26	0.13	0.89	0.04	0.01	4.87	0.17	1	3.25	0.2	0.99	null	null	null	null
236000	1.07	0.24	0.02	0.98	0	0.01	6.2	0.18	1	3.1	0.15	0.99	null	hCG1991381	null	null
236094	0.83	0.29	0.07	0.94	0.02	0	75.8	0.18	1	44.63	0.23	1	null	null	null	null
236278	1.01	0.22	0	1	0	0	52.82	0.06	1	27.59	0.21	1	null	hCG1743724.2	null	null
236555	1.29	0.6	0.08	0.94	0.04	0.53	2.81	0.25	0.96	1.21	0.54	0.47	null	hCG1793143.2	null	null
