# Supplementary material for: TAF6δ orchestrates an apoptotic transcriptome profile and interacts functionally with p53
Source: BMC Mol Biol. 2010 Jan 22;11:10. doi: 10.1186/1471-2199-11-10 (PMC2827470; doi:10.1186/1471-2199-11-10)
Supplement: Additional file 6 — TAF9 Signature.csv. This comma separated value data file contains a tabular listing of the TAF9 target genes identified in this study and their annotation. [file 1471-2199-11-10-S6.CSV]

# -------------------------------------------------
# Generated: Sat Jan 17 18:45:12 CET 2009
# ace.map version 0.936
# http://www.iri.cnrs.fr/seg
# -------------------------------------------------
TECHNOLOGY	genopole sxb
ARRAY_VERSION	SXBH1
SPECIES	h.sapiens
NUMBER_OF_PROBES	27648
# METHOD
#---------
METHOD	weighted mean of log2 signal quotients; normalization of inter-arrays made with NeONORM
# INPUT
#---------
*COND1:
INPUT_FILE1	D:\ace\dat\081024mace_acemap0931\07bb_T9sig\ma1\090117_A1.ma1	090117171953_default_s.dat
INPUT_FILE2	D:\ace\dat\081024mace_acemap0931\07bb_T9sig\ma1\090117_A2.ma1	090117172242_default_s.dat
INPUT_FILE3	D:\ace\dat\081024mace_acemap0931\07bb_T9sig\ma1\090117_A3.ma1	090117172551_default_s.dat
*COND2:
INPUT_FILE1	D:\ace\dat\081024mace_acemap0931\07bb_T9sig\ma1\090117_A1R.ma1	090117172113_default_s.dat
INPUT_FILE2	D:\ace\dat\081024mace_acemap0931\07bb_T9sig\ma1\090117_A2R.ma1	090117172410_default_s.dat
INPUT_FILE3	D:\ace\dat\081024mace_acemap0931\07bb_T9sig\ma1\090117_A3R.ma1	090117172721_default_s.dat
# PARAMETERS
#---------
GAP_TAN_ALPHA	0.07
USE_GAP_CORRECTION	TRUE
NORMALIZATION	NeONORM 1.0 [050703]
NORMALIZATION_K	0.2
# INFO
#---------
files	disp	|D|<1	D>1	D<-1	dS>v	dS>2v
a-1	0	0.72	0.15	0.13	0.57	0.37
a-2	0	0.75	0.13	0.12	0.44	0.19
a-3	0	0.74	0.15	0.11	0.48	0.21
b-1	0	0.76	0.16	0.08	0.51	0.25
b-2	0	0.84	0.09	0.07	0.33	0.14
b-3	0	0.81	0.1	0.09	0.36	0.15
c-1	0	0.81	0.12	0.08	0.48	0.22
c-2	0	0.86	0.07	0.08	0.31	0.12
c-3	0	0.87	0.07	0.06	0.3	0.11
omission candidates:
cond1	a	c	c	c	c	c
cond2	1	3	2	3	3	3
NeONORM normalization coefficients
A	F_1_1	F_1_2	F_1_3
F_2_1	1.12	1.11	1.09
F_2_2	1.02	0.98	0.97
F_2_3	1.07	0.96	0.98
file exported by ace.map | Sat Jan 17 19:10:00 CET 2009 | h.sapiens | genopole sxb | SXBM1 | 090117_A-R.ma2 | (c) 2008 by guillaume brysbaert, sebastian noth, arndt benecke [IHES - IRI]
annotation file used : SXB_Human_V1.zip
PROBE	LOG_Q	VAR	P	P'	E	A'	SIGNAL{090117_A1.ma1}	VAR{090117_A1.ma1}	A{090117_A1.ma1}	SIGNAL{090117_A2.ma1}	VAR{090117_A2.ma1}	A{090117_A2.ma1}	SIGNAL{090117_A3.ma1}	VAR{090117_A3.ma1}	A{090117_A3.ma1}	SIGNAL{090117_A1R.ma1}	VAR{090117_A1R.ma1}	A{090117_A1R.ma1}	SIGNAL{090117_A2R.ma1}	VAR{090117_A2R.ma1}	A{090117_A2R.ma1}	SIGNAL{090117_A3R.ma1}	VAR{090117_A3R.ma1}	A{090117_A3R.ma1}	Column	Spot_ID	Genbank_ID	position_on_gene
s04251	-1.53	0.2	0	1	0	0.51	0.59	0.08	0.38	0.63	0.19	0.68	0.67	0.13	0.47	2	0.04	0.87	1.95	0.18	0.74	1.7	0.11	0.57	null	4	null	null
s09748	-1.87	0.41	0	1	0	0.36	0.5	0.08	0.39	0.87	0.19	0.92	0.85	0.05	0.83	3.31	0.19	0.98	2.59	0.08	0.87	2.22	0.16	0.71	8078	9	USP5	Ubiquitin specific peptidase 5 (isopeptidase T)
s06651	-1.97	0.27	0	1	0	0.32	0.59	0.08	0.38	0.89	0.11	0.96	0.82	0.04	0.8	3.01	0.05	0.99	2.76	0.14	0.89	3.32	0.05	0.91	221037	6	JMJD1C	Jumonji domain containing 1C
s09443	-3	0.39	0	1	0	0.33	0.83	0.08	0.41	0.6	0.04	0.71	1.07	0.13	0.94	6.88	0.15	1	5.93	0.15	0.99	6.52	0.1	1	3397	9	ID1	Inhibitor of DNA binding 1, dominant negative helix-loop-helix protein
s22240	-0.43	1.45	0	1	0	0.51	0.31	0.08	0.45	0.34	0.2	0.01	2.51	0.09	1	0.95	0.05	0.41	0.85	0.1	0.43	1.32	0.22	0.46	493861	20	EID3	EP300 interacting inhibitor of differentiation 3
s04011	3.61	0.45	0	1	0	0.25	30.42	0.3	1	20.83	0.26	1	19.64	0.21	1	1.9	0.05	0.84	1.79	0.14	0.7	2.19	0.3	0.69	6772	4	STAT1	Signal transducer and activator of transcription 1, 91kDa
s14734	2.53	0.36	0	1	0	0	79.42	0.28	1	63.14	0.18	1	70.24	0.07	1	12.34	0.2	1	13.52	0.22	1	11.68	0.27	1	6890	13	TAP1	Transporter 1, ATP-binding cassette, sub-family B (MDR/TAP)
s22470	1.89	0.67	0	1	0	0.65	5.6	0.31	0.95	1.92	0.04	1	4.08	0.07	1	0.86	0.08	0.32	0.71	0.15	0.42	0.85	0.05	0.34	727820	20	LOC727820	Hypothetical protein LOC727820
s17030	-1.56	0.27	0	1	0	0.49	0.38	0.08	0.42	0.39	0.06	0	0.43	0.28	0.04	1.2	0.19	0.51	1.06	0.14	0.48	1.35	0.16	0.46	8100	15	IFT88	Intraflagellar transport 88 homolog (Chlamydomonas)
s13557	0.58	1.68	0	1	0	0.59	0.27	0.08	0.49	4.14	0.32	1	2.16	0.24	1	0.56	0.08	0	0.44	0.05	0.47	0.53	0.05	0.35	64795	12	RMND5A	Required for meiotic nuclear division 5 homolog A (S. cerevisiae)
s13188	-1.78	0.7	0.01	0.99	0	0.57	0.58	0.08	0.38	0.33	0.09	0	1.12	0.19	0.93	2.12	0.09	0.89	1.99	0.11	0.75	1.74	0.08	0.58	83716	12	CRISPLD2	Cysteine-rich secretory protein LCCL domain containing 2
s26154	-1.75	0.7	0	1	0	0.49	1.15	0.16	0.48	0.65	0.16	0.75	0.55	0.3	0.23	2.08	0.07	0.89	3.23	0.23	0.92	3.43	0.22	0.89	54093	23	SETD4	SET domain containing 4
s03731	2.23	0.72	0	1	0	0.56	11.92	0.35	0.99	4.02	0.14	1	3.76	0.17	1	1.01	0.05	0.43	1.01	0.04	0.47	1.21	0.18	0.43	718	4	C3	Complement component 3
s00861	1.97	0.87	0	1	0	0.73	4.28	0.32	0.9	5.39	0.2	1	1.69	0.1	1	0.67	0.08	0.01	0.89	0.04	0.44	0.7	0.17	0.34	27347	1	STK39	Serine threonine kinase 39 (STE20/SPS1 homolog, yeast)
s16344	1.43	0.52	0.01	0.99	0	0.03	8.11	0.09	0.99	17.14	0.16	1	15.28	0.13	1	5.15	0.15	1	4.9	0.28	0.97	4.46	0.26	0.95	5708	15	PSMD2	Proteasome (prosome, macropain) 26S subunit, non-ATPase, 2
s01187	1.94	0.38	0	1	0	0.06	15.52	0.25	1	12.72	0.11	1	12.02	0.27	1	3.19	0.23	0.97	4.21	0.12	0.98	3.21	0.04	0.9	57561	2	ARRDC3	Arrestin domain containing 3
s04227	-1.98	0.62	0.01	0.99	0	0.28	0.13	0.08	0.01	0.34	0.42	0.09	0.26	0.34	0	0.74	0.08	0.07	0.81	0.1	0.42	0.64	0.08	0.34	10495	4	ENOX2	Ecto-NOX disulfide-thiol exchanger 2
s03126	1.76	0.38	0.01	1	0	0.35	5.45	0.12	0.97	5.11	0.04	1	6.66	0.3	1	1.62	0.21	0.71	1.99	0.35	0.73	1.62	0.22	0.55	5366	3	PMAIP1	Phorbol-12-myristate-13-acetate-induced protein 1
s27401	1.45	0.46	0.01	0.99	0	0.68	1.1	0.12	0.47	0.86	0.13	0.95	1.36	0.09	0.99	0.37	0.08	0	0.41	0.33	0.46	0.53	0.17	0.37	85459	24	KIAA1731	KIAA1731
s04626	1.28	1.55	0.01	0.99	0	0.4	12.72	0.16	1	0.75	0.32	0.76	2.8	0.09	1	1.73	0.14	0.76	1.71	0.13	0.68	1.21	0.08	0.42	51132	5	RNF12	Ring finger protein 12
s11464	-2.09	0.34	0.01	1	0	0.54	0.33	0.08	0.44	0.3	0.17	0	0.44	0.31	0.06	1.43	0.32	0.6	1.41	0.09	0.59	1.6	0.1	0.54	4123	10	MAN2C1	Mannosidase, alpha, class 2C, member 1
s06678	3.41	0.76	0.01	0.99	0	0.72	2.92	0.34	0.79	8.65	0.28	1	8.45	0.31	1	0.61	0.08	0	0.63	0.19	0.42	0.56	0.06	0.35	23586	6	DDX58	DEAD (Asp-Glu-Ala-Asp) box polypeptide 58
s09552	-1.18	0.28	0.01	0.99	0	0.42	0.7	0.08	0.39	0.88	0.17	0.94	0.84	0.11	0.8	1.84	0.08	0.82	2.1	0.1	0.78	1.61	0.22	0.54	7375	9	USP4	Ubiquitin specific peptidase 4 (proto-oncogene)
s02846	-0.14	0.91	0.02	0.98	0	0.51	0.6	0.08	0.38	1.86	0.08	1	0.47	0.19	0.03	0.93	0.06	0.41	1.17	0.14	0.51	0.96	0.17	0.37	4092	3	SMAD7	SMAD family member 7
s20688	1.62	0.63	0.01	0.99	0	0.13	15.02	0.35	0.99	7.43	0.25	1	5.82	0.13	1	2.53	0.17	0.94	2.6	0.11	0.87	2.6	0.08	0.81	null	18	null	null
s18228	-0.28	1.08	0.02	0.98	0	0.41	0.35	0.08	0.43	0.33	0.05	0	2.62	0.26	1	0.71	0.08	0.03	0.58	0.2	0.43	0.51	0.05	0.36	84872	16	ZC3H10	Zinc finger CCCH-type containing 10
s00151	0.74	1.11	0.03	0.97	0	0.63	0.54	0.08	0.39	4.43	0.11	1	1.33	0.04	0.99	0.72	0.08	0.04	0.85	0.04	0.43	0.86	0.04	0.34	85004	1	RERG	RAS-like, estrogen-regulated, growth inhibitor
s23368	-0.46	1.2	0.02	0.99	0	0.48	0.81	0.21	0.41	4.01	0.25	1	0.6	0.26	0.3	1.85	0.07	0.82	1.66	0.15	0.66	1.7	0.15	0.57	90381	21	C15orf42	Chromosome 15 open reading frame 42
s03165	-0.2	1.1	0.03	0.97	0.01	0.34	1.14	0.15	0.48	1.05	0.22	0.96	5.52	0.23	1	1.84	0.08	0.82	2.31	0.09	0.83	2.31	0.18	0.73	6259	3	RYK	RYK receptor-like tyrosine kinase
s02024	2.28	1.14	0.02	0.99	0.01	0.64	8.59	0.32	0.98	7.3	0.28	1	1.88	0.16	1	0.75	0.31	0.18	0.92	0.09	0.45	1.07	0.28	0.4	7071	2	KLF10	Kruppel-like factor 10
s21390	1.88	1.62	0.11	0.89	0.01	0.5	10.02	0.32	0.99	19.23	0.2	1	1.79	0.04	1	1.13	0.14	0.48	1.15	0.14	0.51	1.5	0.07	0.51	220213	19	OTUD1	OTU domain containing 1
s10989	-0.96	0.41	0.03	0.97	0.01	0.43	0.29	0.08	0.48	0.49	0.14	0.32	0.5	0.18	0.06	0.75	0.08	0.09	0.77	0.05	0.42	0.83	0.08	0.34	2232	10	FDXR	Ferredoxin reductase
s11716	-0.45	1.49	0.01	0.99	0.01	0.17	10.95	0.38	0.98	1.07	0.15	0.99	1.1	0.45	0.77	2.9	0.04	0.98	2.52	0.12	0.86	2.43	0.05	0.77	8720	11	MBTPS1	Membrane-bound transcription factor peptidase, site 1
s18536	-0.85	0.22	0.03	0.97	0.01	0.5	0.57	0.08	0.38	0.7	0.05	0.85	0.67	0.06	0.53	1.14	0.14	0.49	1.23	0.11	0.53	1.21	0.2	0.43	2920	17	CXCL2	Chemokine (C-X-C motif) ligand 2
s03065	-1.2	1.45	0.01	0.99	0.01	0.49	0.35	0.08	0.43	4.6	0.26	1	0.62	0.04	0.31	1.74	0.13	0.77	2.15	0.25	0.78	2.06	0.26	0.67	4140	3	MARK3	MAP/microtubule affinity-regulating kinase 3
s08308	-0.01	1.32	0.02	0.99	0.01	0.31	0.8	0.22	0.41	0.93	0.34	0.86	4.63	0.06	1	1.85	0.07	0.82	2.34	0.33	0.8	2.57	0.23	0.78	84461	8	KIAA1787	KIAA1787 protein
s06579	0.55	1.23	0.04	0.97	0.01	0.48	3.8	0.49	0.83	1.93	0.16	1	0.47	0.09	0	0.7	0.08	0.02	0.74	0.04	0.41	0.64	0.08	0.34	467	6	ATF3	Activating transcription factor 3
s13709	2.25	0.46	0.02	0.99	0.01	0	87.2	0.17	1	56.67	0.31	1	54.97	0.36	1	15.46	0.09	1	14.94	0.06	1	14.77	0.11	1	103	12	ADAR	Adenosine deaminase, RNA-specific
s10081	1.55	0.51	0.01	0.99	0.01	0.57	1.02	0.08	0.45	2.29	0.38	0.97	1.42	0.32	0.93	0.53	0.08	0	0.42	0.29	0.47	0.42	0.05	0.41	54796	9	BNC2	Basonuclin 2
s05022	0.53	1.19	0.02	0.99	0.01	0.07	10.39	0.25	0.99	1.55	0.04	1	7.04	0.04	1	2.94	0.04	0.98	3.02	0.36	0.87	2.72	0.27	0.8	1616	5	DAXX	Death-associated protein 6
s08831	0.76	1.68	0.04	0.96	0.01	0.16	23.23	0.42	0.99	1.36	0.13	1	6.77	0.26	1	2.01	0.05	0.87	2.59	0.16	0.86	2.53	0.12	0.79	10765	8	JARID1B	Jumonji, AT rich interactive domain 1B
s16734	-1.14	0.41	0.02	0.98	0.01	0.5	0.51	0.08	0.39	0.79	0.14	0.91	0.43	0.2	0.01	1.19	0.18	0.51	1.44	0.05	0.6	1.18	0.04	0.41	224	15	ALDH3A2	Aldehyde dehydrogenase 3 family, member A2
s13303	1.72	0.62	0.02	0.98	0.01	0.05	16.97	0.37	0.99	15.71	0.21	1	7.91	0.2	1	4.2	0.17	1	3.76	0.19	0.96	3.58	0.27	0.89	10397	12	NDRG1	N-myc downstream regulated gene 1
s01722	1.42	0.89	0.03	0.97	0.01	0.68	3.12	0.38	0.81	0.62	0.04	0.74	1.4	0.08	1	0.37	0.08	0	0.46	0.09	0.46	0.43	0.32	0.41	91608	2	RASL10B	RAS-like, family 10, member B
s12981	2.33	0.7	0.02	0.99	0.01	0.44	11.65	0.5	0.95	8.24	0.2	1	4.57	0.25	1	1.23	0.21	0.53	1.76	0.16	0.69	1.38	0.1	0.47	29946	12	SERTAD3	SERTA domain containing 3
s07237	1.67	1.56	0.02	0.98	0.01	0.55	10.62	0.27	0.99	0.5	0.43	0.4	2.73	0.11	1	1.16	0.08	0.5	0.85	0.16	0.44	0.82	0.13	0.34	54872	7	PIGG	Phosphatidylinositol glycan anchor biosynthesis, class G
s21169	-1.53	0.6	0.02	0.98	0.01	0.39	0.24	0.08	0.53	0.29	0.1	0	0.38	0.2	0	0.51	0.08	0	0.98	0.05	0.46	1.08	0.04	0.39	205860	19	FLJ25801	Hypothetical protein FLJ25801
s01288	1.71	0.72	0.03	0.98	0.01	0.38	5.35	0.28	0.95	7.89	0.22	1	3.43	0.19	1	1.18	0.17	0.5	2.15	0.15	0.79	1.69	0.16	0.57	2965	2	GTF2H1	General transcription factor IIH, polypeptide 1, 62kDa
s05225	-0.65	0.26	0.07	0.93	0.01	0.48	0.76	0.08	0.4	0.69	0.2	0.77	0.59	0.04	0.11	1.06	0.08	0.45	1.11	0.09	0.49	1.07	0.11	0.39	9020	5	MAP3K14	Mitogen-activated protein kinase kinase kinase 14
s11424	1.02	0.45	0.03	0.97	0.01	0.01	16.85	0.37	0.99	8.98	0.12	1	9.75	0.12	1	5.74	0.2	1	5.62	0.23	0.99	4.8	0.06	0.98	23014	10	FBXO21	F-box protein 21
s06288	0.26	1.2	0.03	0.98	0.01	0.25	1.59	0.08	0.58	11.39	0.27	1	5.97	0.25	1	2.92	0.04	0.98	3.25	0.22	0.92	3.19	0.14	0.89	8412	6	BCAR3	Breast cancer anti-estrogen resistance 3
s25975	0.91	1.22	0.02	0.99	0.01	0.52	2.96	0.04	0.83	0.41	0.59	0.29	0.56	0.6	0.34	1.02	0.06	0.44	1.17	0.09	0.51	1.05	0.15	0.38	56160	23	NDNL2	Necdin-like 2
s21184	-1.6	0.52	0.03	0.98	0.01	0.5	0.28	0.08	0.49	0.51	0.47	0.43	0.57	0.54	0.34	1.13	0.08	0.49	1.09	0.13	0.49	1.03	0.06	0.38	55183	19	RIF1	RAP1 interacting factor homolog (yeast)
s07661	1.41	0.31	0.02	0.99	0.01	0.45	4.04	0.52	0.83	3.86	0.07	1	3.39	0.09	1	1.29	0.24	0.55	1.42	0.07	0.59	1.42	0.15	0.48	126792	7	B3GALT6	UDP-Gal:betaGal beta 1,3-galactosyltransferase polypeptide 6
s09005	-0.16	0.92	0.02	0.98	0.01	0.58	0.32	0.08	0.45	0.49	0.46	0.39	1.23	0.04	0.99	0.8	0.08	0.21	0.78	0.12	0.42	0.74	0.04	0.33	1848	8	DUSP6	Dual specificity phosphatase 6
s05209	-0.17	0.98	0.04	0.97	0.01	0.27	1.23	0.21	0.5	1.09	0.04	1	4.99	0.15	1	1.89	0.05	0.84	1.98	0.15	0.75	2.61	0.3	0.77	5884	5	RAD17	RAD17 homolog (S. pombe)
s19638	-0.47	1.17	0.02	0.98	0.01	0.17	11.49	0.49	0.95	1.32	0.05	1	1.13	0.28	0.88	2.66	0.11	0.96	2.35	0.05	0.84	2.33	0.25	0.73	219771	18	CCNY	Cyclin Y
s21429	0.02	0.81	0.07	0.93	0.01	0.32	1.12	0.08	0.47	0.33	0.1	0	0.41	0.05	0	0.6	0.08	0	0.49	0.13	0.45	0.53	0.14	0.36	79844	19	ZDHHC11	Zinc finger, DHHC-type containing 11
s12034	0.64	1.6	0.03	0.98	0.01	0.14	0.72	0.35	0.41	12.26	0.07	1	8.09	0.04	1	3.59	0.1	1	4.71	0.43	0.93	4.94	0.44	0.91	5860	11	QDPR	Quinoid dihydropteridine reductase
s00551	1.49	0.48	0.03	0.97	0.01	0.69	2.73	0.29	0.78	2.22	0.2	1	1.77	0.28	0.98	0.7	0.08	0.02	1.02	0.07	0.47	0.73	0.04	0.33	7716	1	VEZF1	Vascular endothelial zinc finger 1
s00479	0.51	0.88	0.07	0.93	0.01	0.65	0.37	0.08	0.42	0.84	0.04	0.96	1.75	0.08	1	0.51	0.08	0	0.64	0.05	0.41	0.68	0.16	0.34	105	1	ADARB2	Adenosine deaminase, RNA-specific, B2 (RED2 homolog rat)
s06304	-0.51	1.11	0.03	0.97	0.01	0.1	5.66	0.15	0.97	1.46	0.19	1	1.15	0.06	0.97	2.58	0.15	0.95	3.68	0.36	0.91	3.21	0.15	0.89	11270	6	NRM	Nurim (nuclear envelope membrane protein)
s05415	1.89	0.79	0.03	0.98	0.01	0.09	16.31	0.47	0.97	6.48	0.21	1	15.21	0.32	1	2.41	0.19	0.92	3.28	0.12	0.94	3.07	0.08	0.88	7538	5	ZFP36	Zinc finger protein 36, C3H type, homolog (mouse)
s01979	1.13	1.03	0.08	0.92	0.02	0.45	1.41	0.08	0.54	0.37	0.06	0	1.27	0.2	0.96	0.28	0.08	0	0.43	0.1	0.47	0.45	0.14	0.39	9693	2	RAPGEF2	Rap guanine nucleotide exchange factor (GEF) 2
s17668	1.06	0.48	0.04	0.97	0.02	0.31	3.22	0.1	0.86	5.23	0.09	1	4.33	0.07	1	1.37	0.29	0.58	2.64	0.26	0.85	2.12	0.06	0.7	10730	16	YME1L1	YME1-like 1 (S. cerevisiae)
s05832	1.23	0.49	0.03	0.98	0.02	0.68	2.04	0.08	0.68	1.2	0.1	1	1.11	0.31	0.86	0.66	0.08	0	0.58	0.16	0.43	0.72	0.06	0.33	5933	6	RBL1	Retinoblastoma-like 1 (p107)
s14502	-1.64	1.81	0.05	0.96	0.02	0.2	0.33	0.08	0.44	7.26	0.12	1	1.78	0.1	1	4.81	0.23	1	5	0.15	0.99	5.02	0.26	0.96	50515	13	CHST11	Carbohydrate (chondroitin 4) sulfotransferase 11
s06846	3.98	0.68	0.03	0.98	0.02	0.67	4.24	0.54	0.84	6.7	0.37	0.99	3.28	0.39	0.98	0.31	0.08	0	0.32	0.51	0.39	0.28	0.11	0.58	64135	6	IFIH1	Interferon induced with helicase C domain 1
s08116	-0.26	1.39	0.04	0.97	0.02	0.5	5.19	0.44	0.9	2.51	0.21	1	0.54	0.09	0.04	1.36	0.28	0.58	1.43	0.06	0.59	1.49	0.04	0.5	171023	8	ASXL1	Additional sex combs like 1 (Drosophila)
s02066	0.59	1.06	0.07	0.94	0.02	0.5	1.41	0.31	0.54	0.37	0.05	0	1.09	0.04	0.96	0.33	0.08	0	0.72	0.09	0.41	0.65	0.45	0.36	221037	2	JMJD1C	Jumonji domain containing 1C
s19925	-1.75	0.84	0.05	0.95	0.02	0.46	0.24	0.08	0.53	0.47	0.13	0.21	0.37	0.15	0	0.6	0.08	0	1.6	0.06	0.65	1.61	0.09	0.54	284475	18	LOC284475	Hypothetical protein LOC284475
s14630	-0.31	1.4	0.09	0.92	0.02	0.49	0.32	0.08	0.45	3.23	0.12	1	1.34	0.11	0.99	1.13	0.14	0.48	1.78	0.1	0.7	1.11	0.04	0.39	5289	13	PIK3C3	Phosphoinositide-3-kinase, class 3
s06505	1.46	0.69	0.05	0.96	0.02	0.44	4.81	0.4	0.9	5.98	0.21	1	2.61	0.11	1	1.32	0.26	0.56	1.87	0.18	0.72	1.24	0.1	0.43	207063	6	DHRSX	Dehydrogenase/reductase (SDR family) X-linked
s14222	-0.71	0.37	0.09	0.92	0.02	0.46	0.7	0.08	0.39	0.45	0.13	0.14	0.54	0.16	0.12	0.96	0.05	0.42	0.98	0.06	0.46	1.01	0.29	0.39	8120	13	AP3B2	Adaptor-related protein complex 3, beta 2 subunit
s21907	1.14	0.39	0.04	0.97	0.02	0	55.14	0.35	1	53.69	0.15	1	42.04	0.17	1	25.01	0.26	1	23.38	0.27	1	20.96	0.19	1	null	20	null	null
s13567	2.53	0.67	0.03	0.98	0.02	0.06	12.87	0.47	0.96	19.92	0.29	1	30.4	0.28	1	3.4	0.16	0.99	3.7	0.22	0.95	4.3	0.43	0.89	2125	12	EVPL	Envoplakin
s00789	0.51	0.63	0.08	0.93	0.02	0.63	1.06	0.09	0.46	1.03	0.04	0.99	1.13	0.19	0.93	0.5	0.08	0	1.35	0.1	0.57	0.74	0.04	0.33	723790	1	HIST2H2AA4	Histone cluster 2, H2aa4
s05272	1.35	0.59	0.05	0.96	0.02	0.12	9.59	0.29	0.99	4.58	0.16	1	7.6	0.21	1	2.52	0.17	0.94	2.73	0.21	0.87	3	0.31	0.83	1601	5	DAB2	Disabled homolog 2, mitogen-responsive phosphoprotein (Drosophila)
s05084	-0.04	1.77	0.04	0.97	0.02	0.11	8.27	0.3	0.98	11.98	0.19	1	0.88	0.17	0.8	4.17	0.18	1	4.64	0.29	0.97	4.47	0.28	0.94	64787	5	EPS8L2	EPS8-like 2
s02295	-0.52	0.72	0.09	0.92	0.02	0.33	2.12	0.54	0.66	0.43	0.17	0.12	0.55	0.05	0.01	0.71	0.08	0.03	0.8	0.06	0.42	1.02	0.04	0.37	5925	2	RB1	Retinoblastoma 1 (including osteosarcoma)
s08323	1.9	0.42	0.03	0.98	0.02	0.01	46.62	0.52	0.97	50.57	0.27	1	58.98	0.14	1	14.21	0.11	1	14.43	0.22	1	16.22	0.35	0.99	3569	8	IL6	Interleukin 6 (interferon, beta 2)
s15886	-1.08	1.34	0.04	0.97	0.02	0.57	0.96	0.08	0.44	0.39	0.04	0	4.88	0.32	1	1.36	0.28	0.58	1.84	0.04	0.72	1.69	0.18	0.57	63892	14	THADA	Thyroid adenoma associated
s03789	1.59	0.76	0.05	0.96	0.02	0.09	15.8	0.14	1	9.37	0.09	1	4.69	0.18	1	3.24	0.22	0.98	3.35	0.3	0.91	2.94	0.08	0.86	4171	4	MCM2	Minichromosome maintenance complex component 2
s17113	-0.73	0.35	0.07	0.94	0.02	0.5	0.75	0.08	0.4	0.58	0.3	0.54	0.54	0.13	0.09	1.28	0.08	0.55	0.96	0.05	0.45	1.1	0.31	0.41	57685	15	CACHD1	Cache domain containing 1
s08511	2.08	0.58	0.03	0.98	0.02	0.19	5.28	0.45	0.9	13.39	0.33	1	9.39	0.16	1	2.02	0.05	0.87	2.25	0.06	0.82	2.5	0.2	0.77	87178	8	PNPT1	Polyribonucleotide nucleotidyltransferase 1
s00733	0.88	0.5	0.1	0.9	0.02	0.64	1.62	0.08	0.59	1.28	0.1	1	2.3	0.17	1	0.68	0.08	0.01	1.07	0.06	0.48	1.03	0.07	0.38	8349	1	HIST2H2BE	Histone cluster 2, H2be
s13002	-1.08	0.95	0.04	0.97	0.02	0.42	0.85	0.08	0.41	0.7	0.24	0.76	4.08	0.33	0.99	2.52	0.17	0.94	2.48	0.08	0.86	2.31	0.05	0.75	7844	12	RNF103	Ring finger protein 103
s03353	-0.48	0.96	0.06	0.95	0.02	0.49	3.49	0.44	0.82	0.61	0.08	0.72	0.74	0.04	0.69	1.09	0.1	0.46	1.39	0.19	0.58	1.6	0.33	0.55	1195	3	CLK1	CDC-like kinase 1
s06894	-1.32	0.88	0.05	0.96	0.02	0.48	0.25	0.08	0.52	0.34	0.09	0	1.32	0.21	0.96	0.95	0.05	0.41	1.06	0.05	0.48	0.94	0.05	0.36	63924	6	CIDEC	Cell death-inducing DFFA-like effector c
s13075	0	1.26	0.06	0.95	0.02	0.54	0.38	0.08	0.41	3.31	0.27	1	1.32	0.21	0.97	0.94	0.06	0.41	0.83	0.13	0.43	0.97	0.12	0.37	29970	12	SCHIP1	Schwannomin interacting protein 1
s07904	-0.8	0.3	0.06	0.95	0.02	0.5	0.57	0.08	0.38	0.7	0.28	0.73	0.63	0.43	0.4	1.07	0.09	0.46	1.16	0.09	0.51	1.09	0.12	0.39	85021	7	REPS1	RALBP1 associated Eps domain containing 1
s14130	-0.57	0.98	0.05	0.96	0.02	0.4	0.99	0.08	0.44	5.07	0.27	1	1.5	0.4	0.9	2.22	0.12	0.91	2.68	0.07	0.89	2.28	0.04	0.74	161742	13	SPRED1	Sprouty-related, EVH1 domain containing 1
s05509	-0.27	1.62	0.07	0.94	0.03	0.45	0.33	0.08	0.44	4.17	0.2	1	2.38	0.14	1	1.31	0.25	0.56	1.93	0.13	0.74	1.41	0.15	0.48	8780	5	RIOK3	RIO kinase 3 (yeast)
s06791	-0.66	0.93	0.04	0.98	0.03	0.47	2.54	0.62	0.7	0.56	0.25	0.51	0.46	0.16	0.01	1.01	0.05	0.43	1.09	0.16	0.49	1.01	0.04	0.37	10370	6	CITED2	Cbp/p300-interacting transactivator, with Glu/Asp-rich carboxy-terminal domain, 2
s15970	-0.44	0.7	0.08	0.92	0.03	0.53	0.45	0.08	0.4	0.67	0.1	0.81	1.5	0.17	0.99	1.02	0.08	0.44	1.11	0.18	0.5	0.92	0.2	0.36	4335	14	MNT	MAX binding protein
s16897	1.22	0.59	0.07	0.94	0.03	0.01	15.9	0.39	0.99	13.38	0.27	1	8	0.19	1	4.1	0.06	1	5.47	0.08	0.99	5.1	0.09	0.98	7779	15	SLC30A1	Solute carrier family 30 (zinc transporter), member 1
s05012	0.09	1.2	0.06	0.95	0.03	0.53	0.35	0.08	0.43	2.19	0.04	1	0.71	0.2	0.53	1.09	0.08	0.47	0.81	0.04	0.42	0.97	0.35	0.39	10149	5	GPR64	G protein-coupled receptor 64
s25606	-0.17	1.1	0.05	0.97	0.03	0.45	0.59	0.08	0.38	0.98	0.37	0.86	3.07	0.05	1	1.53	0.28	0.66	1.47	0.08	0.6	1.59	0.27	0.54	54801	23	FAM29A	Family with sequence similarity 29, member A
s17871	0.25	0.84	0.06	0.95	0.03	0.64	0.33	0.08	0.44	1.15	0.04	1	0.9	0.19	0.81	0.61	0.08	0	0.56	0.1	0.42	0.76	0.27	0.36	59277	16	NTN4	Netrin 4
s04468	1.98	1.36	0.07	0.95	0.03	0.6	4.78	0.59	0.84	3.51	0.44	0.97	0.73	0.16	0.6	0.54	0.08	0	0.39	0.29	0.48	0.34	0.22	0.48	10379	4	IRF9	Interferon regulatory factor 9
s26214	0.97	0.45	0.07	0.95	0.03	0.57	1.5	0.08	0.56	1.2	0.21	0.99	2.2	0.24	1	0.9	0.08	0.37	0.63	0.37	0.43	0.88	0.14	0.35	29978	23	UBQLN2	Ubiquilin 2
s14622	1.35	0.52	0.05	0.97	0.03	0.6	2.06	0.08	0.69	1.97	0.41	0.96	3.29	0.33	0.99	0.79	0.08	0.19	1.17	0.15	0.51	0.96	0.36	0.39	5210	13	PFKFB4	6-phosphofructo-2-kinase/fructose-2,6-biphosphatase 4
s08883	0.66	1.45	0.08	0.93	0.03	0.57	5.37	0.28	0.95	0.46	0.19	0.24	1.45	0.07	1	0.72	0.36	0.17	0.88	0.21	0.45	1.09	0.17	0.4	10782	8	ZNF274	Zinc finger protein 274
s23969	0.95	0.69	0.11	0.91	0.03	0.31	6.66	0.56	0.89	4.39	0.32	1	2.79	0.08	1	1.52	0.36	0.63	2.1	0.07	0.79	1.84	0.16	0.61	166815	21	TIGD2	Tigger transposable element derived 2
s20611	0.19	1.13	0.07	0.95	0.03	0.11	1.96	0.51	0.64	1.54	0.38	0.95	6.8	0.09	1	2.95	0.04	0.98	3.93	0.21	0.96	4.23	0.27	0.93	51278	18	IER5	Immediate early response 5
s10831	-1.33	0.65	0.07	0.95	0.03	0.16	1.38	0.3	0.54	2.33	0.26	1	3.84	0.34	0.99	6.65	0.18	1	5.47	0.14	0.99	5.64	0.17	0.99	11138	10	TBC1D8	TBC1 domain family, member 8 (with GRAM domain)
s03022	1.15	0.57	0.07	0.95	0.03	0.02	107.13	0.07	1	92.16	0.2	1	72.41	0.05	1	45.59	0.53	0.97	43.85	0.52	0.97	36.97	0.39	0.99	null	3	null	null
s00135	1.05	0.38	0.06	0.96	0.03	0.59	1.54	0.37	0.57	2.15	0.07	1	2.07	0.12	1	0.88	0.08	0.35	1.3	0.34	0.56	1.03	0.04	0.37	23528	1	ZNF281	Zinc finger protein 281
s18403	0.05	0.82	0.1	0.92	0.03	0.39	0.88	0.08	0.42	0.36	0.04	0	1.21	0.36	0.86	0.75	0.08	0.1	0.49	0.2	0.45	0.58	0.29	0.37	1122	16	CHML	Choroideremia-like (Rab escort protein 2)
s23457	-1.29	0.83	0.08	0.93	0.03	0.48	0.46	0.08	0.39	1.28	0.09	1	0.56	0.24	0.21	1.22	0.2	0.52	1.97	0.17	0.74	2.38	0.23	0.74	338758	21	LOC338758	Hypothetical protein LOC338758
s07846	0.67	0.32	0.12	0.89	0.04	0.67	0.94	0.08	0.43	0.95	0.04	0.99	0.87	0.04	0.84	0.54	0.08	0	0.72	0.17	0.42	0.63	0.23	0.35	27153	7	ZNF777	Zinc finger protein 777
s07193	-0.36	0.91	0.12	0.89	0.04	0.1	1.49	0.35	0.56	8.36	0.19	1	3.97	0.12	1	5.65	0.06	1	5.38	0.13	0.99	5.52	0.21	0.98	2580	7	GAK	Cyclin G associated kinase
s03084	-0.01	1.42	0.07	0.95	0.04	0.26	0.97	0.04	0.44	9.1	0.15	1	5.12	0.21	1	3.09	0.27	0.95	3.72	0.33	0.92	3.48	0.2	0.9	1627	3	DBN1	Drebrin 1
s06530	-0.03	1.61	0.06	0.97	0.04	0.49	1.57	0.38	0.58	0.32	0.17	0	3.57	0.24	1	0.93	0.06	0.41	1.2	0.07	0.52	0.99	0.04	0.37	7597	6	ZBTB25	Zinc finger and BTB domain containing 25
s10639	1.28	0.75	0.08	0.94	0.04	0.45	6.89	0.44	0.94	2.55	0.22	1	2.64	0.28	0.99	1.38	0.29	0.58	1.47	0.06	0.61	1.27	0.21	0.44	55632	10	KIAA1333	KIAA1333
s04694	0.08	1.45	0.06	0.96	0.04	0.49	3.6	0.19	0.88	0.47	0.15	0.23	0.48	0.24	0.07	1.08	0.08	0.46	0.81	0.28	0.44	0.79	0.36	0.37	92595	5	ZNF764	Zinc finger protein 764
s07491	-0.59	1.01	0.08	0.93	0.04	0.22	1.11	0.13	0.47	5.59	0.09	1	2	0.19	1	3.79	0.3	0.97	4.1	0.33	0.94	3.39	0.16	0.9	23764	7	MAFF	V-maf musculoaponeurotic fibrosarcoma oncogene homolog F (avian)
s03628	-0.01	1.17	0.06	0.96	0.04	0.36	0.8	0.08	0.4	4.69	0.13	1	3.02	0.28	1	1.92	0.05	0.85	2.37	0.22	0.82	2.08	0.26	0.67	55250	4	ELP2	Elongation protein 2 homolog (S. cerevisiae)
s09200	-0.86	0.81	0.07	0.94	0.04	0.38	0.71	0.08	0.39	0.88	0.15	0.95	2.72	0.21	1	1.83	0.08	0.81	2.05	0.12	0.77	2.28	0.18	0.73	54465	8	ETAA1	Ewing's tumor-associated antigen 1
s06531	1.71	0.65	0.07	0.95	0.04	0.66	1.55	0.38	0.57	2.06	0.35	0.98	3.6	0.37	0.98	0.73	0.08	0.05	0.86	0.04	0.43	0.58	0.1	0.35	5371	6	PML	Promyelocytic leukemia
s18173	-0.07	1.46	0.07	0.96	0.04	0.48	0.45	0.08	0.4	4.08	0.31	1	2.43	0.37	0.97	1.36	0.28	0.58	1.47	0.15	0.61	1.24	0.24	0.44	5564	16	PRKAB1	Protein kinase, AMP-activated, beta 1 non-catalytic subunit
s03137	0.07	1.01	0.12	0.9	0.04	0.38	0.81	0.08	0.41	5.07	0.24	1	2.17	0.06	1	1.81	0.1	0.8	1.82	0.21	0.71	1.73	0.18	0.58	27304	3	MOCS3	Molybdenum cofactor synthesis 3
s27439	-0.65	0.38	0.14	0.86	0.04	0.49	1.03	0.08	0.45	0.8	0.05	0.94	0.57	0.12	0.16	1.27	0.08	0.55	1.36	0.04	0.57	1.21	0.09	0.42	null	24	null	null
s12532	2.49	0.92	0.06	0.96	0.04	0.07	39.61	0.46	0.98	16.06	0.42	0.99	11.02	0.45	0.98	3.78	0.06	1	3.53	0.14	0.95	3.17	0.09	0.89	null	11	null	null
s15208	1.09	0.52	0.09	0.93	0.04	0.01	21.53	0.37	0.99	12.07	0.24	1	12.57	0.24	1	7.69	0.15	1	6.34	0.22	0.99	6.68	0.23	0.99	null	14	null	null
s13108	-0.4	0.89	0.11	0.91	0.04	0.5	0.53	0.08	0.39	2.79	0.29	1	0.95	0.13	0.88	1.19	0.18	0.51	1.32	0.11	0.56	1.2	0.09	0.42	9510	12	ADAMTS1	ADAM metallopeptidase with thrombospondin type 1 motif, 1
s22831	-0.58	0.74	0.1	0.92	0.04	0.25	1.03	0.08	0.45	3.45	0.11	1	1.49	0.05	1	2.6	0.14	0.96	2.51	0.19	0.85	2.94	0.28	0.83	92715	20	WDR85	WD repeat domain 85
s18319	0.29	0.47	0.13	0.89	0.04	0.56	1.3	0.08	0.51	0.67	0.11	0.81	1.18	0.05	0.98	0.94	0.08	0.4	0.83	0.39	0.45	0.83	0.15	0.35	4154	16	MBNL1	Muscleblind-like (Drosophila)
s22890	-0.1	1.09	0.08	0.95	0.04	0.43	0.91	0.08	0.43	5.55	0.19	1	1.31	0.17	0.98	1.39	0.3	0.59	1.84	0.09	0.72	1.86	0.04	0.62	83607	20	AMMECR1L	AMME chromosomal region gene 1-like
s05231	1.1	0.58	0.09	0.92	0.04	0.18	6.26	0.23	0.97	3.16	0.16	1	5.99	0.19	1	2.12	0.08	0.89	2.76	0.16	0.89	2.13	0.12	0.7	65056	5	GPBP1	GC-rich promoter binding protein 1
s09805	0.19	1.18	0.06	0.96	0.04	0.5	2.48	0.08	0.77	0.48	0.05	0.16	0.89	0.36	0.7	1.2	0.08	0.51	0.72	0.11	0.42	0.81	0.07	0.34	79571	9	GCC1	GRIP and coiled-coil domain containing 1
s07777	-0.15	0.94	0.09	0.93	0.04	0.63	0.23	0.08	0.53	0.78	0.19	0.87	0.98	0.08	0.92	0.71	0.08	0.03	0.67	0.26	0.43	0.54	0.05	0.35	9869	7	SETDB1	SET domain, bifurcated 1
s15245	0.37	0.75	0.17	0.84	0.04	0.54	4.05	0.28	0.9	0.91	0.04	0.98	1.49	0.04	1	1.1	0.12	0.47	1.08	0.04	0.48	1.06	0.17	0.39	79666	14	PLEKHF2	Pleckstrin homology domain containing, family F (with FYVE domain) member 2
s18562	1.02	0.64	0.08	0.95	0.05	0.26	5.56	0.06	0.97	3.89	0.05	1	1.78	0.26	0.98	1.82	0.09	0.81	2.3	0.28	0.8	2.11	0.04	0.7	25871	17	C3orf17	Chromosome 3 open reading frame 17
s23851	-0.31	0.57	0.13	0.89	0.05	0.37	0.23	0.08	0.54	0.29	0.25	0	0.29	0.39	0	0.43	0.08	0	0.19	0.06	0.02	0.43	0.05	0.4	84981	21	MGC14376	Hypothetical protein MGC14376
s06142	0.13	1.15	0.09	0.94	0.05	0.3	6.45	0.4	0.94	0.98	0.09	0.99	2.8	0.25	1	1.8	0.1	0.8	2.14	0.27	0.77	1.71	0.15	0.57	387066	6	SNHG5	Small nucleolar RNA host gene (non-protein coding) 5
s02995	-0.88	0.47	0.1	0.93	0.05	0.27	1.6	0.39	0.58	1.45	0.24	0.99	1.07	0.39	0.79	2.55	0.16	0.95	3	0.13	0.92	2.27	0.06	0.74	23645	3	PPP1R15A	Protein phosphatase 1, regulatory (inhibitor) subunit 15A
s21128	-1.16	0.54	0.09	0.93	0.05	0.1	2.49	0.22	0.76	1.25	0.07	1	1.28	0.15	0.98	3.09	0.06	0.99	4	0.16	0.97	3.7	0.28	0.9	84705	19	GTPBP3	GTP binding protein 3 (mitochondrial)
s17134	0.17	0.88	0.14	0.88	0.05	0.55	0.36	0.08	0.42	1.13	0.11	1	0.27	0.36	0	0.56	0.08	0	0.47	0.35	0.45	0.46	0.1	0.39	10612	15	TRIM3	Tripartite motif-containing 3
s10362	-0.78	0.45	0.17	0.83	0.05	0.5	0.55	0.08	0.38	0.52	0.13	0.41	0.87	0.07	0.84	1.01	0.05	0.43	1.34	0.1	0.56	1.25	0.2	0.44	54882	9	ANKHD1	Ankyrin repeat and KH domain containing 1
s10893	-0.4	1	0.1	0.92	0.05	0.05	3.62	0.46	0.83	4.68	0.38	0.99	15.1	0.26	1	10.72	0.11	1	8.71	0.06	1	10.13	0.25	1	133	10	ADM	Adrenomedullin
s04055	1.14	0.43	0.09	0.93	0.05	0.01	16.66	0.48	0.97	13.24	0.25	1	14.36	0.29	1	6.72	0.17	1	7.67	0.17	1	5.9	0.09	0.99	3164	4	NR4A1	Nuclear receptor subfamily 4, group A, member 1
s04587	0.88	0.43	0.08	0.95	0.05	0.61	1.03	0.07	0.45	1.57	0.04	1	0.72	0.28	0.53	0.67	0.08	0	0.72	0.09	0.41	0.63	0.05	0.34	22893	4	BAHD1	Bromo adjacent homology domain containing 1
s13979	-1.69	1.01	0.1	0.93	0.05	0.36	0.34	0.08	0.44	0.7	0.31	0.71	1.64	0.08	1	2.41	0.23	0.91	2.52	0.41	0.8	2.47	0.23	0.76	79828	13	METTL8	Methyltransferase like 8
s02445	-0.88	0.42	0.11	0.92	0.05	0.29	1.16	0.08	0.48	2.13	0.23	1	1.59	0.17	0.99	2.87	0.05	0.98	3.21	0.29	0.9	2.67	0.21	0.8	8859	3	STK19	Serine/threonine kinase 19
s08777	-0.57	1.06	0.08	0.96	0.05	0.51	2.43	0.6	0.69	2.46	0.34	0.99	0.58	0.06	0.08	1.33	0.27	0.57	1.36	0.09	0.57	1.44	0.05	0.49	2263	8	FGFR2	Fibroblast growth factor receptor 2 (bacteria-expressed kinase, keratinocyte growth factor receptor, craniofacial dysostosis 1, Crouzon syndrome, Pfeiffer syndrome, Jackson-Weiss syndrome)
s12551	-0.33	0.64	0.16	0.85	0.05	0.37	0.53	0.08	0.39	0.29	0.16	0	0.24	0.07	0	0.64	0.08	0	0.37	0.09	0.52	0.35	0.12	0.48	56253	11	CRTAM	Cytotoxic and regulatory T cell molecule
s20875	-0.32	0.98	0.12	0.91	0.05	0.01	13.41	0.42	0.98	2.66	0.24	1	4.24	0.26	1	6.73	0.04	1	5.64	0.05	1	5.36	0.07	0.99	79073	19	TMEM109	Transmembrane protein 109
s01346	0.77	0.36	0.09	0.94	0.05	0.53	0.69	0.08	0.39	0.51	0.25	0.39	0.86	0.07	0.83	0.54	0.08	0	0.41	0.11	0.49	0.37	0.08	0.45	126295	2	ZNF57	Zinc finger protein 57
s08345	0.72	0.85	0.1	0.93	0.05	0.27	1.5	0.35	0.56	4.97	0.21	1	5.58	0.29	1	2.31	0.28	0.87	2.19	0.14	0.8	2.41	0.12	0.76	54853	8	WDR55	WD repeat domain 55
s00525	0.07	1.6	0.08	0.95	0.05	0.44	2.89	0.33	0.79	5.03	0.14	1	0.45	0.23	0.04	1.71	0.15	0.76	2.36	0.28	0.81	1.93	0.4	0.63	1022	1	CDK7	Cyclin-dependent kinase 7 (MO15 homolog, Xenopus laevis, cdk-activating kinase)
s08072	1.13	0.66	0.12	0.9	0.05	0.29	6.04	0.05	0.98	2.13	0.13	1	3.73	0.08	1	1.82	0.09	0.81	1.96	0.14	0.75	1.75	0.11	0.59	5612	8	PRKRIR	Protein-kinase, interferon-inducible double stranded RNA dependent inhibitor, repressor of (P58 repressor)
s07016	-0.41	0.93	0.12	0.9	0.05	0.08	2.07	0.53	0.65	8.56	0.2	1	3.06	0.31	0.99	6.39	0.08	1	6.24	0.22	0.99	6.02	0.14	0.99	10928	7	RALBP1	RalA binding protein 1
s18344	-0.07	0.61	0.13	0.89	0.06	0.54	0.33	0.08	0.44	0.68	0.18	0.77	0.84	0.25	0.71	0.67	0.08	0	0.47	0.07	0.45	0.49	0.05	0.37	116093	16	DIRC1	Disrupted in renal carcinoma 1
s08387	-0.63	0.41	0.2	0.82	0.06	0.41	0.54	0.08	0.38	0.44	0.12	0.11	0.32	0.22	0	0.86	0.08	0.33	0.7	0.36	0.44	0.64	0.04	0.34	56624	8	ASAH2	N-acylsphingosine amidohydrolase (non-lysosomal ceramidase) 2
s02829	-0.66	1.72	0.1	0.93	0.06	0.24	7.06	0.45	0.93	0.57	0.19	0.55	5.3	0.23	1	3.7	0.07	1	3.86	0.13	0.97	2.97	0.09	0.87	25989	3	ULK3	Unc-51-like kinase 3 (C. elegans)
s11926	0.91	0.5	0.13	0.89	0.06	0.67	1.43	0.32	0.55	0.9	0.18	0.95	1.63	0.26	0.98	0.75	0.08	0.09	0.63	0.33	0.43	0.63	0.05	0.34	10142	11	AKAP9	A kinase (PRKA) anchor protein (yotiao) 9
s13046	1.24	0.85	0.1	0.93	0.06	0.05	17.45	0.28	1	8.93	0.1	1	4.49	0.09	1	3.5	0.13	0.99	3.38	0.35	0.9	4	0.36	0.9	2803	12	GOLGA4	Golgi autoantigen, golgin subfamily a, 4
s00202	1.01	0.62	0.14	0.87	0.06	0.6	1.52	0.36	0.57	1.36	0.12	1	2.91	0.07	1	0.84	0.08	0.29	1.11	0.12	0.49	1.12	0.05	0.4	285268	1	ZNF621	Zinc finger protein 621
s05047	0.85	0.46	0.1	0.93	0.06	0.53	2.19	0.12	0.71	2.27	0.04	1	1.41	0.2	0.98	1.02	0.06	0.44	1.16	0.29	0.52	1.43	0.1	0.49	9882	5	TBC1D4	TBC1 domain family, member 4
s07665	0.84	0.52	0.14	0.89	0.06	0.71	1.24	0.22	0.5	0.99	0.04	0.99	1.9	0.18	1	0.62	0.08	0	0.82	0.13	0.43	0.88	0.31	0.37	54665	7	RSBN1	Round spermatid basic protein 1
s12367	0.58	0.27	0.1	0.93	0.06	0.52	1.42	0.32	0.55	1.8	0.07	1	1.93	0.04	1	1.24	0.21	0.53	1.15	0.22	0.51	1.22	0.12	0.43	220064	11	ORAOV1	Oral cancer overexpressed 1
s17128	-0.35	0.87	0.17	0.84	0.06	0.54	0.34	0.08	0.43	1.32	0.05	1	0.94	0.18	0.84	0.98	0.04	0.42	1.04	0.05	0.47	1.07	0.09	0.39	85440	15	DOCK7	Dedicator of cytokinesis 7
s16568	-0.01	1.33	0.1	0.93	0.06	0.52	0.55	0.08	0.38	0.5	0.37	0.38	3.36	0.21	1	0.77	0.28	0.19	1.07	0.21	0.49	1.26	0.27	0.45	10517	15	FBXW10	F-box and WD repeat domain containing 10
s00575	-0.17	0.4	0.24	0.78	0.06	0.53	0.78	0.25	0.41	1.12	0.12	0.99	1.04	0.04	0.95	0.91	0.09	0.38	1.4	0.1	0.58	1.24	0.07	0.43	7716	1	VEZF1	Vascular endothelial zinc finger 1
s26700	0.38	1.12	0.08	0.96	0.06	0.61	0.35	0.08	0.43	1.79	0.1	1	0.79	0.61	0.56	0.63	0.08	0	0.65	0.25	0.43	0.57	0.25	0.36	64135	24	IFIH1	Interferon induced with helicase C domain 1
s11439	1.39	0.48	0.09	0.95	0.06	0.23	3.87	0.5	0.83	5.64	0.3	1	6.65	0.35	1	2.18	0.11	0.9	1.96	0.13	0.75	2.25	0.04	0.73	53918	10	PELO	Pelota homolog (Drosophila)
s25649	-1.34	0.64	0.1	0.93	0.06	0.3	0.82	0.2	0.41	1.46	0.31	0.97	1.79	0.32	0.96	3.52	0.4	0.93	2.78	0.23	0.88	3.63	0.33	0.88	null	23	null	null
s20864	0.09	0.92	0.17	0.85	0.06	0.52	0.58	0.08	0.38	2.43	0.15	1	0.67	0.11	0.49	0.84	0.08	0.29	1.01	0.17	0.47	0.9	0.38	0.38	79003	19	MIS12	MIS12, MIND kinetochore complex component, homolog (yeast)
s05312	1.05	0.54	0.1	0.93	0.06	0.17	3.78	0.23	0.89	3.01	0.18	1	5.48	0.04	1	1.95	0.04	0.86	2.52	0.14	0.86	2.64	0.34	0.77	11234	5	HPS5	Hermansky-Pudlak syndrome 5
s09604	1.43	0.63	0.1	0.93	0.06	0.02	19.06	0.44	0.98	13.58	0.35	1	8.52	0.34	1	5.24	0.13	1	4.72	0.12	0.99	4.56	0.06	0.97	54850	9	FBXL12	F-box and leucine-rich repeat protein 12
s05321	0.41	0.72	0.12	0.9	0.06	0.29	1.33	0.27	0.52	3.31	0.32	0.99	3.95	0.17	1	1.9	0.05	0.84	2.36	0.06	0.84	2.16	0.06	0.71	5277	5	PIGA	Phosphatidylinositol glycan anchor biosynthesis, class A (paroxysmal nocturnal hemoglobinuria)
s10967	0.46	0.8	0.16	0.86	0.06	0.5	2.86	0.32	0.79	0.88	0.1	0.96	2.18	0.06	1	1.05	0.08	0.45	1.33	0.16	0.56	1.47	0.21	0.5	394	10	ARHGAP5	Rho GTPase activating protein 5
s03302	1.77	0.78	0.09	0.95	0.06	0.56	1.9	0.49	0.63	5.59	0.34	1	2.58	0.37	0.97	0.95	0.08	0.41	1.07	0.14	0.48	0.87	0.26	0.36	571	3	BACH1	BTB and CNC homology 1, basic leucine zipper transcription factor 1
s13595	-0.49	0.28	0.15	0.89	0.06	0.31	0.33	0.08	0.44	0.38	0.04	0	0.4	0.37	0.04	0.59	0.08	0	0.58	0.48	0.42	0.46	0.1	0.38	63982	12	TMEM16C	Transmembrane protein 16C
s09338	1.46	0.57	0.1	0.94	0.06	0.11	10.34	0.44	0.96	9.3	0.34	1	6.79	0.38	0.99	4.17	0.18	1	3.39	0.16	0.94	2.41	0.1	0.77	84962	9	JUB	Jub, ajuba homolog (Xenopus laevis)
s18870	-0.39	0.69	0.14	0.88	0.06	0.57	0.29	0.08	0.47	0.61	0.05	0.73	0.85	0.14	0.79	0.53	0.08	0	0.77	0.05	0.42	0.86	0.14	0.35	null	17	null	null
s00608	-0.72	1.03	0.09	0.94	0.06	0.18	1.53	0.37	0.57	1.29	0.07	1	6.43	0.5	0.96	2.59	0.14	0.95	4.74	0.34	0.96	3.15	0.22	0.87	8614	1	STC2	Stanniocalcin 2
s03935	0.73	0.5	0.13	0.9	0.06	0.58	1.03	0.07	0.45	0.59	0.2	0.59	1.13	0.1	0.96	0.55	0.08	0	0.75	0.15	0.42	0.51	0.11	0.36	1958	4	EGR1	Early growth response 1
s24607	0.29	0.75	0.13	0.89	0.06	0.52	1.47	0.34	0.56	1.28	0.17	1	0.53	0.22	0.13	1.03	0.08	0.44	0.64	0.25	0.43	0.78	0.08	0.34	90784	22	LOC90784	Hypothetical protein LOC90784
s11887	-0.24	1.16	0.11	0.92	0.06	0.43	4.38	0.34	0.9	0.56	0.41	0.5	1.07	0.07	0.95	1.26	0.22	0.54	1.78	0.16	0.7	1.69	0.11	0.57	2677	11	GGCX	Gamma-glutamyl carboxylase
s00012	-0.27	0.8	0.21	0.81	0.06	0.6	0.35	0.08	0.43	0.77	0.27	0.8	1.07	0.08	0.95	0.6	0.08	0	0.89	0.11	0.44	0.93	0.05	0.36	27107	1	ZBTB11	Zinc finger and BTB domain containing 11
s03096	0.86	0.81	0.11	0.92	0.06	0.55	3.56	0.18	0.88	0.87	0.28	0.86	1.73	0.06	1	0.94	0.06	0.41	1.16	0.14	0.51	1.15	0.24	0.42	11004	3	KIF2C	Kinesin family member 2C
s08672	-0.14	1.58	0.13	0.89	0.06	0.29	0.56	0.08	0.38	3.34	0.04	1	8.09	0.13	1	3.15	0.25	0.96	2.62	0.35	0.83	2.52	0.19	0.78	90411	8	MCFD2	Multiple coagulation factor deficiency 2
s00051	0.4	0.82	0.12	0.91	0.06	0.1	8.48	0.43	0.95	4.79	0.31	1	2.61	0.06	1	2.1	0.08	0.89	3.37	0.04	0.95	2.93	0.26	0.83	22887	1	FOXJ3	Forkhead box J3
s01514	0.21	1.08	0.12	0.9	0.06	0.56	0.26	0.08	0.5	0.39	0.17	0.03	1.25	0.05	0.99	0.41	0.08	0	0.5	0.25	0.45	0.65	0.21	0.35	65056	2	GPBP1	GC-rich promoter binding protein 1
s13624	1.56	0.82	0.11	0.93	0.06	0.05	22.22	0.48	0.97	9.94	0.36	1	7.04	0.36	0.99	3.9	0.04	1	3.88	0.08	0.97	3.71	0.21	0.92	1503	12	CTPS	CTP synthase
s03947	1.13	0.53	0.1	0.94	0.06	0.47	1.89	0.49	0.63	2.55	0.25	1	3.97	0.18	1	1.24	0.21	0.53	1.43	0.04	0.59	1.39	0.12	0.47	81627	4	C1orf25	Chromosome 1 open reading frame 25
s26566	0.24	0.7	0.17	0.86	0.07	0.45	1.06	0.1	0.46	1.06	0.41	0.87	2.11	0.09	1	1.85	0.07	0.82	0.87	0.05	0.43	1.46	0.6	0.52	null	24	null	null
s21810	-0.04	0.82	0.13	0.9	0.07	0.62	0.33	0.08	0.44	1.16	0.12	1	0.86	0.17	0.78	0.71	0.08	0.03	0.74	0.23	0.43	0.67	0.29	0.36	7091	19	TLE4	Transducin-like enhancer of split 4 (E(sp1) homolog, Drosophila)
s14482	0.87	0.46	0.13	0.9	0.07	0.03	9.23	0.37	0.97	6.28	0.2	1	6.41	0.21	1	3.48	0.13	0.99	3.81	0.14	0.96	4.64	0.23	0.96	112970	13	KTI12	KTI12 homolog, chromatin associated (S. cerevisiae)
s07821	-0.17	0.84	0.1	0.94	0.07	0.07	6.49	0.55	0.89	1.91	0.1	1	4.96	0.39	0.99	2.96	0.04	0.98	3.36	0.19	0.93	3.39	0.04	0.92	4436	7	MSH2	MutS homolog 2, colon cancer, nonpolyposis type 1 (E. coli)
s26127	0.14	0.48	0.18	0.86	0.07	0.51	1.03	0.07	0.45	0.58	0.12	0.61	0.85	0.43	0.64	0.93	0.08	0.39	0.71	0.04	0.41	0.68	0.12	0.34	256227	23	MGC87042	Similar to Six transmembrane epithelial antigen of prostate
s23706	1.08	0.99	0.28	0.73	0.07	0.54	0.99	0.04	0.44	6.52	0.2	1	2.88	0.04	1	0.96	0.04	0.42	1.01	0.11	0.47	1.17	0.08	0.41	null	21	null	null
s00748	0.51	0.7	0.21	0.81	0.07	0.53	0.37	0.08	0.42	0.36	0.29	0.07	0.83	0.04	0.8	0.31	0.08	0	0.55	0.22	0.44	0.43	0.05	0.4	1030	1	CDKN2B	Cyclin-dependent kinase inhibitor 2B (p15, inhibits CDK4)
s12432	1.52	1.22	0.17	0.84	0.07	0.48	1.13	0.08	0.47	0.46	0.07	0.09	3.96	0.16	1	0.35	0.08	0	0.38	0.09	0.51	0.43	0.09	0.4	8925	11	HERC1	Hect (homologous to the E6-AP (UBE3A) carboxyl terminus) domain and RCC1 (CHC1)-like domain (RLD) 1
s21351	-0.63	0.47	0.19	0.85	0.07	0.37	0.16	0.08	0.5	0.31	0.28	0.01	0.31	0.04	0	0.48	0.08	0	0.32	0.22	0.53	0.37	0.06	0.45	161176	19	C14orf49	Chromosome 14 open reading frame 49
s27311	0.63	0.33	0.11	0.92	0.07	0.46	2.26	0.57	0.67	1.92	0.22	1	2.32	0.04	1	1.33	0.26	0.56	1.31	0.08	0.55	1.6	0.06	0.54		24		MRNA; cDNA DKFZp313M1034 (from clone DKFZp313M1034)
s09638	0.68	1	0.13	0.91	0.07	0.1	2.79	0.31	0.78	14.76	0.29	1	8.11	0.19	1	5.81	0.35	0.98	4.87	0.26	0.97	3.72	0.09	0.94	84617	9	TUBB6	Tubulin, beta 6
s05487	-0.77	0.57	0.14	0.88	0.07	0.5	0.72	0.08	0.39	1.17	0.2	0.98	0.49	0.28	0.12	1.14	0.15	0.49	1.54	0.15	0.63	1.39	0.16	0.48	65110	5	UPF3A	UPF3 regulator of nonsense transcripts homolog A (yeast)
s13005	-0.66	1.5	0.15	0.87	0.07	0.14	9.33	0.38	0.97	0.65	0.29	0.67	2.99	0.19	1	4.81	0.04	1	3.87	0.13	0.97	3.34	0.07	0.91	29123	12	ANKRD11	Ankyrin repeat domain 11
s09455	0.46	0.68	0.2	0.83	0.07	0.53	1.08	0.08	0.46	0.63	0.22	0.67	1.99	0.14	1	1.04	0.08	0.45	0.73	0.16	0.42	0.81	0.32	0.37	84861	9	KLHL22	Kelch-like 22 (Drosophila)
s01757	1.19	1.57	0.18	0.83	0.07	0.67	0.23	0.08	0.54	1.55	0.27	0.99	2.27	0.12	1	0.27	0.08	0	0.49	0.22	0.45	0.5	0.29	0.39	1847	2	DUSP5	Dual specificity phosphatase 5
s22615	0.76	0.46	0.16	0.88	0.07	0.12	4.96	0.41	0.9	6.87	0.43	0.98	4.02	0.13	1	3.2	0.09	0.99	2.77	0.17	0.89	2.69	0.12	0.82	151011	20	sept-10	Septin 10
s03995	0.22	0.86	0.18	0.86	0.07	0.53	2.26	0.14	0.72	0.62	0.43	0.58	0.74	0.06	0.68	0.99	0.04	0.43	0.91	0.18	0.45	0.82	0.36	0.37	57162	4	PELI1	Pellino homolog 1 (Drosophila)
s18134	-0.87	0.43	0.14	0.89	0.07	0.28	1.01	0.06	0.45	1.45	0.09	1	1.7	0.07	1	2.39	0.23	0.9	2.59	0.26	0.85	2.82	0.33	0.8	null	16	null	null
s07005	0.87	0.7	0.12	0.92	0.07	0.24	8.23	0.41	0.96	3.13	0.11	1	2.53	0.37	0.97	2.1	0.08	0.89	2.22	0.05	0.81	1.74	0.13	0.58	6197	7	RPS6KA3	Ribosomal protein S6 kinase, 90kDa, polypeptide 3
s26183	0.42	0.28	0.21	0.82	0.07	0.55	0.57	0.08	0.38	0.82	0.23	0.87	0.72	0.05	0.67	0.49	0.08	0	0.58	0.31	0.44	0.54	0.04	0.35	54958	23	TMEM160	Transmembrane protein 160
s17291	0.49	1.22	0.15	0.87	0.07	0.37	1.21	0.2	0.49	7.1	0.12	1	1.34	0.19	0.98	1.72	0.15	0.76	1.99	0.3	0.74	1.86	0.09	0.62	4643	16	MYO1E	Myosin IE
s12319	0.33	1.76	0.12	0.92	0.07	0.07	28.04	0.41	0.99	4.49	0.24	1	1.38	0.09	0.99	3.3	0.19	0.98	3.28	0.29	0.91	3.47	0.25	0.89	2152	11	F3	Coagulation factor III (thromboplastin, tissue factor)
s18920	0.6	1.3	0.18	0.84	0.07	0.54	0.88	0.11	0.42	6.46	0.21	1	1.03	0.18	0.9	0.83	0.08	0.28	1.17	0.24	0.52	1.37	0.06	0.47	467	17	ATF3	Activating transcription factor 3
s19091	-0.22	0.87	0.15	0.88	0.07	0.02	11.77	0.34	0.99	3.79	0.15	1	2.85	0.04	1	4.99	0.18	1	4.79	0.24	0.98	5.49	0.17	0.98	51122	17	COMMD2	COMM domain containing 2
s01611	0.05	0.84	0.13	0.9	0.07	0.52	1.52	0.36	0.57	0.64	0.17	0.72	1.94	0.23	0.99	0.98	0.04	0.42	1.41	0.09	0.59	1.02	0.06	0.37	7750	2	ZMYM2	Zinc finger, MYM-type 2
s01884	0.64	0.38	0.15	0.88	0.07	0.55	0.79	0.08	0.4	1.21	0.31	0.95	0.89	0.26	0.75	0.52	0.08	0	0.7	0.17	0.42	0.6	0.06	0.34	5925	2	RB1	Retinoblastoma 1 (including osteosarcoma)
s00011	0.8	0.45	0.1	0.95	0.07	0.42	1.7	0.43	0.6	3.28	0.13	1	2.66	0.04	1	1.47	0.34	0.62	1.62	0.16	0.65	1.48	0.19	0.5	4088	1	SMAD3	SMAD family member 3
s04524	0.67	0.36	0.14	0.9	0.07	0.58	0.97	0.08	0.44	0.71	0.2	0.79	1.05	0.17	0.91	0.57	0.08	0	0.58	0.07	0.42	0.71	0.35	0.36	84290	4	CAPNS2	Calpain, small subunit 2
s04998	0.73	0.64	0.18	0.84	0.07	0.65	3.25	0.4	0.81	0.91	0.1	0.97	1.3	0.04	0.99	0.82	0.08	0.26	0.76	0.12	0.42	0.83	0.2	0.35	7128	5	TNFAIP3	Tumor necrosis factor, alpha-induced protein 3
s04091	1.04	0.78	0.12	0.92	0.07	0.52	1.45	0.08	0.55	4.99	0.28	1	1.9	0.29	0.98	0.98	0.04	0.42	1.28	0.31	0.56	1.14	0.39	0.43	23395	4	LARS2	Leucyl-tRNA synthetase 2, mitochondrial
s04803	-0.55	1.15	0.11	0.94	0.07	0.34	0.62	0.08	0.39	3.93	0.26	1	1.63	0.07	1	2.68	0.08	0.97	1.51	0.43	0.62	1.3	0.48	0.48	7290	5	HIRA	HIR histone cell cycle regulation defective homolog A (S. cerevisiae)
s08891	0.18	1.35	0.2	0.82	0.07	0.47	0.18	0.08	0.59	0.35	0.12	0	2.08	0.33	0.97	0.45	0.08	0	0.28	0.21	0.53	0.27	0.19	0.56	5565	8	PRKAB2	Protein kinase, AMP-activated, beta 2 non-catalytic subunit
s02096	-0.16	0.98	0.17	0.85	0.07	0.47	1.19	0.08	0.49	2.42	0.28	1	0.47	0.04	0	0.86	0.15	0.29	1.2	0.14	0.52	1.08	0.1	0.39	9019	2	MPZL1	Myelin protein zero-like 1
s10813	1.49	0.76	0.09	0.96	0.07	0.71	2.17	0.11	0.71	1.99	0.05	1	0.63	0.4	0.4	0.68	0.08	0.01	0.7	0.58	0.42	0.52	0.3	0.38	55745	10	C14orf108	Chromosome 14 open reading frame 108
s00653	-0.19	1.71	0.12	0.92	0.07	0.42	1.17	0.17	0.48	10.51	0.32	1	0.69	0.04	0.62	1.56	0.26	0.67	2.72	0.31	0.85	2.19	0.49	0.67	53944	1	CSNK1G1	Casein kinase 1, gamma 1
s26591	-0.92	0.85	0.29	0.73	0.07	0.21	1.49	0.31	0.56	0.75	0.33	0.75	2.6	0.05	1	3.81	0.29	0.97	2.81	0.07	0.9	4.19	0.35	0.91	51272	24	BET1L	Blocked early in transport 1 homolog (S. cerevisiae)-like
s08099	-0.47	0.9	0.13	0.91	0.08	0.05	7.84	0.51	0.93	2.89	0.32	0.99	1.78	0.2	1	4.17	0.07	1	3.88	0.04	0.97	3.77	0.05	0.94	10016	8	PDCD6	Programmed cell death 6
s04486	-0.85	0.64	0.16	0.87	0.08	0.31	1.03	0.07	0.45	1.35	0.19	1	2.68	0.17	1	2.41	0.19	0.92	3.03	0.05	0.93	2.41	0.21	0.75	23211	4	C19orf7	Chromosome 19 open reading frame 7
s20238	0.52	0.64	0.28	0.74	0.08	0.19	5.12	0.24	0.95	3.99	0.22	1	2.07	0.08	1	1.98	0.04	0.86	2.3	0.17	0.82	2.43	0.13	0.77	4853	18	NOTCH2	Notch homolog 2 (Drosophila)
s12513	-0.58	0.36	0.18	0.85	0.08	0.05	3.21	0.4	0.81	4.45	0.14	1	4.7	0.26	1	6.71	0.17	1	6.93	0.18	1	5.87	0.09	0.99	4967	11	OGDH	Oxoglutarate (alpha-ketoglutarate) dehydrogenase (lipoamide)
s16663	-1	0.65	0.18	0.84	0.08	0.48	0.42	0.08	0.4	0.85	0.1	0.95	0.87	0.19	0.78	1.02	0.05	0.44	1.67	0.08	0.67	1.57	0.27	0.53	9935	15	MAFB	V-maf musculoaponeurotic fibrosarcoma oncogene homolog B (avian)
s08619	-0.75	1.04	0.15	0.89	0.08	0.51	0.9	0.08	0.42	2.26	0.3	0.99	0.39	0.1	0	1.18	0.17	0.5	1.51	0.16	0.62	1.66	0.33	0.56	8227	8	SFRS17A	Splicing factor, arginine/serine-rich 17A
s15748	1.09	0.7	0.13	0.91	0.08	0	32.73	0.35	1	38.1	0.3	1	16.02	0.1	1	10.6	0.12	1	12.26	0.26	1	14.25	0.32	1	54878	14	DPP8	Dipeptidyl-peptidase 8
s14950	-1.13	0.98	0.1	0.95	0.08	0.06	5.83	0.5	0.9	1.19	0.28	0.96	2.15	0.28	0.99	5.31	0.11	1	4.19	0.19	0.97	4.96	0.08	0.98	200734	13	SPRED2	Sprouty-related, EVH1 domain containing 2
s26479	-0.53	0.78	0.2	0.83	0.08	0.55	0.4	0.08	0.41	0.68	0.3	0.69	1.19	0.11	0.98	0.76	0.08	0.12	1	0.04	0.46	1.27	0.08	0.44	64786	23	TBC1D15	TBC1 domain family, member 15
s05277	1.22	0.46	0.12	0.93	0.08	0.56	2.57	0.62	0.7	2.32	0.28	1	2.02	0.42	0.93	1.03	0.08	0.44	0.94	0.1	0.45	1.02	0.06	0.37	11329	5	STK38	Serine/threonine kinase 38
s06614	0.73	0.44	0.15	0.89	0.08	0.53	0.74	0.08	0.4	0.57	0.29	0.52	0.75	0.05	0.7	0.4	0.08	0	0.6	0.2	0.43	0.39	0.33	0.42	85364	6	ZCCHC3	Zinc finger, CCHC domain containing 3
s02146	0.65	0.33	0.15	0.89	0.08	0.48	0.73	0.08	0.39	0.85	0.37	0.8	0.62	0.21	0.35	0.46	0.08	0	0.47	0.21	0.46	0.51	0.2	0.38	6654	2	SOS1	Son of sevenless homolog 1 (Drosophila)
s19622	-0.45	1	0.14	0.9	0.08	0.2	2.43	0.2	0.75	4.37	0.05	1	0.97	0.04	0.92	3.89	0.26	0.98	2.94	0.17	0.9	2.59	0.06	0.81	9759	18	HDAC4	Histone deacetylase 4
s15559	-0.11	0.8	0.16	0.87	0.08	0.36	1.4	0.08	0.54	6.03	0.35	1	1.96	0.26	0.99	2.01	0.05	0.87	2.44	0.04	0.85	2.17	0.15	0.7	10512	14	SEMA3C	Sema domain, immunoglobulin domain (Ig), short basic domain, secreted, (semaphorin) 3C
s12280	0.1	1.13	0.15	0.89	0.08	0.01	41.96	0.45	0.98	6.71	0.34	1	24.91	0.17	1	17.7	0.17	1	17.49	0.17	1	19.79	0.28	1	23170	11	TTLL12	Tubulin tyrosine ligase-like family, member 12
s01287	-0.53	1.31	0.13	0.91	0.08	0.37	0.61	0.08	0.39	4.49	0.29	1	2.71	0.27	1	2.35	0.17	0.92	3.15	0.19	0.92	1.77	0.15	0.59	55602	2	CDKN2AIP	CDKN2A interacting protein
s06147	0.16	1.16	0.16	0.87	0.08	0.27	6.67	0.13	0.98	2.15	0.11	1	0.99	0.04	0.93	1.86	0.07	0.82	2.13	0.21	0.78	1.97	0.1	0.65	null	6	null	null
s22277	0.15	0.65	0.18	0.85	0.08	0.45	1.08	0.08	0.46	2.64	0.26	1	2.33	0.19	1	1.36	0.28	0.58	1.78	0.1	0.7	1.47	0.12	0.5	22862	20	FNDC3A	Fibronectin type III domain containing 3A
s03448	1.21	0.82	0.13	0.92	0.08	0.48	5.67	0.32	0.95	1.87	0.28	0.99	2.41	0.14	1	1.02	0.06	0.44	1.54	0.23	0.63	1.52	0.44	0.53	905	3	CCNT2	Cyclin T2
s04873	-0.49	0.92	0.24	0.8	0.08	0.36	0.68	0.08	0.39	2.3	0.04	1	2.71	0.39	0.97	2.18	0.11	0.9	3.07	0.41	0.86	1.85	0.1	0.62	56897	5	WRNIP1	Werner helicase interacting protein 1
s23122	0.89	0.48	0.12	0.93	0.08	0.21	2.74	0.29	0.78	5.12	0.04	1	4.96	0.14	1	2.52	0.17	0.94	2.63	0.43	0.81	2.25	0.19	0.72	347902	21	AMIGO2	Adhesion molecule with Ig-like domain 2
s26259	0.74	1.65	0.11	0.95	0.08	0.44	3.41	0.08	0.88	1.01	0.42	0.84	0.41	0.31	0.04	2.04	0.08	0.88	0.87	0.56	0.46	0.39	0.17	0.44	120400	23	FAM55A	Family with sequence similarity 55, member A
s08558	0.71	0.54	0.14	0.92	0.08	0.43	1.82	0.47	0.62	1.71	0.05	1	3.3	0.05	1	1.52	0.29	0.65	1.31	0.05	0.55	1.7	0.4	0.57	7486	8	WRN	Werner syndrome
s12001	-0.71	0.37	0.14	0.9	0.08	0.48	0.96	0.08	0.43	1.01	0.27	0.93	0.76	0.04	0.72	1.26	0.22	0.54	1.55	0.07	0.63	1.45	0.35	0.51	29123	11	ANKRD11	Ankyrin repeat domain 11
s26683	0.9	0.47	0.11	0.95	0.08	0.21	3.87	0.04	0.91	4.56	0.42	0.98	3.81	0.25	1	2	0.04	0.87	3.91	0.43	0.9	2.16	0.15	0.7	84886	24	C1orf198	Chromosome 1 open reading frame 198
s03738	-0.19	0.26	0.46	0.54	0.08	0.46	0.62	0.08	0.39	0.5	0.11	0.35	0.66	0.06	0.51	0.63	0.08	0	0.74	0.05	0.41	0.73	0.05	0.33	79930	4	DOK3	Docking protein 3
s27419	-0.09	0.87	0.17	0.87	0.08	0.1	1.77	0.45	0.61	7.24	0.19	1	3.16	0.12	1	3.12	0.26	0.96	4.47	0.12	0.98	4.65	0.23	0.96	255104	24	TMCO4	Transmembrane and coiled-coil domains 4
s04169	0.28	0.8	0.18	0.86	0.08	0.53	0.34	0.08	0.43	0.79	0.13	0.91	0.41	0.47	0.1	0.65	0.08	0	0.26	0.27	0.46	0.32	0.17	0.52	84706	4	GPT2	Glutamic pyruvate transaminase (alanine aminotransferase) 2
s09599	-0.79	0.67	0.17	0.85	0.08	0.48	0.62	0.08	0.39	0.61	0.09	0.72	1.65	0.12	1	1.32	0.26	0.56	1.43	0.06	0.59	1.58	0.17	0.53	9945	9	GFPT2	Glutamine-fructose-6-phosphate transaminase 2
s16491	0.18	0.81	0.21	0.82	0.09	0.18	6.52	0.41	0.94	3	0.16	1	1.6	0.17	1	2.45	0.2	0.92	2.61	0.06	0.88	2.22	0.04	0.72	84791	15	C1orf97	Chromosome 1 open reading frame 97
s03398	-0.56	0.47	0.23	0.78	0.09	0.47	0.91	0.08	0.42	0.71	0.18	0.81	0.52	0.05	0	0.89	0.08	0.36	1.16	0.04	0.51	0.98	0.04	0.36	7748	3	ZNF195	Zinc finger protein 195
s08237	-0.6	0.89	0.15	0.91	0.09	0.15	3.73	0.22	0.89	0.98	0.34	0.88	1.54	0.09	1	2.61	0.13	0.96	3.24	0.36	0.89	3.14	0.4	0.82	10585	8	POMT1	Protein-O-mannosyltransferase 1
s08305	0.92	0.56	0.13	0.93	0.09	0.6	1.77	0.1	0.63	0.76	0.38	0.74	1.45	0.24	0.97	0.77	0.08	0.13	0.74	0.04	0.41	0.88	0.17	0.35	51531	8	C9orf156	Chromosome 9 open reading frame 156
s03006	0.4	0.46	0.22	0.8	0.09	0.55	1.15	0.08	0.48	0.68	0.12	0.81	1.35	0.25	0.95	0.87	0.13	0.31	0.74	0.05	0.41	0.74	0.1	0.34	10018	3	BCL2L11	BCL2-like 11 (apoptosis facilitator)
s08460	0.18	1.04	0.16	0.88	0.09	0.46	2.54	0.24	0.76	0.6	0.23	0.6	2.11	0.11	1	1.09	0.11	0.47	1.86	0.19	0.72	1.51	0.36	0.52	8439	8	NSMAF	Neutral sphingomyelinase (N-SMase) activation associated factor
s03383	-0.15	0.43	0.29	0.73	0.09	0.5	0.93	0.06	0.43	1.07	0.09	0.99	1.27	0.13	0.98	0.94	0.08	0.4	1.59	0.09	0.64	1.23	0.11	0.43	2353	3	FOS	V-fos FBJ murine osteosarcoma viral oncogene homolog
s20226	-0.19	0.72	0.17	0.87	0.09	0.39	1.03	0.07	0.45	1.69	0.25	0.99	3.18	0.22	1	1.69	0.16	0.75	2.01	0.12	0.76	2.05	0.16	0.67	55254	18	TMEM39A	Transmembrane protein 39A
s19472	1.06	0.67	0.12	0.94	0.09	0.61	2.69	0.28	0.78	1.84	0.15	1	0.92	0.44	0.68	0.82	0.08	0.26	0.98	0.22	0.47	0.89	0.06	0.35	467	17	ATF3	Activating transcription factor 3
s06798	0.34	0.63	0.14	0.92	0.09	0.29	3.19	0.08	0.86	1.43	0.34	0.96	1.8	0.49	0.88	1.82	0.09	0.81	2.26	0.07	0.82	2.04	0.11	0.67	4616	6	GADD45B	Growth arrest and DNA-damage-inducible, beta
s25627	-1.09	0.55	0.15	0.91	0.09	0.21	1.71	0.14	0.61	1.81	0.57	0.88	2.33	0.16	1	3.7	0.33	0.96	4.99	0.38	0.95	4.41	0.34	0.92	58190	23	CTDSP1	CTD (carboxy-terminal domain, RNA polymerase II, polypeptide A) small phosphatase 1
s02501	-0.41	0.66	0.19	0.85	0.09	0.27	1.28	0.08	0.51	4.09	0.32	1	2.02	0.11	1	2.61	0.13	0.96	2.84	0.24	0.88	2.74	0.21	0.81	8493	3	PPM1D	Protein phosphatase 1D magnesium-dependent, delta isoform
s15142	-1.28	0.83	0.16	0.88	0.09	0.17	1.26	0.23	0.51	1.26	0.2	0.99	3.78	0.07	1	5	0.18	1	4.65	0.35	0.95	4.92	0.32	0.95	9673	14	SLC25A44	Solute carrier family 25, member 44
s09848	-1.18	0.52	0.14	0.91	0.09	0.34	1.14	0.15	0.48	0.89	0.18	0.94	1.08	0.17	0.93	2.06	0.43	0.77	2.41	0.38	0.8	2.74	0.37	0.78	350383	9	GPR142	G protein-coupled receptor 142
s18880	-0.68	0.45	0.18	0.86	0.09	0.32	0.24	0.08	0.52	0.33	0.05	0	0.49	0.14	0.02	0.64	0.08	0	0.46	0.15	0.46	0.54	0.38	0.37	650669	17	FLJ41484	Hypothetical LOC650669
s05289	-0.81	0.7	0.14	0.92	0.09	0.48	0.89	0.08	0.42	0.57	0.04	0.66	1.8	0.35	0.95	1.37	0.29	0.58	1.74	0.18	0.68	1.46	0.14	0.5	5151	5	PDE8A	Phosphodiesterase 8A
s21487	-0.4	0.6	0.2	0.83	0.09	0.23	1.22	0.21	0.5	3.13	0.11	1	1.69	0.09	1	2.56	0.16	0.95	2.64	0.19	0.87	2.69	0.26	0.79	375743	19	PTAR1	Protein prenyltransferase alpha subunit repeat containing 1
s08583	-0.18	0.9	0.18	0.87	0.09	0.14	2.9	0.67	0.72	1.16	0.22	0.98	3.89	0.13	1	2.37	0.18	0.92	3.01	0.09	0.92	2.91	0.14	0.85	22984	8	PDCD11	Programmed cell death 11
s13950	0.18	0.98	0.16	0.88	0.09	0.5	0.74	0.08	0.4	2.68	0.07	1	0.67	0.24	0.44	1.42	0.08	0.63	1.06	0.25	0.49	0.79	0.16	0.34	50515	13	CHST11	Carbohydrate (chondroitin 4) sulfotransferase 11
s22990	-0.44	0.26	0.22	0.81	0.09	0	90.12	0.13	1	69.24	0.08	1	69.52	0.08	1	102.05	0.11	1	103.77	0.06	1	105.23	0.11	1	23223	20	RRP12	Ribosomal RNA processing 12 homolog (S. cerevisiae)
s00478	0.68	0.53	0.17	0.88	0.09	0.5	0.55	0.08	0.38	0.41	0.21	0.11	1.02	0.12	0.92	0.41	0.08	0	0.44	0.15	0.47	0.4	0.04	0.42	null	1	null	null
s21391	-0.03	0.93	0.3	0.71	0.09	0.5	0.79	0.08	0.4	4.16	0.19	1	0.93	0.05	0.89	1	0.04	0.43	1.4	0.08	0.58	1.55	0.15	0.52	79003	19	MIS12	MIS12, MIND kinetochore complex component, homolog (yeast)
s16234	-0.4	0.26	0.26	0.78	0.09	0.38	0.56	0.08	0.38	0.54	0.24	0.47	0.57	0.05	0.03	0.77	0.08	0.15	0.74	0.22	0.43	0.84	0.35	0.37	27307	15	MAG	Malignancy-associated protein
s14392	0.19	0.7	0.2	0.84	0.09	0.21	1.31	0.26	0.52	4.29	0.08	1	2.61	0.04	1	2.17	0.11	0.9	2.8	0.21	0.88	2.66	0.18	0.81	23042	13	PDXDC1	Pyridoxal-dependent decarboxylase domain containing 1
s09062	0.62	0.39	0.17	0.88	0.09	0.39	0.33	0.08	0.44	0.45	0.04	0.01	0.34	0.26	0	0.23	0.08	0	0.33	0.17	0.55	0.25	0.13	0.61	1877	8	E4F1	E4F transcription factor 1
s15013	-0.88	0.41	0.16	0.89	0.09	0.1	2.74	0.08	0.8	2.12	0.08	1	3.08	0.08	1	5.2	0.32	0.98	4.71	0.29	0.97	5.04	0.38	0.93	55677	14	IWS1	IWS1 homolog (S. cerevisiae)
s09544	1.4	1.05	0.13	0.94	0.09	0.58	1.39	0.3	0.54	2.49	0.22	1	0.45	0.49	0.15	0.57	0.08	0	0.51	0.4	0.43	0.52	0.17	0.37	85440	9	DOCK7	Dedicator of cytokinesis 7
s08567	-0.21	0.75	0.15	0.9	0.09	0.52	0.53	0.08	0.39	1.6	0.11	1	0.86	0.29	0.7	1.01	0.05	0.43	1.03	0.3	0.49	1.26	0.28	0.45	9925	8	ZBTB5	Zinc finger and BTB domain containing 5
s10863	-0.75	2.19	0.14	0.92	0.09	0.26	5.17	0.25	0.95	0.51	0.09	0.38	15.72	0.13	1	6.92	0.28	1	5.43	0.22	0.99	4.52	0.17	0.96	53918	10	PELO	Pelota homolog (Drosophila)
s05867	-1.47	0.9	0.12	0.95	0.09	0.19	0.12	0.08	0	0.22	0.18	0	0.46	0.68	0.23	0.64	0.08	0	0.33	0.42	0.43	0.46	0.44	0.38	6295	6	SAG	S-antigen; retina and pineal gland (arrestin)
s14510	-0.07	0.78	0.22	0.79	0.09	0.51	0.55	0.08	0.38	0.52	0.1	0.45	1.96	0.25	0.99	0.95	0.08	0.41	0.78	0.12	0.42	0.58	0.08	0.34	55616	13	DDEFL1	Development and differentiation enhancing factor-like 1
s14691	0.96	0.46	0.16	0.9	0.09	0	22.54	0.36	0.99	24.36	0.3	1	29.43	0.34	1	14.11	0.32	1	13.71	0.28	1	12.51	0.25	1	10435	13	CDC42EP2	CDC42 effector protein (Rho GTPase binding) 2
s02116	-0.81	1.03	0.24	0.8	0.09	0.38	0.55	0.08	0.38	2.74	0.41	0.97	2.07	0.1	1	1.76	0.12	0.78	2.26	0.05	0.82	2.37	0.15	0.75	55794	2	DDX28	DEAD (Asp-Glu-Ala-Asp) box polypeptide 28
s13560	-1.89	1.1	0.13	0.92	0.09	0.38	0.36	0.08	0.43	0.58	0.05	0.67	2.49	0.26	1	2.55	0.16	0.95	2.6	0.21	0.86	3.01	0.3	0.83	55662	12	HIF1AN	Hypoxia-inducible factor 1, alpha subunit inhibitor
s09659	-1.65	1.22	0.15	0.91	0.09	0.37	1.48	0.35	0.56	0.53	0.07	0.51	3.71	0.26	1	3.54	0.12	0.99	3.27	0.1	0.94	3.44	0.11	0.92	7846	9	TUBA1A	Tubulin, alpha 1a
s07978	0.56	0.86	0.2	0.84	0.09	0.56	1.86	0.08	0.65	0.91	0.3	0.87	0.67	0.09	0.5	0.61	0.08	0	1.11	0.1	0.49	0.65	0.15	0.34	9682	7	JMJD2A	Jumonji domain containing 2A
s15235	-1.3	0.76	0.14	0.92	0.1	0.22	2.68	0.28	0.78	0.93	0.07	0.98	0.84	0.13	0.79	3.16	0.25	0.96	3.02	0.18	0.91	2.61	0.14	0.8	2200	14	FBN1	Fibrillin 1
s13065	-0.77	0.52	0.14	0.91	0.1	0.26	0.34	0.08	0.44	0.25	0.07	0	0.27	0.07	0	0.64	0.08	0	0.49	0.48	0.41	0.29	0.3	0.48	null	12	null	null
s02283	0.78	0.55	0.15	0.92	0.1	0.35	1	0.08	0.44	0.58	0.5	0.52	0.57	0.06	0.07	0.43	0.08	0	0.47	0.56	0.4	0.48	0.22	0.39	6037	2	RNASE3	Ribonuclease, RNase A family, 3 (eosinophil cationic protein)
s01382	-0.87	0.56	0.18	0.86	0.1	0.49	0.38	0.08	0.42	0.47	0.05	0.15	0.96	0.12	0.89	0.99	0.08	0.43	1.16	0.17	0.51	0.95	0.13	0.36	79960	2	PHF17	PHD finger protein 17
s08160	-0.99	0.51	0.14	0.93	0.1	0.5	0.44	0.08	0.4	0.59	0.4	0.54	0.65	0.4	0.43	1.26	0.08	0.55	0.85	0.42	0.46	0.96	0.42	0.4	89869	8	PLCZ1	Phospholipase C, zeta 1
s02037	-0.24	0.88	0.22	0.81	0.1	0.49	0.33	0.08	0.44	1.16	0.26	0.96	0.38	0.31	0.01	0.41	0.08	0	0.8	0.16	0.43	0.63	0.08	0.34	null	2	null	null
s01680	-0.8	0.92	0.17	0.88	0.1	0.44	0.79	0.08	0.4	0.57	0.1	0.63	2.23	0.08	1	1.49	0.32	0.63	2.18	0.32	0.77	1.8	0.23	0.6	90203	2	SNX21	Sorting nexin family member 21
s10273	-0.25	0.5	0.26	0.79	0.1	0.36	0.41	0.08	0.41	0.33	0.28	0.03	0.3	0.08	0	0.63	0.08	0	0.35	0.44	0.42	0.33	0.05	0.49	79949	9	C10orf81	Chromosome 10 open reading frame 81
s16527	-0.61	0.42	0.16	0.91	0.1	0.5	0.62	0.08	0.39	0.52	0.14	0.41	0.77	0.09	0.72	1.13	0.08	0.48	0.7	0.41	0.44	1.12	0.37	0.43	43849	15	KLK12	Kallikrein-related peptidase 12
s22151	0.7	0.46	0.18	0.87	0.1	0.24	3.78	0.23	0.89	3.7	0.04	1	2.93	0.08	1	2.29	0.29	0.87	1.86	0.42	0.7	2.43	0.4	0.73	null	20	null	null
s05222	-0.1	0.67	0.17	0.89	0.1	0.46	0.35	0.08	0.43	0.42	0.11	0.04	0.84	0.1	0.81	0.67	0.08	0.01	0.52	0.37	0.44	0.36	0.33	0.44	51385	5	ZNF589	Zinc finger protein 589
s14683	-0.09	1.07	0.15	0.91	0.1	0.29	2.87	0.32	0.79	4.67	0.41	0.98	0.93	0.25	0.79	2.19	0.11	0.9	2.53	0.05	0.87	2	0.09	0.66	2069	13	EREG	Epiregulin
s08122	0.66	0.58	0.2	0.85	0.1	0.51	1.24	0.22	0.5	0.52	0.25	0.42	0.68	0.06	0.58	0.6	0.08	0	0.47	0.24	0.46	0.4	0.15	0.43	23244	8	PDS5A	PDS5, regulator of cohesion maintenance, homolog A (S. cerevisiae)
s10480	-0.97	0.59	0.12	0.95	0.1	0.47	0.61	0.08	0.39	0.44	0.16	0.14	0.34	0.11	0	1.14	0.08	0.49	0.67	0.68	0.41	0.67	0.5	0.36	4759	10	NEU2	Sialidase 2 (cytosolic sialidase)
s12976	-0.4	0.92	0.15	0.91	0.1	0.49	0.52	0.08	0.39	2.23	0.26	1	1.42	0.3	0.94	1.31	0.25	0.56	1.38	0.12	0.58	1.17	0.04	0.41	170506	12	DHX36	DEAH (Asp-Glu-Ala-His) box polypeptide 36
s06250	0.4	1.18	0.18	0.86	0.1	0.11	1.88	0.49	0.63	3.02	0.23	1	12.19	0.2	1	3.81	0.05	1	3.93	0.37	0.92	3.79	0.13	0.94	51592	6	TRIM33	Tripartite motif-containing 33
s26291	0.21	0.83	0.19	0.86	0.1	0.15	1.55	0.37	0.57	5.84	0.26	1	4.44	0.24	1	2.91	0.04	0.98	3.69	0.06	0.96	3.45	0.21	0.9	119016	23	CTGLF1	Centaurin, gamma-like family, member 1
s09208	-0.58	0.53	0.17	0.88	0.1	0.5	0.77	0.08	0.4	1.31	0.24	0.99	0.55	0.16	0.12	1.13	0.14	0.48	1.23	0.04	0.53	1.29	0.29	0.46	79627	8	OGFRL1	Opioid growth factor receptor-like 1
s23945	-0.71	0.61	0.16	0.89	0.1	0.5	0.59	0.08	0.38	0.55	0.25	0.5	1.38	0.23	0.97	1.23	0.21	0.53	1.22	0.15	0.53	1.27	0.1	0.44	90381	21	C15orf42	Chromosome 15 open reading frame 42
s05186	-0.87	1.63	0.16	0.89	0.1	0.32	0.45	0.08	0.39	5.68	0.29	1	3.46	0.23	1	2.66	0.11	0.96	3.14	0.21	0.92	3.09	0.19	0.87	2304	5	FOXE1	Forkhead box E1 (thyroid transcription factor 2)
s09027	-1.16	2.11	0.13	0.95	0.1	0.53	4.38	0.56	0.84	13.58	0.43	0.99	0.51	0.19	0.09	3.84	0.04	1	4.13	0.04	0.98	4.67	0.18	0.97	51027	8	BOLA1	BolA homolog 1 (E. coli)
s03848	0.47	0.67	0.22	0.82	0.1	0.51	0.57	0.08	0.38	0.92	0.1	0.97	0.36	0.2	0	0.36	0.08	0	0.52	0.08	0.43	0.58	0.29	0.37	222484	4	LNX2	Ligand of numb-protein X 2
s05545	0.41	0.5	0.27	0.75	0.1	0.55	1.06	0.08	0.46	1.95	0.37	0.97	0.79	0.12	0.72	0.73	0.08	0.06	0.77	0.06	0.42	0.93	0.07	0.36	81691	5	LOC81691	Exonuclease NEF-sp
s18896	0.86	0.77	0.15	0.91	0.1	0.57	0.97	0.04	0.44	2.22	0.39	0.97	2.62	0.33	0.99	0.66	0.08	0	1.07	0.35	0.5	1.21	0.31	0.44	467	17	ATF3	Activating transcription factor 3
s13739	0.3	0.81	0.19	0.86	0.1	0.49	0.97	0.04	0.44	0.99	0.33	0.89	2.98	0.06	1	1.15	0.16	0.49	1.34	0.08	0.56	1.3	0.25	0.46	11096	12	ADAMTS5	ADAM metallopeptidase with thrombospondin type 1 motif, 5 (aggrecanase-2)
s04168	1.39	1.16	0.17	0.89	0.1	0.55	0.8	0.22	0.41	4.25	0.05	1	0.71	0.49	0.51	1	0.04	0.43	0.99	0.07	0.46	0.85	0.08	0.34	2619	4	GAS1	Growth arrest-specific 1
s19038	-0.26	0.6	0.25	0.78	0.1	0.49	0.91	0.08	0.42	1.35	0.21	0.99	1.36	0.4	0.87	0.91	0.08	0.38	1.91	0.18	0.73	1.58	0.06	0.53	22976	17	PAXIP1	PAX interacting (with transcription-activation domain) protein 1
s04323	0.81	0.57	0.2	0.84	0.1	0.66	1.18	0.08	0.48	0.86	0.06	0.96	0.81	0.06	0.79	0.43	0.08	0	0.75	0.28	0.44	0.73	0.16	0.34	23152	4	CIC	Capicua homolog (Drosophila)
s17693	0.14	1.01	0.17	0.88	0.1	0.06	4.05	0.2	0.91	14.37	0.24	1	6.96	0.31	1	3.4	0.44	0.9	8.3	0.17	1	8.12	0.14	1	10885	16	WDR3	WD repeat domain 3
s00766	0.88	1.33	0.22	0.83	0.1	0.55	0.25	0.08	0.52	0.34	0.42	0.09	1.76	0.19	1	0.22	0.08	0	0.4	0.34	0.46	0.32	0.16	0.51	196	1	AHR	Aryl hydrocarbon receptor
s03505	0.69	0.67	0.26	0.77	0.1	0.5	3.98	0.27	0.89	1.63	0.18	1	1.55	0.04	1	1.2	0.19	0.51	1.19	0.16	0.52	1.37	0.15	0.47	79982	4	DNAJB14	DnaJ (Hsp40) homolog, subfamily B, member 14
s01940	-0.61	0.86	0.15	0.92	0.1	0.44	0.96	0.08	0.43	1.92	0.35	0.98	4.82	0.57	0.93	2.16	0.36	0.81	2.24	0.04	0.82	2.1	0.06	0.69	80176	2	SPSB1	SplA/ryanodine receptor domain and SOCS box containing 1
s17059	-0.61	0.88	0.17	0.89	0.1	0.09	1.94	0.5	0.64	2.33	0.26	1	6.58	0.28	1	4.32	0.1	1	5.82	0.07	1	5.57	0.18	0.98	23168	15	RTF1	Rtf1, Paf1/RNA polymerase II complex component, homolog (S. cerevisiae)
s06115	-0.63	0.38	0.16	0.9	0.1	0.5	0.56	0.08	0.38	0.84	0.45	0.75	0.79	0.28	0.63	1	0.04	0.43	1.04	0.36	0.5	1.12	0.07	0.4	2920	6	CXCL2	Chemokine (C-X-C motif) ligand 2
s03202	-0.79	0.77	0.13	0.95	0.1	0.4	0.13	0.08	0.02	0.3	0.52	0.07	0.3	0.71	0.04	0.48	0.08	0	0.29	0.29	0.48	0.22	0.04	0.68	57282	3	SLC4A10	Solute carrier family 4, sodium bicarbonate transporter-like, member 10
s04212	0.72	0.43	0.17	0.9	0.1	0.57	1.16	0.08	0.48	0.96	0.31	0.89	0.98	0.34	0.77	0.57	0.08	0	0.79	0.22	0.43	0.74	0.13	0.34	84561	4	SLC12A8	Solute carrier family 12 (potassium/chloride transporters), member 8
s02355	0.66	0.44	0.2	0.85	0.11	0.06	6.24	0.22	0.97	7.56	0.13	1	5.48	0.04	1	3.77	0.3	0.97	4.42	0.3	0.96	4.28	0.36	0.91	54811	3	ZNF562	Zinc finger protein 562
s06124	0.85	0.72	0.18	0.86	0.11	0.23	5.38	0.28	0.95	1.84	0.23	1	4.55	0.17	1	2.01	0.05	0.87	2.15	0.06	0.8	1.98	0.05	0.66	6047	6	RNF4	Ring finger protein 4
s00747	-0.22	0.71	0.24	0.79	0.11	0.49	0.83	0.08	0.41	2.71	0.37	0.98	1.04	0.12	0.93	0.93	0.07	0.4	1.81	0.14	0.71	1.41	0.04	0.48	4783	1	NFIL3	Nuclear factor, interleukin 3 regulated
s15170	-0.39	0.5	0.28	0.76	0.11	0.5	0.53	0.08	0.39	0.49	0.06	0.25	0.86	0.05	0.84	1.05	0.08	0.45	0.64	0.2	0.43	0.61	0.36	0.37	9962	14	SLC23A2	Solute carrier family 23 (nucleobase transporters), member 2
s13866	-1.69	1.23	0.17	0.88	0.11	0.16	1.26	0.23	0.51	10.15	0.24	1	3.43	0.23	1	12.36	0.05	1	13.4	0.2	1	10.06	0.07	1	9903	13	KLHL21	Kelch-like 21 (Drosophila)
s27004	1.03	0.93	0.14	0.93	0.11	0.54	2.73	0.08	0.8	0.84	0.57	0.71	0.74	0.46	0.54	1.07	0.09	0.46	0.85	0.09	0.43	0.94	0.08	0.36	null	24	null	null
s13379	0.44	0.46	0.29	0.73	0.11	0.45	0.8	0.08	0.41	0.57	0.07	0.64	0.46	0.15	0.01	0.58	0.08	0	0.36	0.23	0.51	0.39	0.23	0.44	5997	12	RGS2	Regulator of G-protein signaling 2, 24kDa
s24810	-2.51	1.54	0.16	0.9	0.11	0.37	0.45	0.08	0.39	0.66	0.3	0.67	5.36	0.23	1	6.35	0.24	1	6.67	0.23	0.99	5.36	0.08	0.99	286319	22	TUSC1	Tumor suppressor candidate 1
s03734	-0.33	0.7	0.2	0.85	0.11	0.29	1.37	0.08	0.53	3.76	0.18	1	2.51	0.22	1	3.48	0.13	0.99	3.58	0.23	0.94	2.1	0.09	0.69	115509	4	ZNF689	Zinc finger protein 689
s04516	0	0.5	0.29	0.75	0.11	0.58	0.56	0.08	0.38	0.88	0.16	0.94	0.8	0.05	0.77	0.55	0.08	0	0.93	0.06	0.45	0.82	0.18	0.35	4097	4	MAFG	V-maf musculoaponeurotic fibrosarcoma oncogene homolog G (avian)
s07079	0.41	0.46	0.26	0.77	0.11	0.54	0.86	0.08	0.41	1.72	0.08	1	1.58	0.15	1	1.12	0.13	0.48	1	0.21	0.47	0.94	0.08	0.36	2114	7	ETS2	V-ets erythroblastosis virus E26 oncogene homolog 2 (avian)
s23634	-0.69	0.71	0.18	0.88	0.11	0.48	1.42	0.32	0.54	0.46	0.17	0.2	1.09	0.04	0.96	1.24	0.21	0.53	1.42	0.08	0.59	1.62	0.09	0.55	79728	21	PALB2	Partner and localizer of BRCA2
s17151	1.2	0.61	0.17	0.9	0.11	0.06	6.57	0.41	0.94	13.85	0.42	0.99	8.12	0.45	0.98	4.64	0.07	1	3.77	0.05	0.97	3.84	0.04	0.95	7057	15	THBS1	Thrombospondin 1
s19967	0.29	0.75	0.26	0.78	0.11	0.04	4.97	0.18	0.95	11.87	0.2	1	8.07	0.16	1	3.21	0.53	0.86	8.41	0.14	1	6.5	0.04	1	54471	18	SMCR7L	Smith-Magenis syndrome chromosome region, candidate 7-like
s14117	1.24	1.49	0.2	0.87	0.11	0.17	2.11	0.54	0.66	25.09	0.23	1	3.91	0.11	1	3.12	0.26	0.96	2.77	0.27	0.87	2.83	0.21	0.83	3099	13	HK2	Hexokinase 2
s16661	-1.51	0.93	0.16	0.92	0.11	0.18	2.89	0.04	0.83	0.85	0.4	0.78	2.1	0.27	0.99	5.31	0.48	0.94	5.74	0.44	0.95	5.08	0.46	0.9	55454	15	GALNACT-2	Chondroitin sulfate GalNAcT-2
s03764	1.45	1.59	0.28	0.75	0.11	0.59	0.51	0.08	0.39	6.99	0.28	1	2.95	0.21	1	0.69	0.08	0.01	0.52	0.13	0.44	0.49	0.1	0.37	399979	4	SNX19	Sorting nexin 19
s26155	0.51	0.61	0.21	0.85	0.11	0.01	9.45	0.18	0.99	10.38	0.2	1	5.26	0.24	1	4.66	0.27	0.99	6.7	0.24	0.99	6.28	0.19	0.99	388796	23	LOC388796	Hypothetical LOC388796
s08999	0.36	0.29	0.32	0.73	0.11	0.54	0.64	0.08	0.39	0.66	0.08	0.8	0.68	0.18	0.47	0.6	0.08	0	0.53	0.41	0.43	0.44	0.28	0.41	3280	8	HES1	Hairy and enhancer of split 1, (Drosophila)
s08222	0.26	0.8	0.18	0.89	0.11	0.49	1.49	0.08	0.56	0.54	0.26	0.46	0.61	0.26	0.32	0.87	0.08	0.35	0.6	0.45	0.42	0.79	0.32	0.36	79818	8	ZNF552	Zinc finger protein 552
s04799	0.02	0.71	0.19	0.87	0.11	0.32	1.15	0.16	0.48	3.14	0.16	1	2.59	0.24	1	1.93	0.04	0.85	2.5	0.4	0.8	2.23	0.16	0.72	6722	5	SRF	Serum response factor (c-fos serum response element-binding transcription factor)
s03647	1.06	0.66	0.17	0.9	0.11	0.01	23.61	0.38	0.99	21.19	0.26	1	10.75	0.31	1	9.1	0.19	1	9.41	0.33	0.99	7.62	0.16	1	1316	4	KLF6	Kruppel-like factor 6
s05886	0.52	0.88	0.29	0.75	0.11	0.44	0.85	0.08	0.41	2.22	0.12	1	0.55	0.05	0.01	0.65	0.08	0	0.75	0.22	0.43	0.87	0.6	0.38	84674	6	CARD6	Caspase recruitment domain family, member 6
s04548	-0.27	0.84	0.27	0.79	0.11	0.46	0.93	0.08	0.43	0.49	0.26	0.35	0.29	0.2	0	0.92	0.08	0.39	0.54	0.32	0.44	0.52	0.4	0.37	83667	4	SESN2	Sestrin 2
s22318	-0.85	0.65	0.16	0.91	0.12	0.47	0.26	0.08	0.51	0.44	0.37	0.27	0.65	0.47	0.43	0.64	0.08	0	0.5	0.27	0.45	0.76	0.12	0.34	730101	20	LOC730101	Similar to heterogeneous nuclear ribonucleoprotein A/B
s24523	0.29	0.81	0.22	0.83	0.12	0.01	14.27	0.25	1	7.56	0.22	1	4.28	0.11	1	5.58	0.23	1	6.62	0.19	1	5.82	0.15	0.99	29057	22	TMEM29	Transmembrane protein 29
s27271	-0.42	0.58	0.2	0.87	0.12	0.38	1.25	0.08	0.5	1.79	0.21	1	2.56	0.28	0.99	1.54	0.37	0.64	2.66	0.05	0.89	2.06	0.07	0.68	155061	24	ZNF746	Zinc finger protein 746
s01286	-0.78	0.64	0.18	0.89	0.12	0.19	1.52	0.36	0.57	3.04	0.31	1	1.52	0.22	0.98	3.52	0.12	0.99	4.32	0.24	0.97	2.59	0.12	0.8	3169	2	FOXA1	Forkhead box A1
s21018	-0.08	1.03	0.25	0.8	0.12	0.28	4	0.27	0.89	0.7	0.27	0.73	2.42	0.15	1	2.46	0.2	0.92	2.03	0.1	0.77	2.03	0.04	0.67	29980	19	DONSON	Downstream neighbor of SON
s01579	0.87	0.54	0.19	0.88	0.12	0.01	56.71	0.42	0.99	50.57	0.32	1	40.88	0.2	1	25.1	0.25	1	27.07	0.27	1	30.74	0.49	0.97	7184	2	HSP90B1	Heat shock protein 90kDa beta (Grp94), member 1
s01617	0.85	0.67	0.19	0.88	0.12	0.46	1.51	0.36	0.56	1.96	0.08	1	3.47	0.1	1	1.09	0.11	0.47	1.68	0.18	0.67	1.51	0.46	0.53	5586	2	PKN2	Protein kinase N2
s08764	0.26	0.97	0.29	0.73	0.12	0.52	2.87	0.33	0.79	0.48	0.1	0.23	0.82	0.06	0.79	0.94	0.08	0.4	0.73	0.34	0.44	0.53	0.08	0.36	9759	8	HDAC4	Histone deacetylase 4
s10771	0.14	0.41	0.31	0.71	0.12	0.35	0.38	0.08	0.42	0.3	0.1	0	0.57	0.04	0.02	0.4	0.08	0	0.41	0.22	0.49	0.39	0.04	0.43	5676	10	PSG7	Pregnancy specific beta-1-glycoprotein 7
s00667	0.03	0.54	0.28	0.75	0.12	0.39	0.28	0.08	0.48	0.41	0.18	0.07	0.28	0.17	0	0.24	0.08	0	0.47	0.18	0.46	0.33	0.12	0.5	6376	1	CX3CL1	Chemokine (C-X3-C motif) ligand 1
s08196	-1.08	0.68	0.18	0.89	0.12	0.11	3.13	0.08	0.85	1.34	0.21	0.99	1.88	0.14	1	5.13	0.34	0.98	4.7	0.42	0.93	3.74	0.3	0.9	25	8	ABL1	V-abl Abelson murine leukemia viral oncogene homolog 1
s05311	-1.03	1.25	0.18	0.9	0.12	0.11	5.26	0.45	0.9	0.77	0.12	0.9	2.72	0.31	0.99	3.24	0.21	0.98	3.39	0.14	0.94	4.07	0.2	0.94	757	5	TMEM50B	Transmembrane protein 50B
s00324	-0.96	0.94	0.15	0.95	0.12	0.27	0.11	0.08	0	0.48	0.75	0.41	0.25	0.72	0.01	0.38	0.08	0	0.32	0.31	0.48	0.28	0.26	0.51	3710	1	ITPR3	Inositol 1,4,5-triphosphate receptor, type 3
s23501	-0.8	0.6	0.17	0.91	0.12	0.3	0.31	0.08	0.46	0.2	0.16	0	0.42	0.28	0.03	0.57	0.08	0	0.36	0.52	0.4	0.64	0.51	0.36	133558	21	FLJ40243	Hypothetical protein FLJ40243
s18672	-0.13	2.38	0.19	0.89	0.12	0.1	2.43	0.2	0.75	51.54	0.1	1	27.84	0.13	1	4.14	0.42	0.94	34.08	0.37	1	33.35	0.35	1	3190	17	HNRPK	Heterogeneous nuclear ribonucleoprotein K
s06200	0.73	0.55	0.21	0.84	0.12	0.66	0.76	0.29	0.41	1.49	0.08	1	0.82	0.12	0.78	0.56	0.08	0	0.79	0.12	0.42	0.65	0.11	0.34	4591	6	TRIM37	Tripartite motif-containing 37
s24017	0.81	0.8	0.27	0.77	0.12	0.54	1.45	0.08	0.55	0.61	0.05	0.72	0.46	0.38	0.12	0.64	0.08	0	0.36	0.36	0.46	0.39	0.14	0.44	84725	21	PLEKHA8	Pleckstrin homology domain containing, family A (phosphoinositide binding specific) member 8
s07573	0.5	0.76	0.31	0.72	0.12	0.55	2.06	0.53	0.65	1.63	0.17	1	0.69	0.08	0.56	0.92	0.08	0.39	0.71	0.07	0.41	0.64	0.21	0.35	7403	7	UTX	Ubiquitously transcribed tetratricopeptide repeat, X chromosome
s18141	-0.6	0.37	0.18	0.9	0.12	0.48	0.6	0.08	0.38	0.67	0.34	0.66	0.54	0.16	0.12	1.07	0.08	0.46	0.88	0.33	0.46	0.76	0.42	0.37		16		CDNA clone IMAGE:3636371
s04743	-0.13	0.56	0.36	0.67	0.12	0.05	6.41	0.24	0.97	4.03	0.05	1	2.48	0.04	1	4.11	0.2	0.99	4.65	0.29	0.96	3.65	0.04	0.94	58155	5	PTBP2	Polypyrimidine tract binding protein 2
s09371	0.35	0.64	0.23	0.83	0.12	0.1	1.94	0.5	0.64	4.47	0.15	1	5.36	0.2	1	2.92	0.04	0.98	3.62	0.27	0.93	3.79	0.16	0.93	51164	9	DCTN4	Dynactin 4 (p62)
s18037	1.22	0.88	0.19	0.88	0.12	0.01	34.31	0.49	0.97	17.51	0.34	1	9.27	0.32	1	6.89	0.15	1	7.78	0.04	1	6.81	0.04	1	1545	16	CYP1B1	Cytochrome P450, family 1, subfamily B, polypeptide 1
s00052	1.02	0.71	0.17	0.91	0.12	0.11	6.85	0.58	0.89	4.39	0.06	1	6.05	0.04	1	2.11	0.08	0.89	4.41	0.36	0.94	4.51	0.39	0.91	9329	1	GTF3C4	General transcription factor IIIC, polypeptide 4, 90kDa
s01763	0.71	0.58	0.22	0.86	0.12	0.34	4.18	0.3	0.9	2.17	0.36	0.98	2.4	0.11	1	1.57	0.25	0.68	1.77	0.12	0.7	1.85	0.41	0.61	10270	2	AKAP8	A kinase (PRKA) anchor protein 8
s00487	0.3	0.45	0.32	0.75	0.12	0.45	0.33	0.08	0.44	0.45	0.34	0.28	0.5	0.41	0.2	0.29	0.08	0	0.46	0.23	0.47	0.3	0.04	0.54	2045	1	EPHA7	EPH receptor A7
s04277	-0.54	0.45	0.22	0.84	0.12	0.47	0.85	0.08	0.41	1.11	0.22	0.97	1.27	0.21	0.96	1.23	0.21	0.53	1.85	0.08	0.72	1.41	0.13	0.48	11329	4	STK38	Serine/threonine kinase 38
s08013	0.04	0.35	0.44	0.57	0.12	0.35	0.46	0.08	0.39	0.44	0.04	0	0.36	0.11	0	0.33	0.08	0	0.5	0.04	0.44	0.42	0.05	0.4	9451	7	EIF2AK3	Eukaryotic translation initiation factor 2-alpha kinase 3
s05753	-0.81	0.57	0.2	0.87	0.12	0.17	1.69	0.08	0.61	3.2	0.17	1	3.71	0.3	1	4.67	0.26	0.99	4.64	0.21	0.98	4.79	0.28	0.95	113802	5	C1orf59	Chromosome 1 open reading frame 59
s01046	0.94	1.07	0.19	0.89	0.12	0.2	5.95	0.35	0.94	9.37	0.29	1	2.17	0.18	1	2.05	0.43	0.76	2.99	0.22	0.9	2.36	0.37	0.72	4929	1	NR4A2	Nuclear receptor subfamily 4, group A, member 2
s12457	0.2	0.31	0.34	0.7	0.12	0.42	0.56	0.08	0.38	0.58	0.15	0.6	0.55	0.1	0.08	0.47	0.08	0	0.48	0.1	0.45	0.68	0.24	0.35	1580	11	CYP4B1	Cytochrome P450, family 4, subfamily B, polypeptide 1
s06567	-0.46	0.31	0.23	0.82	0.12	0	83.31	0.22	1	70.13	0.07	1	62.64	0.19	1	98.58	0.2	1	90.9	0.18	1	105.08	0.05	1	3190	6	HNRPK	Heterogeneous nuclear ribonucleoprotein K
s02549	-0.29	0.66	0.19	0.89	0.12	0.31	0.34	0.08	0.44	0.24	0.13	0	0.28	0.4	0	0.57	0.08	0	0.22	0.22	0.34	0.3	0.41	0.42	81788	3	NUAK2	NUAK family, SNF1-like kinase, 2
s18072	0.08	0.9	0.21	0.86	0.13	0.02	8.92	0.46	0.95	27.26	0.32	1	8.09	0.35	1	13.36	0.18	1	12.94	0.2	1	11.94	0.06	1	823	16	CAPN1	Calpain 1, (mu/I) large subunit
s01124	-0.23	0.87	0.18	0.91	0.13	0.5	0.2	0.08	0.58	0.37	0.42	0.14	0.73	0.27	0.55	0.36	0.08	0	0.51	0.46	0.42	0.45	0.44	0.38	137970	1	UNC5D	Unc-5 homolog D (C. elegans)
s13009	0.11	0.34	0.41	0.61	0.13	0.54	1.03	0.08	0.45	0.91	0.07	0.98	1.35	0.07	0.99	0.93	0.07	0.4	1.1	0.07	0.49	1.15	0.2	0.41	29123	12	ANKRD11	Ankyrin repeat domain 11
s08139	-0.17	0.64	0.18	0.89	0.13	0.36	3.79	0.49	0.83	1.79	0.26	0.99	1.28	0.04	0.99	1.59	0.39	0.65	1.88	0.08	0.73	1.76	0.05	0.59	4212	8	MEIS2	Meis homeobox 2
s06867	0.19	1.19	0.19	0.89	0.13	0.3	7.25	0.47	0.93	1.15	0.22	0.98	1.97	0.45	0.92	1.85	0.07	0.82	2.14	0.2	0.78	1.75	0.04	0.59	2908	6	NR3C1	Nuclear receptor subfamily 3, group C, member 1 (glucocorticoid receptor)
s16457	0.46	0.41	0.36	0.67	0.13	0.14	4.93	0.41	0.9	3.92	0.31	1	2.95	0.11	1	2.88	0.04	0.98	2.34	0.08	0.83	2.5	0.08	0.79	57708	15	MIER1	Mesoderm induction early response 1 homolog (Xenopus laevis)
s08743	-0.36	0.87	0.18	0.91	0.13	0.34	1.62	0.4	0.59	3.63	0.42	0.98	0.94	0.17	0.85	1.9	0.05	0.84	1.85	0.06	0.72	2.17	0.19	0.7	390	8	RND3	Rho family GTPase 3
s12867	-0.75	0.71	0.18	0.91	0.13	0.41	0.4	0.08	0.41	0.29	0.25	0	0.22	0.23	0	0.83	0.08	0.27	0.35	0.38	0.45	0.33	0.42	0.42	5098	12	PCDHGC3	Protocadherin gamma subfamily C, 3
s04845	0.75	0.73	0.32	0.72	0.13	0.57	2.42	0.6	0.69	1.14	0.1	1	0.62	0.06	0.3	0.64	0.08	0	0.53	0.35	0.44	0.51	0.13	0.37	5756	5	TWF1	Twinfilin, actin-binding protein, homolog 1 (Drosophila)
s03101	0.46	0.48	0.28	0.76	0.13	0.62	1.24	0.22	0.5	0.68	0.1	0.82	0.81	0.12	0.76	0.55	0.08	0	0.77	0.13	0.42	0.61	0.13	0.34	84858	3	ZNF503	Zinc finger protein 503
s16840	0.39	0.37	0.4	0.65	0.13	0.2	3.06	0.06	0.84	2.91	0.19	1	3.71	0.31	1	1.96	0.04	0.86	2.8	0.06	0.9	2.86	0.04	0.86	57647	15	DHX37	DEAH (Asp-Glu-Ala-His) box polypeptide 37
s11930	-0.17	0.72	0.23	0.83	0.13	0	17.79	0.35	0.99	8.44	0.25	1	6.39	0.24	1	12.69	0.24	1	9.39	0.05	1	10.97	0.21	1	55596	11	ZCCHC8	Zinc finger, CCHC domain containing 8
s08118	1.39	0.93	0.18	0.9	0.13	0.14	12.53	0.38	0.98	8.49	0.17	1	2.76	0.29	0.99	2.57	0.24	0.92	2.54	0.08	0.87	2.61	0.04	0.81	10229	8	COQ7	Coenzyme Q7 homolog, ubiquinone (yeast)
s00257	-1	0.85	0.22	0.85	0.13	0.22	0.88	0.12	0.42	2.45	0.09	1	3.38	0.04	1	3.78	0.3	0.97	4.28	0.27	0.96	4.02	0.23	0.93	64844	1	03/07/09	Membrane-associated ring finger (C3HC4) 7
s01685	1.21	1.06	0.24	0.81	0.13	0.48	1.73	0.44	0.61	1.56	0.2	1	0.4	0.14	0	0.36	0.08	0	0.37	0.17	0.52	0.43	0.16	0.41	4294	2	MAP3K10	Mitogen-activated protein kinase kinase kinase 10
s11971	-0.75	0.68	0.2	0.87	0.13	0.33	0.31	0.08	0.45	0.27	0.08	0	0.19	0.25	0	0.71	0.08	0.03	0.31	0.5	0.39	0.28	0.22	0.53	1617	11	DAZ1	Deleted in azoospermia 1
s26813	-0.66	0.86	0.18	0.91	0.13	0.51	0.23	0.08	0.54	0.63	0.56	0.57	0.52	0.77	0.33	0.74	0.08	0.07	0.48	0.24	0.46	0.35	0.16	0.48		24		MRNA; cDNA DKFZp434K0722 (from clone DKFZp434K0722)
s05578	0.14	1.05	0.28	0.78	0.13	0.35	2.85	0.66	0.72	0.34	0.1	0	0.5	0.23	0.1	0.58	0.08	0	0.41	0.06	0.49	0.39	0.15	0.44	57045	5	TWSG1	Twisted gastrulation homolog 1 (Drosophila)
s08417	-0.33	0.43	0.31	0.75	0.13	0.22	2.06	0.08	0.69	1.68	0.32	0.98	3.07	0.26	1	2.77	0.08	0.97	2.69	0.15	0.88	3.29	0.2	0.89	2261	8	FGFR3	Fibroblast growth factor receptor 3 (achondroplasia, thanatophoric dwarfism)
s17870	0.88	0.73	0.18	0.9	0.13	0.06	4.8	0.04	0.95	6.17	0.04	1	12.18	0.11	1	3.26	0.21	0.98	4.69	0.36	0.95	5.08	0.46	0.91	2564	16	GABRE	Gamma-aminobutyric acid (GABA) A receptor, epsilon
s01749	-0.01	0.34	0.42	0.6	0.13	0.43	0.32	0.08	0.45	0.48	0.23	0.3	0.3	0.09	0	0.42	0.08	0	0.38	0.1	0.51	0.29	0.04	0.55	8363	2	HIST1H4J	Histone cluster 1, H4j
s11549	-0.54	0.42	0.18	0.92	0.13	0.5	0.71	0.08	0.39	0.69	0.22	0.75	0.6	0.05	0.16	1.18	0.08	0.51	0.78	0.44	0.45	0.71	0.54	0.36	284486	11	THEM5	Thioesterase superfamily member 5
s02276	0.51	0.45	0.25	0.81	0.13	0.4	0.54	0.08	0.39	0.57	0.1	0.62	0.44	0.08	0	0.31	0.08	0	0.44	0.18	0.47	0.49	0.25	0.39	9758	2	FRMPD4	FERM and PDZ domain containing 4
s04579	-0.78	0.76	0.19	0.89	0.13	0.02	8.33	0.3	0.98	3.17	0.23	1	3.46	0.09	1	7.16	0.24	1	7.54	0.3	0.99	8.72	0.44	0.96	51593	4	ARS2	ARS2 protein
s04989	0.98	0.61	0.2	0.89	0.13	0.51	1.52	0.36	0.57	3.06	0.27	1	2.6	0.51	0.92	1.16	0.16	0.5	1.04	0.14	0.48	1.47	0.06	0.5	9891	5	NUAK1	NUAK family, SNF1-like kinase, 1
s17285	-1.78	1.26	0.18	0.92	0.13	0.05	5.58	0.48	0.9	0.87	0.07	0.97	4.68	0.42	0.98	5.67	0.05	1	5.61	0.18	0.99	5.55	0.1	0.99	4124	16	MAN2A1	Mannosidase, alpha, class 2A, member 1
s02316	0.69	0.6	0.23	0.85	0.13	0.12	3.35	0.14	0.87	6.18	0.04	1	2.69	0.2	1	2.8	0.06	0.98	3.15	0.4	0.87	2.47	0.27	0.76	54802	3	TRIT1	TRNA isopentenyltransferase 1
s16038	-0.5	0.63	0.22	0.86	0.13	0.08	3.98	0.51	0.83	1.94	0.39	0.97	2.33	0.25	1	3.32	0.12	0.99	3.1	0.06	0.93	4.56	0.06	0.97	55140	14	ELP3	Elongation protein 3 homolog (S. cerevisiae)
s02702	1.1	0.75	0.19	0.9	0.14	0.04	13.68	0.43	0.97	15.53	0.24	1	6.56	0.31	1	5.45	0.26	1	5.59	0.44	0.94	5.17	0.34	0.95	26048	3	ZNF500	Zinc finger protein 500
s00749	-0.55	0.86	0.29	0.75	0.14	0.46	2.04	0.06	0.69	1.27	0.25	0.98	0.6	0.13	0.26	1.47	0.34	0.62	2	0.1	0.76	1.73	0.18	0.58	5782	1	PTPN12	Protein tyrosine phosphatase, non-receptor type 12
s04830	0.03	0.38	0.42	0.59	0.14	0.5	1.22	0.08	0.49	1.49	0.05	1	0.99	0.08	0.92	1.03	0.07	0.44	1.3	0.06	0.55	1.48	0.09	0.5	114769	5	COP1	Caspase-1 dominant-negative inhibitor pseudo-ICE
s03879	-0.63	0.58	0.23	0.85	0.14	0.08	3.85	0.5	0.83	2.74	0.29	1	2.61	0.24	1	4.95	0.19	1	6.2	0.29	0.99	3.47	0.12	0.92	84705	4	GTPBP3	GTP binding protein 3 (mitochondrial)
s04686	0.28	0.3	0.42	0.61	0.14	0.57	0.93	0.08	0.43	0.85	0.13	0.94	1.29	0.11	0.99	0.8	0.23	0.22	0.84	0.04	0.43	0.87	0.04	0.35	599	5	BCL2L2	BCL2-like 2
s23614	0.3	0.26	0.43	0.62	0.14	0.54	1.3	0.26	0.52	1.41	0.33	0.96	1.37	0.04	1	1.12	0.13	0.48	0.97	0.06	0.45	1.27	0.04	0.44	null	21	null	null
s07853	0.3	0.5	0.3	0.75	0.14	0.51	0.98	0.08	0.44	0.62	0.11	0.72	0.65	0.19	0.41	0.78	0.08	0.18	0.67	0.22	0.43	0.44	0.19	0.41	85481	7	PSKH2	Protein serine kinase H2
s08289	-0.44	1.18	0.26	0.8	0.14	0.16	1.23	0.21	0.5	9.88	0.24	1	4.4	0.06	1	5.17	0.14	1	5.22	0.25	0.98	5.85	0.41	0.94	23509	8	POFUT1	Protein O-fucosyltransferase 1
s08070	0.83	0.51	0.22	0.87	0.14	0.1	4.79	0.39	0.9	7.57	0.35	1	4.52	0.34	0.99	3.52	0.17	0.99	2.88	0.12	0.91	3.16	0.11	0.89	27161	8	EIF2C2	Eukaryotic translation initiation factor 2C, 2
s15365	-0.68	0.5	0.24	0.84	0.14	0.1	2.82	0.31	0.79	2.96	0.12	1	1.71	0.12	1	4.17	0.18	1	3.69	0.25	0.94	3.96	0.35	0.9	6049	14	RNF6	Ring finger protein (C3H2C3 type) 6
s03563	0.29	0.82	0.23	0.84	0.14	0.19	1.48	0.34	0.56	5.75	0.1	1	2.96	0.1	1	2.53	0.17	0.94	3.04	0.34	0.88	2.87	0.23	0.83	2317	4	FLNB	Filamin B, beta (actin binding protein 278)
s26914	0.35	1	0.29	0.75	0.14	0.12	1.73	0.44	0.61	10.65	0.31	1	3.29	0.15	1	2.79	0.07	0.98	3.49	0.04	0.96	3.46	0.17	0.91	63901	24	FAM111A	Family with sequence similarity 111, member A
s00169	-0.51	0.76	0.29	0.78	0.14	0.4	0.32	0.08	0.45	0.38	0.16	0.02	0.82	0.41	0.62	0.43	0.08	0	0.72	0.21	0.43	1.03	0.34	0.4	56852	1	RAD18	RAD18 homolog (S. cerevisiae)
s00827	0.46	0.51	0.27	0.79	0.14	0.53	2.08	0.54	0.66	1.14	0.23	0.97	1.73	0.16	1	0.98	0.04	0.42	1.21	0.04	0.52	1.25	0.09	0.43	5151	1	PDE8A	Phosphodiesterase 8A
s20158	-0.68	0.78	0.19	0.9	0.14	0.06	3.69	0.07	0.9	9.39	0.35	1	5.17	0.28	1	4.84	0.42	0.95	9.62	0.13	1	9.38	0.16	1	254427	18	C10orf47	Chromosome 10 open reading frame 47
s01529	-1.39	1.05	0.21	0.88	0.14	0.28	1.35	0.28	0.53	0.59	0.04	0.69	2.8	0.04	1	3.1	0.27	0.96	3.71	0.34	0.92	4.09	0.47	0.87	27161	2	EIF2C2	Eukaryotic translation initiation factor 2C, 2
s00596	-0.03	0.7	0.24	0.84	0.14	0.24	2.83	0.32	0.79	1.98	0.04	1	2.16	0.06	1	1.64	0.2	0.72	3.7	0.33	0.92	2.67	0.39	0.77	23174	1	ZCCHC14	Zinc finger, CCHC domain containing 14
s11488	0.64	1.42	0.31	0.74	0.14	0.5	9.04	0.46	0.95	0.54	0.08	0.52	0.63	0.11	0.33	0.43	0.08	0	0.58	0.18	0.43	0.64	0.08	0.34	80028	10	FBXL18	F-box and leucine-rich repeat protein 18
s02443	0.5	0.55	0.3	0.75	0.14	0.46	0.51	0.08	0.39	0.89	0.1	0.97	0.38	0.09	0	0.45	0.08	0	0.36	0.26	0.5	0.4	0.29	0.43	1649	3	DDIT3	DNA-damage-inducible transcript 3
s07103	0.6	0.55	0.23	0.85	0.14	0.22	2.88	0.04	0.82	5.3	0.13	1	3.43	0.04	1	2.3	0.28	0.87	3.14	0.52	0.83	2.51	0.31	0.75	57018	7	CCNL1	Cyclin L1
s00986	-0.58	0.67	0.17	0.94	0.14	0.33	0.14	0.08	0.07	0.28	0.6	0.07	0.34	0.71	0.08	0.26	0.08	0	0.31	0.17	0.57	0.31	0.25	0.5	467	1	ATF3	Activating transcription factor 3
s01401	0.55	1.03	0.21	0.89	0.14	0.09	3.62	0.2	0.88	17.17	0.13	1	8.21	0.05	1	4.75	0.45	0.94	5.78	0.37	0.97	6.88	0.52	0.92	2317	2	FLNB	Filamin B, beta (actin binding protein 278)
s18086	-0.32	1.08	0.22	0.86	0.14	0.2	0.84	0.16	0.41	3.79	0.11	1	4.21	0.13	1	2.82	0.06	0.98	3.65	0.2	0.95	3.95	0.3	0.91	10938	16	EHD1	EH-domain containing 1
s19541	0.08	0.83	0.25	0.83	0.14	0.02	10.71	0.37	0.98	3.39	0.27	1	4.11	0.37	0.99	5.3	0.12	1	4.98	0.09	0.99	4.53	0.04	0.97	26043	17	UBXD7	UBX domain containing 7
s05853	-0.56	0.75	0.18	0.92	0.14	0.42	0.15	0.08	0.34	0.4	0.65	0.28	0.37	0.49	0.06	0.41	0.08	0	0.3	0.25	0.51	0.27	0.14	0.58	9748	6	SLK	STE20-like kinase (yeast)
s12772	-0.08	0.69	0.23	0.86	0.14	0.51	1.52	0.36	0.57	0.74	0.05	0.89	0.58	0.15	0.22	1.08	0.08	0.46	0.7	0.32	0.44	0.62	0.49	0.36	25976	12	TIPARP	TCDD-inducible poly(ADP-ribose) polymerase
s14447	-0.4	0.35	0.26	0.83	0.14	0.42	0.38	0.08	0.42	0.49	0.25	0.34	0.45	0.51	0.16	0.63	0.08	0	0.65	0.47	0.43	0.52	0.06	0.36	1310	13	COL19A1	Collagen, type XIX, alpha 1
s00477	-0.53	0.67	0.26	0.82	0.14	0.12	1.9	0.49	0.63	3.73	0.04	1	2.14	0.15	1	3.28	0.2	0.98	5.04	0.4	0.95	4.17	0.34	0.91	23518	1	R3HDM1	R3H domain containing 1
s16555	-0.34	0.44	0.26	0.81	0.14	0.43	0.53	0.08	0.39	0.42	0.24	0.15	0.49	0.3	0.13	0.82	0.08	0.25	0.44	0.19	0.48	0.67	0.26	0.35	4653	15	MYOC	Myocilin, trabecular meshwork inducible glucocorticoid response
s16070	-0.46	0.36	0.26	0.82	0.14	0.34	0.38	0.08	0.41	0.39	0.28	0.12	0.46	0.18	0.02	0.67	0.08	0.01	0.59	0.57	0.41	0.49	0.18	0.38	4033	14	LRMP	Lymphoid-restricted membrane protein
s18007	0.65	0.53	0.25	0.82	0.14	0.43	1.63	0.2	0.59	3.23	0.36	0.99	2.86	0.21	1	1.54	0.27	0.66	1.76	0.18	0.69	1.42	0.06	0.48	55558	16	PLXNA3	Plexin A3
s26138	-0.59	0.46	0.19	0.92	0.14	0.3	0.24	0.08	0.52	0.26	0.05	0	0.32	0.52	0.02	0.49	0.08	0	0.39	0.57	0.39	0.28	0.36	0.45	256380	23	SCML4	Sex comb on midleg-like 4 (Drosophila)
s04798	-0.14	1.18	0.27	0.77	0.14	0.49	5.03	0.42	0.9	0.44	0.05	0.01	0.9	0.11	0.85	0.93	0.07	0.4	0.92	0.14	0.45	0.86	0.15	0.35	10782	5	ZNF274	Zinc finger protein 274
s05751	-0.77	0.6	0.22	0.87	0.14	0.05	3.14	0.38	0.81	6.63	0.27	1	3.23	0.22	1	7.11	0.24	1	7.25	0.12	1	7.08	0.2	0.99	55157	5	DARS2	Aspartyl-tRNA synthetase 2, mitochondrial
s01059	-0.28	0.67	0.24	0.83	0.14	0.47	0.25	0.08	0.51	0.45	0.18	0.18	0.71	0.14	0.57	0.51	0.08	0	0.58	0.42	0.43	0.52	0.27	0.38	5325	1	PLAGL1	Pleiomorphic adenoma gene-like 1
s12525	-0.02	0.61	0.28	0.82	0.14	0.48	0.23	0.08	0.53	0.37	0.68	0.23	0.32	0.67	0.06	0.41	0.08	0	0.26	0.4	0.4	0.21	0.04	0.68	8760	11	CDS2	CDP-diacylglycerol synthase (phosphatidate cytidylyltransferase) 2
s16699	-0.03	0.94	0.24	0.85	0.15	0.43	0.78	0.25	0.41	1.61	0.28	0.99	2.68	0.23	1	1.12	0.13	0.48	1.86	0.33	0.71	2.2	0.28	0.7	6004	15	RGS16	Regulator of G-protein signaling 16
s23442	0.39	1.02	0.27	0.8	0.15	0.04	12.39	0.3	0.99	2.4	0.29	1	3.97	0.21	1	3.68	0.08	1	4.14	0.17	0.97	3.49	0.06	0.92	54664	21	TMEM106B	Transmembrane protein 106B
s12010	-0.19	0.64	0.26	0.8	0.15	0.54	2.02	0.52	0.65	0.61	0.04	0.73	0.82	0.13	0.77	0.93	0.07	0.4	1.04	0.16	0.48	0.83	0.25	0.36	1767	11	DNAH5	Dynein, axonemal, heavy chain 5
s12391	0.66	0.42	0.25	0.83	0.15	0.01	14.66	0.41	0.98	11.57	0.28	1	10.5	0.3	1	8.66	0.14	1	7.34	0.19	1	7.36	0.09	1	22943	11	DKK1	Dickkopf homolog 1 (Xenopus laevis)
s09820	0.64	0.45	0.26	0.82	0.15	0.47	2.25	0.57	0.67	2.27	0.31	0.99	1.86	0.22	0.99	1.16	0.16	0.5	1.4	0.05	0.58	1.5	0.04	0.51	9618	9	TRAF4	TNF receptor-associated factor 4
s11237	0.32	0.34	0.4	0.62	0.15	0.54	1.05	0.08	0.45	1.64	0.17	1	1.17	0.11	0.97	0.92	0.07	0.4	1.13	0.05	0.5	0.95	0.13	0.36	283985	10	FADS6	Fatty acid desaturase domain family, member 6
s00537	-0.02	0.7	0.3	0.74	0.15	0.49	0.54	0.08	0.39	0.26	0.18	0	0.86	0.07	0.84	0.57	0.08	0	0.55	0.15	0.43	0.6	0.11	0.34	5822	1	PWP2	PWP2 periodic tryptophan protein homolog (yeast)
s24115	0.45	0.37	0.3	0.75	0.15	0.55	1.23	0.08	0.5	0.84	0.12	0.94	0.86	0.19	0.77	0.91	0.08	0.39	0.68	0.09	0.41	0.68	0.13	0.34	100093630	21	SNHG8	Small nucleolar RNA host gene (non-protein coding) 8
s08220	0.38	0.36	0.28	0.8	0.15	0.19	2.27	0.57	0.68	3.01	0.15	1	3.55	0.14	1	2.49	0.19	0.93	2.37	0.08	0.84	2.43	0.21	0.75	23451	8	SF3B1	Splicing factor 3b, subunit 1, 155kDa
s06884	0.45	0.38	0.24	0.85	0.15	0.5	0.88	0.08	0.42	0.65	0.44	0.61	0.74	0.19	0.6	0.64	0.08	0	0.51	0.48	0.42	0.61	0.18	0.35	146434	6	ZNF597	Zinc finger protein 597
s12102	-0.87	0.65	0.22	0.87	0.15	0.1	2.41	0.2	0.75	2.87	0.25	1	6.19	0.23	1	6.65	0.18	1	6.48	0.27	0.99	6.64	0.21	0.99	58478	11	ENOPH1	Enolase-phosphatase 1
s00494	-0.56	0.96	0.29	0.76	0.15	0.4	0.5	0.08	0.39	2.17	0.13	1	1.8	0.12	1	1.63	0.2	0.72	2.27	0.22	0.8	1.71	0.1	0.58	2119	1	ETV5	Ets variant gene 5 (ets-related molecule)
s08953	0.62	0.9	0.31	0.74	0.15	0.25	7.08	0.45	0.93	4.05	0.26	1	1.7	0.15	1	1.95	0.04	0.86	2.08	0.13	0.77	1.86	0.09	0.62	51742	8	ARID4B	AT rich interactive domain 4B (RBP1-like)
s02722	0.55	0.41	0.2	0.9	0.15	0.52	1.24	0.08	0.5	0.85	0.37	0.8	0.81	0.37	0.62	0.83	0.08	0.28	0.78	0.04	0.42	0.67	0.12	0.34	116986	3	CENTG1	Centaurin, gamma 1
s08772	-0.12	1.28	0.19	0.92	0.15	0.17	5.85	0.67	0.85	1.11	0.44	0.86	5.17	0.52	0.95	3.51	0.17	0.99	3.43	0.22	0.93	2.91	0.11	0.86	64689	8	GORASP1	Golgi reassembly stacking protein 1, 65kDa
s04537	-0.11	0.9	0.23	0.86	0.15	0.04	6.9	0.58	0.89	21.62	0.39	0.99	8.02	0.48	0.97	12.84	0.08	1	14.09	0.22	1	11.33	0.16	1	4176	4	MCM7	Minichromosome maintenance complex component 7
s22336	-0.13	0.44	0.38	0.67	0.15	0.47	0.51	0.08	0.39	0.53	0.2	0.44	0.56	0.4	0.29	0.85	0.08	0.32	0.39	0.18	0.51	0.58	0.04	0.34	120376	20	LOC120376	Hypothetical protein LOC120376
s11802	-0.15	0.45	0.32	0.74	0.15	0.5	0.96	0.08	0.43	0.75	0.04	0.9	1.25	0.17	0.97	1.34	0.08	0.59	0.9	0.14	0.44	0.78	0.36	0.37	55885	11	LMO3	LIM domain only 3 (rhombotin-like 2)
s08793	-0.61	0.66	0.24	0.85	0.15	0.37	1.88	0.49	0.63	0.73	0.04	0.89	1.2	0.04	0.98	1.64	0.2	0.72	1.56	0.28	0.63	2.06	0.42	0.66	5926	8	ARID4A	AT rich interactive domain 4A (RBP1-like)
s26688	-0.64	0.63	0.19	0.93	0.15	0.5	0.36	0.08	0.43	0.76	0.47	0.7	0.76	0.66	0.53	0.77	0.08	0.14	0.67	0.13	0.42	0.96	0.37	0.39	9592	24	IER2	Immediate early response 2
s04179	0.7	0.63	0.23	0.86	0.15	0.34	0.48	0.08	0.39	0.62	0.39	0.59	0.41	0.05	0	0.23	0.08	0	0.4	0.2	0.5	0.52	0.51	0.36	1050	4	CEBPA	CCAAT/enhancer binding protein (C/EBP), alpha
s18263	0.45	0.38	0.28	0.78	0.15	0.48	0.89	0.08	0.42	0.69	0.16	0.8	0.59	0.14	0.23	0.51	0.08	0	0.58	0.13	0.42	0.58	0.18	0.35	3798	16	KIF5A	Kinesin family member 5A
s14239	-0.43	0.47	0.27	0.83	0.15	0.35	0.28	0.08	0.48	0.26	0.18	0	0.19	0.4	0	0.4	0.08	0	0.38	0.56	0.39	0.27	0.33	0.46	54749	13	EPDR1	Ependymin related protein 1 (zebrafish)
s09269	-0.11	1.09	0.21	0.9	0.15	0.48	2.47	0.61	0.69	0.58	0.54	0.51	0.56	0.18	0.18	1.02	0.08	0.44	0.74	0.32	0.44	0.87	0.64	0.38	22911	9	WDR47	WD repeat domain 47
s12313	-0.14	0.37	0.38	0.64	0.15	0.35	0.52	0.08	0.39	0.37	0.1	0	0.37	0.13	0	0.6	0.08	0	0.39	0.06	0.5	0.51	0.12	0.37	56833	11	SLAMF8	SLAM family member 8
s07389	0.97	1.26	0.22	0.87	0.15	0.16	4.29	0.55	0.84	13.08	0.31	1	2.08	0.32	0.98	2.31	0.16	0.91	3.07	0.11	0.92	2.55	0.1	0.79	4439	7	MSH5	MutS homolog 5 (E. coli)
s09884	0.15	0.49	0.34	0.71	0.15	0.55	0.45	0.08	0.39	0.65	0.36	0.63	0.88	0.12	0.83	0.54	0.08	0	0.55	0.17	0.43	0.68	0.13	0.34	441204	9	LOC441204	Hypothetical locus LOC441204
s19271	0.5	0.53	0.28	0.79	0.15	0.36	2.81	0.31	0.79	2.05	0.08	1	2.55	0.08	1	1.27	0.23	0.54	1.81	0.17	0.71	2.27	0.26	0.72	null	17	null	null
s13793	-0.13	0.41	0.34	0.73	0.15	0.35	0.41	0.08	0.41	0.41	0.2	0.1	0.51	0.13	0.03	0.67	0.08	0.01	0.47	0.44	0.42	0.39	0.09	0.44	3423	12	IDS	Iduronate 2-sulfatase (Hunter syndrome)
s01198	-0.41	0.33	0.29	0.79	0.15	0.46	0.51	0.08	0.39	0.55	0.25	0.5	0.65	0.32	0.42	0.73	0.08	0.06	0.84	0.22	0.44	0.75	0.26	0.35	23040	2	MYT1L	Myelin transcription factor 1-like
s02816	0.02	0.47	0.35	0.69	0.16	0.36	0.44	0.08	0.4	0.33	0.21	0.01	0.3	0.08	0	0.47	0.08	0	0.37	0.2	0.52	0.25	0.18	0.57	8817	3	FGF18	Fibroblast growth factor 18
s10433	-0.26	0.33	0.37	0.7	0.16	0.51	0.97	0.04	0.44	0.72	0.06	0.87	0.95	0.13	0.88	1.27	0.08	0.55	0.88	0.17	0.44	0.98	0.32	0.39	3423	10	IDS	Iduronate 2-sulfatase (Hunter syndrome)
s07481	-0.47	0.66	0.46	0.57	0.16	0.21	2.13	0.09	0.7	0.93	0.1	0.98	2.57	0.05	1	2.3	0.15	0.91	2.64	0.05	0.88	2.55	0.1	0.8	9578	7	CDC42BPB	CDC42 binding protein kinase beta (DMPK-like)
s00629	0.39	0.78	0.24	0.86	0.16	0.02	9.39	0.48	0.95	26.99	0.25	1	21.88	0.08	1	13.18	0.34	1	16.94	0.34	1	14.96	0.45	0.97	1846	1	DUSP4	Dual specificity phosphatase 4
s07221	0.42	0.44	0.38	0.68	0.16	0.54	0.97	0.04	0.44	1.1	0.34	0.91	1.75	0.07	1	1	0.08	0.43	1.08	0.33	0.5	0.93	0.13	0.36	54872	7	PIGG	Phosphatidylinositol glycan anchor biosynthesis, class G
s06629	0.96	0.59	0.21	0.9	0.16	0.11	5.72	0.49	0.9	7.62	0.35	1	4.37	0.57	0.93	3.08	0.06	0.99	3.42	0.04	0.95	3.08	0.18	0.87	2648	6	GCN5L2	GCN5 general control of amino-acid synthesis 5-like 2 (yeast)
s11633	0.38	1.25	0.24	0.86	0.16	0.45	0.95	0.08	0.43	7.22	0.31	1	1.68	0.29	0.97	1.73	0.43	0.68	1.73	0.23	0.68	1.36	0.21	0.47	23287	11	AGTPBP1	ATP/GTP binding protein 1
s09164	1.12	1.18	0.27	0.8	0.16	0.69	6.39	0.39	0.94	1.84	0.29	0.99	0.94	0.16	0.86	0.71	0.08	0.04	0.88	0.21	0.45	0.95	0.05	0.36	50861	8	STMN3	Stathmin-like 3
s14490	0.77	0.66	0.24	0.85	0.16	0.01	77	0.31	1	49.56	0.17	1	33.93	0.15	1	31.12	0.36	1	28.77	0.33	1	29.38	0.42	0.99	1832	13	DSP	Desmoplakin
s23880	-0.21	0.6	0.29	0.77	0.16	0.06	4.75	0.19	0.94	3.11	0.06	1	2.08	0.15	1	3.27	0.2	0.98	3.91	0.22	0.96	4.04	0.27	0.93	58155	21	PTBP2	Polypyrimidine tract binding protein 2
s03059	1.33	1.28	0.26	0.82	0.16	0.56	5.38	0.46	0.9	1.42	0.21	0.99	0.54	0.21	0.15	0.55	0.08	0	0.51	0.07	0.44	0.46	0.08	0.38	153830	3	RNF145	Ring finger protein 145
s08272	-0.55	0.45	0.24	0.85	0.16	0.38	0.31	0.08	0.46	0.26	0.35	0	0.28	0.38	0	0.55	0.08	0	0.41	0.49	0.41	0.35	0.2	0.48	84070	8	C12orf25	Chromosome 12 open reading frame 25
s25674	0.82	0.88	0.28	0.81	0.16	0.18	10.06	0.33	0.99	2.98	0.17	1	3.11	0.18	1	2.28	0.3	0.86	2.38	0.14	0.83	2.69	0.37	0.77	80233	23	C17orf70	Chromosome 17 open reading frame 70
s10887	0.32	0.39	0.3	0.77	0.16	0.52	0.76	0.08	0.4	0.68	0.19	0.77	0.75	0.33	0.56	0.63	0.08	0	0.47	0.09	0.45	0.81	0.14	0.34	4811	10	NID1	Nidogen 1
s04067	0.77	0.58	0.22	0.89	0.16	0.03	10.38	0.44	0.96	12.57	0.24	1	7.07	0.53	0.96	6.76	0.04	1	7.3	0.22	1	5.02	0.17	0.98	5586	4	PKN2	Protein kinase N2
s11319	-1.26	1.22	0.23	0.88	0.16	0.07	5.1	0.43	0.9	0.86	0.19	0.92	3.73	0.25	1	5.87	0.17	1	5.03	0.22	0.98	5.37	0.22	0.98	583	10	BBS2	Bardet-Biedl syndrome 2
s08658	0.58	0.46	0.26	0.83	0.16	0.06	7.09	0.18	0.98	6.19	0.21	1	8.05	0.18	1	4.98	0.38	0.97	4.86	0.33	0.96	4.8	0.45	0.9	79738	8	BBS10	Bardet-Biedl syndrome 10
s15468	0.51	0.68	0.26	0.84	0.16	0.19	1.95	0.5	0.64	5.5	0.26	1	3.4	0.24	1	2.85	0.05	0.98	3.12	0.14	0.92	2.04	0.08	0.67	23042	14	PDXDC1	Pyridoxal-dependent decarboxylase domain containing 1
s24598	0.28	0.73	0.29	0.78	0.16	0.56	1.43	0.32	0.55	0.9	0.05	0.98	0.45	0.52	0.17	0.82	0.2	0.24	0.67	0.28	0.43	0.79	0.28	0.36	401431	22	LOC401431	Hypothetical gene LOC401431
s10541	0.02	1.12	0.26	0.85	0.16	0.28	2.63	0.63	0.71	0.49	0.35	0.36	0.46	0.08	0	0.65	0.08	0	0.93	0.74	0.46	0.54	0.47	0.36	339983	10	NAT8L	N-acetyltransferase 8-like
s13271	0.75	0.5	0.24	0.86	0.16	0.04	7.36	0.47	0.93	6.77	0.29	1	6.18	0.4	0.99	3.57	0.11	0.99	4.1	0.18	0.97	4.79	0.18	0.97	85301	12	COL27A1	Collagen, type XXVII, alpha 1
s23603	0.27	0.66	0.26	0.84	0.16	0.14	5.03	0.05	0.96	2.17	0.15	1	3.83	0.12	1	2.98	0.32	0.93	3.11	0.4	0.86	2.96	0.37	0.81	56270	21	WDR45L	WDR45-like
s13957	-0.29	0.49	0.31	0.77	0.16	0.03	5.96	0.04	0.98	3.47	0.12	1	3.74	0.17	1	6.19	0.27	1	4.96	0.18	0.99	5.52	0.35	0.95	null	13	null	null
s21247	-0.12	0.41	0.32	0.76	0.16	0.34	0.4	0.08	0.41	0.46	0.07	0.11	0.51	0.19	0.08	0.64	0.08	0	0.35	0.25	0.51	0.46	0.36	0.39	58190	19	CTDSP1	CTD (carboxy-terminal domain, RNA polymerase II, polypeptide A) small phosphatase 1
s12794	0.36	0.32	0.32	0.75	0.16	0.59	1.12	0.14	0.47	1.08	0.05	1	0.81	0.12	0.76	0.79	0.25	0.2	0.79	0.17	0.43	0.8	0.14	0.34	90019	12	SYT8	Synaptotagmin VIII
s08061	0.03	0.37	0.38	0.67	0.16	0.39	0.34	0.08	0.44	0.33	0.12	0	0.27	0.24	0	0.29	0.08	0	0.42	0.15	0.49	0.31	0.11	0.53	640	7	BLK	B lymphoid tyrosine kinase
s01845	0.56	0.74	0.29	0.8	0.16	0.46	0.41	0.08	0.41	0.36	0.26	0.05	1.16	0.29	0.89	0.34	0.08	0	0.35	0.15	0.54	0.44	0.5	0.37	8317	2	CDC7	Cell division cycle 7 homolog (S. cerevisiae)
s03368	0.13	0.75	0.28	0.8	0.16	0.11	5.71	0.49	0.9	2.58	0.35	0.99	2.62	0.23	1	2.15	0.1	0.9	3.36	0.12	0.94	3.66	0.23	0.91	7480	3	WNT10B	Wingless-type MMTV integration site family, member 10B
s00600	1.03	0.78	0.23	0.88	0.16	0.09	5.37	0.46	0.9	12.4	0.41	0.99	7.51	0.38	0.99	2.85	0.38	0.89	4.64	0.19	0.98	4.66	0.23	0.96	54881	1	TEX10	Testis expressed 10
s09700	0.27	0.65	0.53	0.5	0.16	0.56	2.03	0.52	0.65	2.15	0.32	0.99	0.88	0.05	0.85	1	0.05	0.43	1.03	0.1	0.47	0.94	0.1	0.36	824	9	CAPN2	Calpain 2, (m/II) large subunit
s06361	0.08	0.4	0.41	0.63	0.16	0.43	0.32	0.08	0.45	0.56	0.09	0.58	0.35	0.12	0	0.36	0.08	0	0.44	0.32	0.46	0.4	0.05	0.42	8362	6	HIST1H4K	Histone cluster 1, H4k
s16085	0.33	0.81	0.24	0.86	0.16	0.03	9.67	0.5	0.94	28.37	0.51	0.97	26.5	0.38	0.99	18.66	0.11	1	14.56	0.05	1	15.74	0.14	1	81603	14	TRIM8	Tripartite motif-containing 8
s07068	-0.71	1.27	0.24	0.86	0.16	0.01	12.61	0.39	0.98	1.72	0.16	1	6.54	0.17	1	8.31	0.3	1	8.53	0.35	0.99	7.22	0.28	0.99	55308	7	DDX19A	DEAD (Asp-Glu-Ala-As) box polypeptide 19A
s03325	-0.3	0.51	0.26	0.86	0.16	0.46	0.27	0.08	0.49	0.51	0.51	0.42	0.4	0.51	0.1	0.4	0.08	0	0.48	0.26	0.46	0.42	0.16	0.42	8366	3	HIST1H4B	Histone cluster 1, H4b
s05616	0.59	0.55	0.27	0.81	0.16	0.49	0.55	0.08	0.38	0.78	0.12	0.91	0.54	0.17	0.13	0.32	0.08	0	0.57	0.22	0.44	0.53	0.2	0.37	5582	5	PRKCG	Protein kinase C, gamma
s05067	-0.46	0.7	0.27	0.82	0.16	0.27	1.17	0.17	0.48	1.67	0.04	1	3.21	0.05	1	2.2	0.34	0.83	2.71	0.35	0.84	2.98	0.23	0.84	23462	5	HEY1	Hairy/enhancer-of-split related with YRPW motif 1
s16979	0.17	0.45	0.35	0.74	0.16	0.47	0.87	0.08	0.42	0.97	0.34	0.87	0.6	0.11	0.26	0.79	0.08	0.18	0.68	0.46	0.43	0.65	0.37	0.36	7439	15	BEST1	Bestrophin 1
s13606	-0.9	0.77	0.28	0.79	0.17	0.09	1.59	0.39	0.58	1.98	0.17	1	4.87	0.08	1	5.26	0.12	1	6	0.23	0.99	5.16	0.24	0.97	81562	12	LMAN2L	Lectin, mannose-binding 2-like
s09635	0.32	0.31	0.41	0.64	0.17	0.36	0.6	0.08	0.38	0.5	0.22	0.35	0.51	0.04	0	0.39	0.08	0	0.48	0.04	0.44	0.47	0.32	0.4	8338	9	HIST2H2AC	Histone cluster 2, H2ac
s20077	-0.63	0.68	0.25	0.85	0.17	0.43	0.17	0.08	0.54	0.46	0.27	0.27	0.34	0.29	0	0.44	0.08	0	0.45	0.19	0.47	0.36	0.25	0.46		18		Rearranged T-cell receptor alpha-chain mRNA, variable region
s07670	0.4	0.36	0.38	0.68	0.17	0.54	0.67	0.08	0.39	0.71	0.33	0.72	0.99	0.22	0.85	0.71	0.08	0.03	0.58	0.12	0.42	0.5	0.18	0.38	57649	7	PHF12	PHD finger protein 12
s02568	0.28	0.4	0.31	0.79	0.17	0.57	1.26	0.23	0.51	1	0.04	0.99	1.28	0.11	0.99	0.91	0.09	0.37	1.1	0.39	0.51	1.18	0.34	0.44	399979	3	SNX19	Sorting nexin 19
s10531	0.54	0.7	0.27	0.82	0.17	0.54	1.34	0.28	0.53	2.03	0.23	1	0.77	0.22	0.62	0.95	0.08	0.41	1.09	0.32	0.51	0.75	0.12	0.34	7091	10	TLE4	Transducin-like enhancer of split 4 (E(sp1) homolog, Drosophila)
s16245	0.27	0.52	0.28	0.82	0.17	0.01	9.61	0.5	0.94	14.46	0.15	1	7.72	0.23	1	11.15	0.07	1	9.01	0.18	1	7.86	0.04	1	8394	15	PIP5K1A	Phosphatidylinositol-4-phosphate 5-kinase, type I, alpha
s00171	-0.68	0.86	0.25	0.85	0.17	0.2	1.25	0.23	0.5	3.85	0.09	1	2.79	0.16	1	2.84	0.38	0.89	4.47	0.33	0.95	4.94	0.36	0.94	null	1	null	null
s16190	-0.2	0.65	0.3	0.78	0.17	0	11.72	0.34	0.99	10.59	0.14	1	4.83	0.16	1	10.01	0.18	1	9.04	0.14	1	9.3	0.16	1	1314	15	COPA	Coatomer protein complex, subunit alpha
s17219	-0.27	0.42	0.33	0.75	0.17	0.42	0.68	0.08	0.39	0.52	0.2	0.41	0.48	0.06	0	0.85	0.08	0.31	0.54	0.35	0.44	0.57	0.34	0.37	55558	15	PLXNA3	Plexin A3
s05158	0.59	0.43	0.27	0.82	0.17	0	76.01	0.34	1	55.41	0.26	1	55.43	0.34	1	44.34	0.16	1	42.89	0.17	1	38.47	0.05	1	8663	5	EIF3C	Eukaryotic translation initiation factor 3, subunit C
s00617	-0.25	0.81	0.28	0.82	0.17	0.11	4.89	0.41	0.9	2.64	0.15	1	1.7	0.06	1	2.5	0.18	0.93	4.4	0.35	0.94	3.3	0.42	0.83	57761	1	TRIB3	Tribbles homolog 3 (Drosophila)
s21363	-0.37	0.44	0.29	0.8	0.17	0.36	0.47	0.08	0.39	0.34	0.2	0.01	0.55	0.12	0.09	0.77	0.08	0.15	0.44	0.42	0.43	0.52	0.18	0.37	158809	19	MAGEB6	Melanoma antigen family B, 6
s09189	0.58	0.62	0.26	0.84	0.17	0.17	3.68	0.47	0.83	2.44	0.3	0.99	4.81	0.24	1	2.22	0.12	0.91	2.18	0.29	0.77	2.95	0.04	0.87	64419	8	MTMR14	Myotubularin related protein 14
s02879	0.54	0.59	0.29	0.79	0.17	0.25	2.54	0.24	0.76	5.05	0.21	1	2.28	0.07	1	1.81	0.09	0.8	2.33	0.26	0.81	2.3	0.15	0.73	9053	3	MAP7	Microtubule-associated protein 7
s19649	0.71	0.69	0.27	0.82	0.17	0.06	8.98	0.35	0.98	7.3	0.31	1	3.69	0.26	1	4.95	0.19	1	3.29	0.07	0.94	3.37	0.09	0.91	51592	18	TRIM33	Tripartite motif-containing 33
s14463	0.66	0.44	0.26	0.85	0.17	0.01	17.63	0.4	0.99	23.17	0.31	1	15.68	0.37	1	13.49	0.17	1	11.51	0.05	1	11.83	0.05	1	1289	13	COL5A1	Collagen, type V, alpha 1
s15579	0.64	0.61	0.27	0.82	0.17	0.07	5.43	0.11	0.97	9.48	0.08	1	4	0.04	1	3.82	0.28	0.98	3.97	0.24	0.95	3.91	0.37	0.89	3801	14	KIFC3	Kinesin family member C3
s09720	0.32	0.94	0.28	0.81	0.17	0.06	11.01	0.38	0.98	2.65	0.2	1	4.09	0.34	0.99	3.99	0.23	0.99	3.71	0.14	0.96	3.27	0.09	0.9	9354	9	UBE4A	Ubiquitination factor E4A (UFD2 homolog, yeast)
s15045	0.81	0.71	0.24	0.88	0.17	0.03	20.75	0.16	1	14.55	0.25	1	9.13	0.2	1	9.22	0.39	0.99	7.52	0.51	0.94	8.13	0.41	0.97	23367	14	LARP1	La ribonucleoprotein domain family, member 1
s11413	1.25	1.03	0.23	0.89	0.17	0.46	1.8	0.46	0.62	7.16	0.37	0.99	2.14	0.48	0.92	1.42	0.31	0.6	1.49	0.04	0.61	1.18	0.36	0.44	8027	10	STAM	Signal transducing adaptor molecule (SH3 domain and ITAM motif) 1
s05906	0.34	0.52	0.32	0.75	0.17	0.54	1.19	0.08	0.49	0.65	0.11	0.77	0.7	0.32	0.5	0.76	0.08	0.12	0.57	0.17	0.43	0.76	0.13	0.34	6772	6	STAT1	Signal transducer and activator of transcription 1, 91kDa
s01310	-0.18	0.68	0.29	0.8	0.17	0.27	1.42	0.32	0.55	2.6	0.05	1	1.72	0.14	1	1.71	0.15	0.75	3.41	0.22	0.93	2.23	0.27	0.7	7468	2	WHSC1	Wolf-Hirschhorn syndrome candidate 1
s05323	0.01	0.44	0.4	0.66	0.17	0.37	0.31	0.08	0.46	0.55	0.23	0.5	0.5	0.04	0	0.5	0.08	0	0.46	0.24	0.47	0.34	0.21	0.48	3263	5	HPX	Hemopexin
s01024	-1.08	0.6	0.22	0.9	0.17	0.05	8.14	0.08	0.99	8.77	0.12	1	10.05	0.04	1	18.21	0.78	0.88	19.71	0.53	0.96	19.78	0.46	0.98	92304	1	SCGB3A1	Secretoglobin, family 3A, member 1
s25252	0.66	0.69	0.25	0.87	0.17	0.13	2.69	0.64	0.71	6.4	0.36	0.99	5.54	0.34	0.99	2.69	0.28	0.92	3.17	0.1	0.93	3.74	0.04	0.94	9759	22	HDAC4	Histone deacetylase 4
s16204	-0.1	0.34	0.52	0.52	0.17	0.08	3.91	0.04	0.92	3.5	0.1	1	2.57	0.2	1	4.75	0.24	0.99	3.7	0.07	0.96	3.5	0.08	0.92	25938	15	HEATR5A	HEAT repeat containing 5A
s08277	0.69	0.75	0.24	0.87	0.17	0.06	3.73	0.74	0.76	11.57	0.29	1	6.39	0.35	0.99	4.4	0.12	1	5.13	0.04	0.99	4.83	0.07	0.98	null	8	null	null
s20519	0.36	0.36	0.31	0.78	0.17	0.38	0.46	0.08	0.39	0.39	0.14	0.02	0.37	0.46	0.05	0.39	0.08	0	0.35	0.31	0.48	0.29	0.14	0.56	26005	18	DKFZP586P0123	DKFZP586P0123 hypothetical protein
s15832	-0.81	0.95	0.24	0.87	0.17	0.02	9.14	0.36	0.98	2.36	0.35	0.98	5.47	0.36	0.99	8.93	0.32	1	9.63	0.19	1	7.9	0.15	1	51520	14	LARS	Leucyl-tRNA synthetase
s12121	0.45	0.48	0.27	0.83	0.17	0.52	1.72	0.08	0.61	1.07	0.22	0.97	1.46	0.3	0.94	1.05	0.08	0.45	1.05	0.27	0.49	1.3	0.31	0.46	95681	11	TSGA14	Testis specific, 14
s00334	-0.51	0.54	0.22	0.92	0.17	0.48	0.2	0.08	0.58	0.37	0.63	0.23	0.34	0.55	0.05	0.38	0.08	0	0.33	0.28	0.5	0.38	0.16	0.45	467	1	ATF3	Activating transcription factor 3
s08622	0.02	0.88	0.27	0.83	0.17	0.48	1.31	0.26	0.52	2.22	0.2	1	0.79	0.25	0.64	1.03	0.06	0.44	1.67	0.47	0.65	1.97	0.26	0.64	329	8	BIRC2	Baculoviral IAP repeat-containing 2
s15281	0.59	0.67	0.25	0.87	0.17	0.22	1.99	0.51	0.65	5.43	0.24	1	3.24	0.33	0.99	2.59	0.25	0.92	2.49	0.05	0.86	2.3	0.16	0.74	11120	14	BTN2A1	Butyrophilin, subfamily 2, member A1
s10024	0.51	0.84	0.38	0.69	0.17	0.53	0.9	0.08	0.42	3.33	0.31	1	0.81	0.32	0.64	0.8	0.08	0.22	0.98	0.12	0.46	0.84	0.12	0.35	5837	9	PYGM	Phosphorylase, glycogen; muscle (McArdle syndrome, glycogen storage disease type V)
s23107	0.67	0.81	0.37	0.68	0.17	0.1	7.29	0.34	0.97	7.49	0.26	1	2.62	0.12	1	2.97	0.04	0.99	2.65	0.23	0.86	2.84	0.05	0.85	25807	21	RHBDD3	Rhomboid domain containing 3
s08535	-0.55	0.66	0.27	0.84	0.17	0.08	3.02	0.36	0.8	5.77	0.21	1	2.57	0.1	1	5.39	0.28	0.99	4.66	0.31	0.96	6.08	0.34	0.96	10147	8	SFRS14	Splicing factor, arginine/serine-rich 14
s17371	0.01	0.62	0.33	0.75	0.18	0.47	1.85	0.07	0.64	0.91	0.59	0.73	1.12	0.55	0.74	1.29	0.25	0.55	1.93	0.11	0.74	1.49	0.07	0.5	8318	16	CDC45L	CDC45 cell division cycle 45-like (S. cerevisiae)
s06082	0.24	0.31	0.4	0.67	0.18	0.44	0.67	0.08	0.39	0.57	0.15	0.57	0.58	0.14	0.2	0.47	0.08	0	0.56	0.22	0.44	0.6	0.05	0.34	2316	6	FLNA	Filamin A, alpha (actin binding protein 280)
s07999	-0.06	0.86	0.29	0.8	0.18	0.04	3.43	0.44	0.82	13.88	0.26	1	11.61	0.21	1	9.32	0.07	1	10.54	0.17	1	10.36	0.21	1	10890	7	RAB10	RAB10, member RAS oncogene family
s08135	-0.82	0.78	0.29	0.81	0.18	0.11	2.53	0.24	0.76	1.19	0.14	1	3.76	0.11	1	4.71	0.25	0.99	3.62	0.3	0.93	3.99	0.18	0.94	null	8	null	null
s11758	0.1	1.16	0.26	0.84	0.18	0.01	23.02	0.37	0.99	6.49	0.22	1	3.41	0.2	1	7.05	0.12	1	6.55	0.25	0.99	6.61	0.24	0.99	4884	11	NPTX1	Neuronal pentraxin I
s15074	0.31	0.75	0.3	0.8	0.18	0.51	1.58	0.39	0.58	0.99	0.35	0.88	0.62	0.18	0.34	0.98	0.08	0.42	0.53	0.06	0.43	0.85	0.33	0.37	5244	14	ABCB4	ATP-binding cassette, sub-family B (MDR/TAP), member 4
s09657	0.29	0.41	0.28	0.83	0.18	0.4	0.37	0.08	0.42	0.3	0.35	0.02	0.3	0.29	0	0.26	0.08	0	0.34	0.38	0.44	0.31	0.05	0.53	1543	9	CYP1A1	Cytochrome P450, family 1, subfamily A, polypeptide 1
s00735	0.51	0.65	0.29	0.81	0.18	0.06	8.66	0.33	0.98	3.88	0.35	0.99	5.62	0.15	1	3.47	0.41	0.92	4.31	0.13	0.98	4.44	0.34	0.92	22889	1	KIAA0907	KIAA0907
s04590	0.66	1.06	0.26	0.85	0.18	0.46	5.14	0.43	0.9	1.95	0.3	0.99	1.04	0.42	0.76	1.11	0.13	0.48	1.55	0.11	0.63	1.59	0.25	0.54	79269	4	WDR32	WD repeat domain 32
s14070	0.6	0.49	0.26	0.86	0.18	0.47	1.7	0.43	0.6	2.38	0.19	1	1.67	0.31	0.96	1.28	0.08	0.55	1.54	0.29	0.63	1.23	0.31	0.45	5209	13	PFKFB3	6-phosphofructo-2-kinase/fructose-2,6-biphosphatase 3
s23744	0.32	0.49	0.31	0.78	0.18	0.32	2.33	0.25	0.73	1.65	0.22	1	2.95	0.19	1	1.7	0.16	0.75	1.86	0.12	0.72	2.11	0.23	0.68	54811	21	ZNF562	Zinc finger protein 562
s18487	-0.25	0.52	0.37	0.69	0.18	0	9.43	0.08	1	8.1	0.05	1	4.71	0.14	1	8.43	0.17	1	10.16	0.25	1	8.6	0.16	1	57532	17	NUFIP2	Nuclear fragile X mental retardation protein interacting protein 2
s05331	-0.2	0.37	0.42	0.64	0.18	0.45	0.37	0.08	0.42	0.55	0.06	0.6	0.42	0.19	0	0.66	0.08	0	0.49	0.32	0.45	0.43	0.13	0.41	23462	5	HEY1	Hairy/enhancer-of-split related with YRPW motif 1
s04908	0.4	1.12	0.26	0.85	0.18	0.02	7.37	0.47	0.93	40.91	0.28	1	11.1	0.29	1	13.7	0.22	1	13.84	0.26	1	11.08	0.13	1	16	5	AARS	Alanyl-tRNA synthetase
s07335	0.41	0.4	0.3	0.81	0.18	0.04	5.28	0.45	0.9	6.99	0.18	1	7.53	0.08	1	5.27	0.3	0.99	5.49	0.23	0.99	4.91	0.24	0.96	3267	7	HRB	HIV-1 Rev binding protein
s00175	-0.16	1.18	0.25	0.87	0.18	0.03	13.62	0.29	1	6.67	0.14	1	2.21	0.19	1	6.4	0.38	0.98	6.34	0.36	0.97	6.86	0.4	0.96	11217	1	AKAP2	A kinase (PRKA) anchor protein 2
s10171	-0.14	0.38	0.38	0.68	0.18	0.57	0.54	0.08	0.38	0.86	0.07	0.96	0.64	0.43	0.41	0.74	0.08	0.07	0.83	0.08	0.43	0.77	0.22	0.35	6046	9	BRD2	Bromodomain containing 2
s21654	-0.61	0.61	0.23	0.92	0.18	0.43	0.16	0.08	0.46	0.32	0.56	0.12	0.3	0.68	0.04	0.34	0.08	0	0.31	0.29	0.48	0.33	0.24	0.49	340719	19	NANOS1	Nanos homolog 1 (Drosophila)
s13372	0.38	0.67	0.28	0.83	0.18	0.02	13.49	0.43	0.98	10.99	0.33	1	5.69	0.46	0.97	7.83	0.04	1	7.93	0.04	1	7.15	0.04	1	9590	12	AKAP12	A kinase (PRKA) anchor protein (gravin) 12
s10557	0.82	0.65	0.26	0.86	0.18	0.05	8.23	0.53	0.92	10.85	0.3	1	5.22	0.32	1	5.1	0.16	1	4.97	0.14	0.99	3.6	0.08	0.93	54884	10	RETSAT	Retinol saturase (all-trans-retinol 13,14-reductase)
s23418	0.55	0.56	0.4	0.66	0.18	0.01	14.84	0.35	0.99	11.02	0.24	1	6.71	0.05	1	6.94	0.14	1	6.29	0.23	0.99	5.99	0.12	0.99	144438	21	LOC144438	Hypothetical protein LOC144438
s05918	0.45	0.41	0.31	0.79	0.18	0.01	10.9	0.2	1	9.42	0.06	1	12.57	0.05	1	8.08	0.34	0.99	8.57	0.34	0.99	7.92	0.33	0.98	84914	6	ZNF587	Zinc finger protein 587
s21574	0.12	0.42	0.38	0.68	0.18	0.51	1.65	0.08	0.6	1.11	0.15	0.99	1.12	0.08	0.97	1.21	0.2	0.52	1.01	0.11	0.47	1.45	0.12	0.49	348094	19	ANKDD1A	Ankyrin repeat and death domain containing 1A
s22782	1.01	0.71	0.25	0.89	0.19	0.22	5.29	0.45	0.9	6.71	0.51	0.96	3.22	0.52	0.93	2.63	0.26	0.92	2.53	0.32	0.82	2.36	0.17	0.75	22838	20	RNF44	Ring finger protein 44
s05238	0.57	0.48	0.29	0.82	0.19	0.01	21.04	0.4	0.99	37.79	0.43	0.99	27.14	0.22	1	20.1	0.13	1	19.22	0.16	1	17.97	0.2	1	2332	5	FMR1	Fragile X mental retardation 1
s09507	0.28	0.49	0.33	0.78	0.19	0.14	2.93	0.34	0.8	4.35	0.04	1	2.58	0.11	1	2.54	0.16	0.94	2.73	0.4	0.83	3.12	0.15	0.88	7280	9	TUBB2A	Tubulin, beta 2A
s16581	0.01	0.66	0.31	0.78	0.19	0	19.87	0.32	1	8.84	0.21	1	9.69	0.32	1	13.25	0.26	1	12.36	0.18	1	10.3	0.1	1	2273	15	FHL1	Four and a half LIM domains 1
s06007	0.5	0.5	0.26	0.86	0.19	0.25	2.3	0.58	0.68	2.92	0.07	1	2.94	0.5	0.93	1.89	0.06	0.83	2.82	0.2	0.89	1.76	0.21	0.59	388	6	RHOB	Ras homolog gene family, member B
s06553	0.72	0.54	0.27	0.86	0.19	0.01	22.51	0.48	0.97	18.79	0.3	1	14.89	0.44	0.98	11.25	0.22	1	12.33	0.29	1	11.1	0.15	1	9929	6	JOSD1	Josephin domain containing 1
s18385	-0.15	0.5	0.41	0.7	0.19	0.36	2.05	0.08	0.69	1.92	0.43	0.95	1.38	0.37	0.89	1.65	0.41	0.67	2.45	0.06	0.85	1.94	0.21	0.64	54438	16	GFOD1	Glucose-fructose oxidoreductase domain containing 1
s09044	0.09	1.17	0.28	0.83	0.19	0.11	8.4	0.19	0.99	1.19	0.23	0.98	2.92	0.07	1	3.21	0.22	0.97	2.86	0.21	0.89	3.03	0.29	0.83	11188	8	NISCH	Nischarin
s04189	0.77	0.6	0.28	0.84	0.19	0.13	6.66	0.56	0.89	3.58	0.35	0.99	4.55	0.36	0.99	2.47	0.21	0.92	2.97	0.1	0.92	2.76	0.04	0.84	3840	4	KPNA4	Karyopherin alpha 4 (importin alpha 3)
s22171	-0.02	0.72	0.32	0.77	0.19	0.03	4.01	0.27	0.89	13.46	0.19	1	7.17	0.09	1	7.79	0.14	1	8.36	0.25	1	7.69	0.29	0.99	9592	20	IER2	Immediate early response 2
s01543	-0.02	0.95	0.28	0.84	0.19	0.11	1.82	0.47	0.62	7.49	0.34	1	6.27	0.24	1	4.17	0.18	1	5.43	0.28	0.98	5.72	0.23	0.98	8527	2	DGKD	Diacylglycerol kinase, delta 130kDa
s25877	-0.45	0.56	0.32	0.79	0.19	0.24	2.45	0.19	0.75	1.31	0.31	0.96	1.73	0.22	0.99	2.77	0.42	0.87	2.24	0.04	0.82	2.87	0.27	0.82	null	23	null	null
s13973	0.28	0.27	0.42	0.64	0.19	0.55	0.94	0.08	0.43	0.75	0.09	0.9	0.74	0.14	0.63	0.81	0.22	0.22	0.62	0.06	0.41	0.7	0.06	0.33	5502	13	PPP1R1A	Protein phosphatase 1, regulatory (inhibitor) subunit 1A
s08776	-0.75	0.91	0.32	0.77	0.19	0.22	0.95	0.05	0.43	3.09	0.06	1	3.5	0.05	1	3.33	0.18	0.98	4.54	0.37	0.94	4.25	0.37	0.91	9419	8	CRIPT	Cysteine-rich PDZ-binding protein
s02271	1.09	0.69	0.25	0.9	0.19	0.48	2.64	0.63	0.71	2.34	0.6	0.9	3.27	0.52	0.93	1.19	0.18	0.51	1.6	0.14	0.65	1.23	0.19	0.43	100009676	2	LOC100009676	Hypothetical LOC100009676
s08378	0.2	0.37	0.49	0.58	0.19	0.45	1.65	0.41	0.59	1.54	0.06	1	2.01	0.09	1	1.26	0.22	0.54	1.71	0.26	0.67	1.53	0.04	0.52	84775	8	ZNF607	Zinc finger protein 607
s24979	-0.07	0.64	0.3	0.82	0.19	0.01	10.35	0.44	0.96	7.57	0.33	1	4.57	0.18	1	6.4	0.08	1	7.18	0.1	1	7.52	0.34	0.98	254295	22	PHYHD1	Phytanoyl-CoA dioxygenase domain containing 1
s27066	-0.02	0.35	0.5	0.56	0.19	0.51	1.1	0.08	0.46	0.81	0.47	0.73	0.83	0.23	0.71	1.05	0.08	0.45	1.04	0.06	0.47	0.98	0.15	0.37	81617	24	CAB39L	Calcium binding protein 39-like
s20011	0.37	1.01	0.3	0.82	0.19	0.05	4.37	0.12	0.93	20.89	0.26	1	7.07	0.18	1	4.75	0.65	0.86	6.55	0.19	1	6.92	0.25	0.99	null	18	null	null
s08004	0.43	1.04	0.27	0.86	0.2	0.04	20.34	0.57	0.94	10.67	0.43	0.99	4.77	0.5	0.95	8.14	0.16	1	8.94	0.11	1	5.85	0.2	0.99	311	7	ANXA11	Annexin A11
s02756	-0.13	0.5	0.34	0.77	0.2	0.03	4.93	0.41	0.9	7.15	0.14	1	4.17	0.11	1	6.11	0.29	0.99	7.12	0.33	0.98	5.22	0.09	0.99	79754	3	ASB13	Ankyrin repeat and SOCS box-containing 13
s19625	-0.45	1.71	0.24	0.91	0.2	0.5	2.33	0.17	0.73	0.48	0.16	0.27	0.41	0.04	0	3.6	0.73	0.8	0.66	0.57	0.41	0.63	0.64	0.35	729970	18	LOC729970	Hypothetical protein LOC729970
s17656	-0.28	0.87	0.32	0.78	0.2	0.38	2.07	0.07	0.69	0.68	0.54	0.61	1.84	0.26	0.99	1.36	0.28	0.58	2.21	0.22	0.79	2.59	0.26	0.78	null	16	null	null
s13846	0.61	0.51	0.3	0.82	0.2	0.25	4.19	0.54	0.83	2.92	0.28	1	2.52	0.35	0.98	2.05	0.06	0.88	2.15	0.08	0.8	1.9	0.18	0.63	9847	13	KIAA0528	KIAA0528
s09432	-0.2	0.8	0.26	0.88	0.2	0.08	4.13	0.53	0.83	5.69	0.4	0.99	1.99	0.34	0.97	4.36	0.13	1	3.78	0.05	0.97	4.05	0.13	0.95	9736	9	USP34	Ubiquitin specific peptidase 34
s06317	0.51	0.6	0.29	0.84	0.2	0.16	3.38	0.43	0.82	5.16	0.21	1	3.33	0.39	0.98	2.49	0.22	0.92	3.86	0.21	0.96	2.58	0.21	0.79	84518	6	CNFN	Cornifelin
s13608	-0.05	0.3	0.46	0.58	0.2	0.53	0.65	0.08	0.39	0.77	0.19	0.86	0.86	0.09	0.83	0.96	0.04	0.42	0.83	0.07	0.43	0.61	0.1	0.34	26223	12	FBXL21	F-box and leucine-rich repeat protein 21
s01696	0.45	1.02	0.3	0.83	0.2	0.4	1.59	0.39	0.58	0.39	0.31	0.13	0.54	0.28	0.2	0.69	0.08	0.01	0.47	0.32	0.45	0.35	0.31	0.45	84920	2	ALG10	Asparagine-linked glycosylation 10 homolog (yeast, alpha-1,2-glucosyltransferase)
s07894	-0.42	0.64	0.32	0.79	0.2	0.08	3.13	0.38	0.81	1.6	0.22	1	3.4	0.19	1	3.11	0.07	0.99	3.84	0.27	0.94	3.74	0.13	0.94	51303	7	FKBP11	FK506 binding protein 11, 19 kDa
s00369	-0.41	0.61	0.26	0.89	0.2	0.47	0.18	0.08	0.59	0.35	0.6	0.19	0.29	0.57	0.01	0.36	0.08	0	0.31	0.32	0.47	0.25	0.28	0.49	4033	1	LRMP	Lymphoid-restricted membrane protein
s23730	0.61	0.59	0.32	0.78	0.2	0.49	1.55	0.26	0.57	1.41	0.14	1	3.11	0.07	1	1.49	0.32	0.63	1.23	0.21	0.54	1.37	0.07	0.47	7091	21	TLE4	Transducin-like enhancer of split 4 (E(sp1) homolog, Drosophila)
s25362	0.51	1.05	0.27	0.88	0.2	0.35	5.15	0.33	0.93	3.34	0.52	0.95	1.97	0.04	1	3.75	0.57	0.86	3.08	0.7	0.78	1.36	0.29	0.48	54482	23	CCDC76	Coiled-coil domain containing 76
s01885	0.75	0.83	0.27	0.87	0.2	0.16	8.08	0.4	0.96	6.47	0.11	1	4.18	0.06	1	2.58	0.52	0.81	4.35	0.49	0.9	4.16	0.59	0.83	554313	2	HIST2H4B	Histone cluster 2, H4b
s01040	0.6	0.72	0.29	0.84	0.2	0.13	3.52	0.45	0.82	5.29	0.37	0.99	5.99	0.16	1	2.35	0.26	0.89	4.55	0.22	0.98	3.7	0.43	0.86	9019	1	MPZL1	Myelin protein zero-like 1
s15071	-0.53	0.98	0.27	0.86	0.2	0.2	1.54	0.37	0.57	6.13	0.35	0.99	3.91	0.6	0.91	5.45	0.11	1	5.05	0.13	0.99	4.18	0.27	0.93	5082	14	PDCL	Phosducin-like
s02593	0.48	0.95	0.28	0.86	0.2	0.53	0.76	0.08	0.4	0.5	0.14	0.33	1.98	0.04	1	0.7	0.4	0.16	0.59	0.4	0.43	0.77	0.49	0.37	83852	3	SETDB2	SET domain, bifurcated 2
s02118	0.93	0.78	0.26	0.89	0.2	0.06	7.3	0.47	0.93	16.17	0.39	0.99	8.16	0.53	0.96	5.92	0.33	0.99	6.85	0.26	0.99	4.24	0.04	0.97	null	2	null	null
s02906	0.05	0.28	0.51	0.56	0.2	0.45	0.67	0.08	0.39	0.51	0.22	0.37	0.64	0.23	0.39	0.64	0.08	0	0.65	0.05	0.41	0.58	0.06	0.34	1238	3	CCBP2	Chemokine binding protein 2
s06000	0.41	1.24	0.3	0.83	0.2	0.34	7.87	0.51	0.93	1.82	0.32	0.98	1.27	0.42	0.84	1.45	0.32	0.61	2.34	0.09	0.83	1.8	0.04	0.6	90203	6	SNX21	Sorting nexin family member 21
s07561	0.24	0.6	0.31	0.81	0.2	0	22.31	0.35	1	24.3	0.24	1	12.52	0.19	1	16.52	0.31	1	15.89	0.29	1	15.87	0.3	1	7374	7	UNG	Uracil-DNA glycosylase
s18149	-0.41	0.68	0.25	0.91	0.2	0.43	0.25	0.08	0.51	0.22	0.64	0.02	0.42	0.76	0.2	0.43	0.08	0	0.39	0.64	0.37	0.27	0.43	0.41	4123	16	MAN2C1	Mannosidase, alpha, class 2C, member 1
s05182	-0.31	0.59	0.31	0.82	0.2	0.01	18.4	0.47	0.97	10.28	0.37	0.99	11.16	0.37	0.99	17.11	0.15	1	16.92	0.2	1	14.23	0.08	1	8663	5	EIF3C	Eukaryotic translation initiation factor 3, subunit C
s00293	-0.73	0.78	0.27	0.88	0.2	0.46	0.26	0.08	0.51	0.36	0.74	0.24	0.3	0.61	0.03	0.75	0.08	0.1	0.34	0.45	0.42	0.3	0.25	0.5	4033	1	LRMP	Lymphoid-restricted membrane protein
s08667	-0.67	0.57	0.3	0.84	0.2	0.18	1.59	0.39	0.58	2.27	0.2	1	2.92	0.06	1	3.64	0.35	0.95	3.67	0.36	0.91	3.93	0.44	0.87	2624	8	GATA2	GATA binding protein 2
s19558	0.57	0.89	0.45	0.61	0.2	0.49	1.28	0.08	0.51	5.39	0.23	1	1.56	0.2	0.99	1.16	0.16	0.5	1.45	0.06	0.6	1.36	0.1	0.47	55722	17	CEP72	Centrosomal protein 72kDa
s00945	0.17	0.73	0.42	0.69	0.21	0.28	0.15	0.08	0.22	0.36	0.45	0.14	0.33	0.72	0.08	0.19	0.08	0	0.26	0.64	0.33	0.18	0.21	0.29	4033	1	LRMP	Lymphoid-restricted membrane protein
s01632	0.74	0.68	0.3	0.83	0.21	0	27.58	0.33	1	19.83	0.36	1	12.3	0.24	1	10.29	0.34	0.99	12.03	0.2	1	11.42	0.26	1	1655	2	DDX5	DEAD (Asp-Glu-Ala-Asp) box polypeptide 5
s12033	0.61	0.93	0.28	0.86	0.21	0.05	3.89	0.5	0.83	15.9	0.24	1	5.83	0.35	0.99	5.73	0.05	1	5.48	0.18	0.99	5.4	0.2	0.98	3162	11	HMOX1	Heme oxygenase (decycling) 1
s25016	0.4	0.52	0.37	0.75	0.21	0.22	3.45	0.08	0.88	3.08	0.52	0.94	3.52	0.32	0.99	1.95	0.5	0.72	2.5	0.28	0.83	3.14	0.13	0.88	79828	22	METTL8	Methyltransferase like 8
s21250	-0.32	0.55	0.32	0.8	0.21	0.25	1.53	0.37	0.57	1.78	0.35	0.97	2.89	0.33	0.99	2.46	0.2	0.92	2.86	0.12	0.9	2.42	0.08	0.77	285464	19	CRIPAK	Cysteine-rich PAK1 inhibitor
s13707	0.11	0.25	0.54	0.51	0.21	0.53	0.6	0.08	0.38	0.6	0.05	0.71	0.73	0.23	0.57	0.57	0.08	0	0.68	0.13	0.42	0.57	0.1	0.35	5098	12	PCDHGC3	Protocadherin gamma subfamily C, 3
s13513	-0.2	0.36	0.38	0.73	0.21	0.35	0.35	0.08	0.43	0.41	0.29	0.16	0.44	0.11	0	0.56	0.08	0	0.45	0.23	0.47	0.35	0.32	0.45	95681	12	TSGA14	Testis specific, 14
s17894	0.61	0.59	0.31	0.82	0.21	0	16.64	0.36	0.99	18.07	0.37	1	11.52	0.3	1	7.97	0.23	1	12.1	0.2	1	10.48	0.14	1	1785	16	DNM2	Dynamin 2
s00410	-0.28	0.58	0.27	0.89	0.21	0.46	0.18	0.08	0.59	0.36	0.58	0.18	0.28	0.53	0.01	0.29	0.08	0	0.27	0.34	0.43	0.31	0.37	0.44	467	1	ATF3	Activating transcription factor 3
s13650	0.83	0.98	0.31	0.83	0.21	0.01	42.54	0.41	0.99	13.72	0.27	1	9.73	0.38	0.99	10.13	0.17	1	10.56	0.18	1	9.17	0.08	1	10787	12	NCKAP1	NCK-associated protein 1
s07116	-0.13	0.76	0.3	0.83	0.21	0.01	18.15	0.31	1	7.19	0.14	1	8.78	0.26	1	11.1	0.33	1	12.24	0.45	0.97	11.29	0.37	0.99	51307	7	FAM53C	Family with sequence similarity 53, member C
s01210	-0.25	0.36	0.38	0.7	0.21	0.42	0.42	0.08	0.4	0.49	0.06	0.29	0.55	0.41	0.27	0.75	0.08	0.09	0.55	0.22	0.44	0.45	0.12	0.4	2297	2	FOXD1	Forkhead box D1
s05856	-0.43	0.55	0.27	0.89	0.21	0.39	0.23	0.08	0.54	0.25	0.42	0.01	0.34	0.4	0.01	0.43	0.08	0	0.31	0.59	0.37	0.29	0.47	0.4	9475	6	ROCK2	Rho-associated, coiled-coil containing protein kinase 2
s16750	0.42	0.45	0.32	0.81	0.21	0.14	4.23	0.31	0.9	4.2	0.18	1	3.35	0.31	0.99	3.15	0.25	0.96	3.65	0.32	0.92	2.54	0.14	0.79	9972	15	NUP153	Nucleoporin 153kDa
s19310	0.36	0.49	0.31	0.83	0.21	0.43	0.75	0.08	0.4	0.98	0.59	0.76	0.56	0.24	0.21	0.57	0.08	0	0.64	0.35	0.43	0.58	0.34	0.37		17		Clone HQ0202 PRO0202
s02762	-0.43	0.73	0.34	0.78	0.21	0.4	1.71	0.43	0.6	0.69	0.3	0.7	1.54	0.2	0.99	1.92	0.05	0.85	1.99	0.37	0.73	1.33	0.07	0.46	55634	3	ZNF673	Zinc finger protein 673
s25135	0.27	0.69	0.39	0.71	0.21	0.46	3.38	0.71	0.75	1.16	0.12	1	2.07	0.27	0.99	1.3	0.08	0.56	1.42	0.28	0.59	1.43	0.1	0.49	116496	22	FAM129A	Family with sequence similarity 129, member A
s03032	0.21	0.49	0.39	0.71	0.21	0.35	2.08	0.53	0.65	1.63	0.15	1	2.67	0.25	1	1.61	0.22	0.71	1.91	0.1	0.74	1.75	0.11	0.59	7474	3	WNT5A	Wingless-type MMTV integration site family, member 5A
s06449	0.1	0.89	0.33	0.79	0.22	0.03	12.97	0.48	0.96	4.45	0.26	1	3.48	0.36	0.99	5.14	0.15	1	5.58	0.24	0.99	4.89	0.13	0.98	780	6	DDR1	Discoidin domain receptor family, member 1
s18400	0.7	0.58	0.3	0.85	0.22	0.37	2.78	0.65	0.72	3.04	0.43	0.97	2.59	0.36	0.98	1.52	0.36	0.63	1.82	0.21	0.7	1.9	0.1	0.63	null	16	null	null
s15526	0.54	0.8	0.33	0.79	0.22	0.24	2.18	0.56	0.67	1.92	0.2	1	5.49	0.22	1	2	0.05	0.87	2.14	0.15	0.79	2.2	0.22	0.7	9794	14	MAML1	Mastermind-like 1 (Drosophila)
s24319	0.16	1.16	0.36	0.73	0.22	0.39	1.63	0.08	0.59	4.3	0.12	1	0.55	0.63	0.33	1.81	0.09	0.8	2.71	0.55	0.79	1.8	0.41	0.6	353322	22	ANKRD37	Ankyrin repeat domain 37
s15819	0.52	0.85	0.3	0.85	0.22	0.4	3.81	0.75	0.76	2.81	0.37	0.99	1.33	0.45	0.84	1.48	0.34	0.62	1.62	0.05	0.66	1.8	0.05	0.6	3609	14	ILF3	Interleukin enhancer binding factor 3, 90kDa
s02715	-0.01	0.46	0.41	0.69	0.22	0.55	1.15	0.16	0.48	0.65	0.13	0.77	0.75	0.07	0.71	0.86	0.14	0.29	0.87	0.35	0.46	0.85	0.26	0.36	10365	3	KLF2	Kruppel-like factor 2 (lung)
s04624	0.21	0.32	0.43	0.67	0.22	0.49	1.52	0.36	0.57	1.5	0.04	1	1.47	0.15	0.99	1.29	0.24	0.55	1.53	0.16	0.63	1.16	0.11	0.41	84318	5	CCDC77	Coiled-coil domain containing 77
s21436	-0.15	0.2	0.54	0.54	0.22	0.46	0.55	0.08	0.38	0.63	0.18	0.69	0.62	0.1	0.3	0.71	0.08	0.03	0.59	0.27	0.44	0.7	0.04	0.33	440137	19	FLJ31945	Hypothetical gene supported by AK056507
s20768	-0.45	0.56	0.31	0.84	0.22	0.49	0.76	0.29	0.41	1.16	0.47	0.85	1.16	0.48	0.78	1.18	0.18	0.5	1.44	0.09	0.6	1.5	0.27	0.52	4033	19	LRMP	Lymphoid-restricted membrane protein
s17015	0.42	0.93	0.31	0.83	0.22	0.06	4.98	0.22	0.94	14.42	0.24	1	3.61	0.19	1	5.01	0.37	0.97	4.82	0.3	0.97	4.68	0.32	0.94	3161	15	HMMR	Hyaluronan-mediated motility receptor (RHAMM)
s07368	0.27	0.31	0.4	0.72	0.22	0.38	0.32	0.08	0.45	0.36	0.35	0.09	0.37	0.16	0	0.29	0.08	0	0.31	0.18	0.56	0.31	0.36	0.45	10023	7	FRAT1	Frequently rearranged in advanced T-cell lymphomas
s06695	0.03	0.72	0.33	0.81	0.22	0.12	2.27	0.57	0.68	3.2	0.37	0.99	6.09	0.34	1	4.09	0.28	0.98	4.02	0.06	0.98	3.35	0.05	0.91	7050	6	TGIF1	TGFB-induced factor homeobox 1
s01111	0.58	0.71	0.44	0.64	0.22	0.57	0.81	0.08	0.41	0.94	0.34	0.86	0.92	0.12	0.86	0.36	0.08	0	0.81	0.04	0.42	0.93	0.33	0.38	2045	1	EPHA7	EPH receptor A7
s06407	-0.01	0.3	0.49	0.59	0.23	0.41	0.5	0.08	0.39	0.49	0.18	0.33	0.47	0.26	0.07	0.58	0.08	0	0.59	0.15	0.42	0.42	0.05	0.41	3725	6	JUN	Jun oncogene
s10035	-0.17	0.34	0.52	0.55	0.23	0.53	0.69	0.08	0.39	0.68	0.12	0.81	0.95	0.36	0.74	0.8	0.08	0.2	0.81	0.07	0.42	1.08	0.31	0.41	6751	9	SSTR1	Somatostatin receptor 1
s05517	0.59	0.59	0.31	0.85	0.23	0.07	4.34	0.55	0.84	8.33	0.34	1	6.31	0.36	0.99	4.02	0.05	1	4.46	0.17	0.98	4.74	0.28	0.95	23360	5	FNBP4	Formin binding protein 4
s15265	0	0.68	0.33	0.81	0.23	0.04	4.62	0.37	0.9	12.02	0.11	1	7.03	0.16	1	9.39	0.36	0.99	7.27	0.36	0.98	7.21	0.34	0.98	79572	14	ATP13A3	ATPase type 13A3
s03531	-0.2	0.43	0.37	0.74	0.23	0.52	0.62	0.08	0.39	0.7	0.15	0.82	0.97	0.18	0.86	1.06	0.08	0.45	0.69	0.17	0.42	0.82	0.53	0.38	171017	4	ZNF384	Zinc finger protein 384
s13266	0.23	0.9	0.57	0.47	0.23	0.43	3.03	0.36	0.8	0.53	0.12	0.47	0.6	0.05	0.18	0.65	0.08	0	0.64	0.08	0.41	0.61	0.15	0.34	9806	12	SPOCK2	Sparc/osteonectin, cwcv and kazal-like domains proteoglycan (testican) 2
s06466	0.54	0.63	0.34	0.81	0.23	0.01	20.03	0.37	0.99	8.95	0.26	1	12.53	0.24	1	8.89	0.22	1	8.8	0.31	0.99	9.28	0.26	1	2773	6	GNAI3	Guanine nucleotide binding protein (G protein), alpha inhibiting activity polypeptide 3
s11491	0.14	0.39	0.54	0.51	0.23	0.56	1.15	0.16	0.48	0.72	0.07	0.87	0.66	0.08	0.48	0.76	0.08	0.11	0.75	0.09	0.42	0.7	0.14	0.34	221527	10	ZBTB12	Zinc finger and BTB domain containing 12
s04331	0.38	0.52	0.5	0.56	0.23	0.54	1.62	0.4	0.59	2.2	0.36	0.98	1.07	0.11	0.95	1.16	0.08	0.5	1.09	0.04	0.49	0.91	0.04	0.35	29028	4	ATAD2	ATPase family, AAA domain containing 2
s24555	-0.28	0.4	0.38	0.76	0.23	0.48	0.52	0.08	0.39	0.62	0.27	0.62	0.65	0.44	0.42	0.76	0.08	0.12	0.57	0.19	0.43	0.89	0.31	0.37	114780	22	PKD1L2	Polycystic kidney disease 1-like 2
s12134	0.49	0.42	0.34	0.8	0.23	0.02	10.8	0.46	0.96	9.48	0.3	1	9.95	0.36	0.99	7.23	0.09	1	7.17	0.19	1	7.59	0.13	1	8943	11	AP3D1	Adaptor-related protein complex 3, delta 1 subunit
s01596	0.05	0.2	0.62	0.43	0.24	0.39	0.48	0.08	0.39	0.5	0.06	0.34	0.51	0.11	0.02	0.46	0.08	0	0.53	0.09	0.43	0.48	0.1	0.37	7743	2	ZNF189	Zinc finger protein 189
s07298	0.41	0.39	0.37	0.76	0.24	0.52	1.7	0.43	0.6	1.49	0.24	0.99	1.45	0.28	0.95	1.07	0.1	0.46	1.25	0.06	0.54	1.21	0.17	0.43	79191	7	IRX3	Iroquois homeobox 3
s02873	-0.04	0.59	0.37	0.76	0.24	0.51	1.01	0.08	0.45	0.53	0.19	0.44	0.75	0.06	0.71	0.69	0.42	0.16	0.76	0.21	0.43	0.96	0.42	0.4	23078	3	RP11-125A7.3	KIAA0564 protein
s03822	-0.12	0.51	0.45	0.65	0.24	0.08	4.08	0.29	0.9	3.7	0.13	1	2.15	0.29	0.99	3.79	0.05	1	4.33	0.31	0.95	3.31	0.08	0.91	9531	4	BAG3	BCL2-associated athanogene 3
s02877	0.42	0.48	0.34	0.82	0.24	0.31	2.23	0.57	0.67	2.35	0.37	0.98	3.02	0.21	1	2.16	0.36	0.81	2.1	0.05	0.79	1.72	0.22	0.58	1956	3	EGFR	Epidermal growth factor receptor (erythroblastic leukemia viral (v-erb-b) oncogene homolog, avian)
s00467	0.2	0.61	0.35	0.81	0.24	0.01	7.91	0.39	0.96	13.6	0.16	1	11.88	0.12	1	7.95	0.24	1	13.72	0.38	0.99	10.36	0.29	1	8795	1	TNFRSF10B	Tumor necrosis factor receptor superfamily, member 10b
s07287	-0.38	0.66	0.35	0.8	0.24	0.01	10.04	0.32	0.99	4.12	0.04	1	7.75	0.06	1	9.3	0.27	1	8.89	0.3	0.99	8.04	0.38	0.97	29102	7	RNASEN	Ribonuclease III, nuclear
s18389	0.57	0.52	0.34	0.82	0.24	0.18	4.45	0.56	0.84	3.22	0.36	0.99	3.58	0.36	0.99	2.34	0.17	0.92	2.53	0.19	0.85	2.67	0.16	0.81	26130	16	GAPVD1	GTPase activating protein and VPS9 domains 1
s12556	-0.09	0.3	0.55	0.55	0.24	0.21	1.73	0.44	0.61	1.97	0.18	1	2.15	0.08	1	2.08	0.07	0.89	2.36	0.08	0.84	2.19	0.19	0.71	221294	11	NT5DC1	5'-nucleotidase domain containing 1
s13683	0.27	0.62	0.39	0.75	0.24	0.09	6.4	0.39	0.94	2.75	0.12	1	3.97	0.22	1	3.24	0.21	0.98	3.36	0.21	0.93	3.16	0.33	0.84	55835	12	CENPJ	Centromere protein J
s09028	0.21	0.5	0.38	0.76	0.24	0.41	1.31	0.26	0.52	1.99	0.19	1	2.29	0.07	1	1.45	0.36	0.6	1.69	0.29	0.67	1.78	0.25	0.59	51322	8	WAC	WW domain containing adaptor with coiled-coil
s05711	0.5	0.87	0.32	0.86	0.24	0.05	20.94	0.68	0.91	8.4	0.56	0.95	19.73	0.51	0.97	10.32	0.24	1	11.44	0.13	1	10.82	0.04	1	25829	5	TMEM184B	Transmembrane protein 184B
s11029	-0.16	0.54	0.38	0.77	0.24	0.25	1.93	0.5	0.64	2.13	0.22	1	1.95	0.56	0.87	1.88	0.06	0.83	2.97	0.1	0.92	2.32	0.16	0.74	6580	10	SLC22A1	Solute carrier family 22 (organic cation transporter), member 1
s02719	0.5	0.52	0.35	0.81	0.24	0	18.11	0.36	0.99	14.52	0.31	1	11.15	0.32	1	10.38	0.23	1	11.08	0.25	1	9.72	0.22	1	4179	3	CD46	CD46 molecule, complement regulatory protein
s15845	-0.51	0.71	0.31	0.87	0.24	0.14	3.04	0.68	0.73	1.77	0.41	0.95	3.53	0.49	0.95	4.4	0.12	1	3.82	0.04	0.97	3.17	0.06	0.89	5106	14	PCK2	Phosphoenolpyruvate carboxykinase 2 (mitochondrial)
s19615	0.21	0.66	0.39	0.75	0.24	0.01	12.04	0.44	0.97	4.76	0.27	1	6.58	0.32	1	6.44	0.08	1	6.04	0.15	1	5.52	0.09	0.99	22856	18	CHSY1	Carbohydrate (chondroitin) synthase 1
s22324	0.33	0.45	0.39	0.75	0.24	0.15	2.68	0.28	0.78	4.6	0.34	1	3.82	0.25	1	2.74	0.08	0.97	3.23	0.07	0.94	2.83	0.19	0.83	221687	20	RNF182	Ring finger protein 182
s08125	0.6	0.68	0.34	0.82	0.24	0.04	11.66	0.5	0.95	5.31	0.38	0.99	7.38	0.33	1	6.26	0.26	1	5.4	0.06	0.99	3.89	0.11	0.95	55766	8	H2AFJ	H2A histone family, member J
s01456	0.44	0.86	0.35	0.81	0.24	0.32	4.93	0.41	0.9	2.11	0.32	0.99	1.66	0.22	0.99	1.53	0.28	0.66	2.13	0.19	0.78	1.9	0.44	0.62	1290	2	COL5A2	Collagen, type V, alpha 2
s12659	-0.38	0.61	0.35	0.81	0.24	0.23	2.45	0.61	0.69	1.69	0.36	0.96	1.55	0.33	0.94	2.01	0.05	0.87	2.46	0.15	0.85	2.86	0.29	0.81	116039	11	OSR2	Odd-skipped related 2 (Drosophila)
s01888	-0.47	0.89	0.33	0.84	0.25	0.07	3.01	0.68	0.73	5.34	0.37	0.99	9.6	0.33	1	6.46	0.37	0.98	9.05	0.27	1	9.6	0.28	1	114785	2	MBD6	Methyl-CpG binding domain protein 6
s01011	0.3	0.72	0.39	0.73	0.25	0.04	4.73	0.39	0.9	13.98	0.34	1	8.14	0.12	1	5.66	0.39	0.97	7.93	0.1	1	6.24	0.33	0.97	4097	1	MAFG	V-maf musculoaponeurotic fibrosarcoma oncogene homolog G (avian)
s10613	0.41	0.56	0.42	0.7	0.25	0.01	14.45	0.4	0.98	10.26	0.23	1	6.71	0.11	1	7.9	0.12	1	6.48	0.16	1	6.67	0.25	0.99	7357	10	UGCG	UDP-glucose ceramide glucosyltransferase
s10770	-0.35	0.49	0.37	0.79	0.25	0.01	10.05	0.42	0.97	6.49	0.19	1	9.44	0.23	1	12.71	0.24	1	11.08	0.24	1	9.09	0.2	1	80012	10	PHC3	Polyhomeotic homolog 3 (Drosophila)
s04321	-0.44	0.69	0.34	0.83	0.25	0.05	6.73	0.57	0.89	9.91	0.44	0.98	13.61	0.52	0.97	12.67	0.04	1	16.81	0.23	1	12.25	0.16	1	1786	4	DNMT1	DNA (cytosine-5-)-methyltransferase 1
s07272	-0.24	0.41	0.42	0.71	0.25	0.01	7.57	0.36	0.96	9.74	0.22	1	6.69	0.24	1	9.32	0.07	1	11.05	0.22	1	9.13	0.07	1	51663	7	ZFR	Zinc finger RNA binding protein
s03862	-0.44	0.71	0.34	0.83	0.25	0.04	8.91	0.57	0.92	11.02	0.3	1	10.13	0.58	0.94	16.27	0.21	1	19.14	0.34	1	9.12	0.29	0.99	85476	4	GFM1	G elongation factor, mitochondrial 1
s05043	0.32	0.42	0.42	0.7	0.25	0.34	2.81	0.31	0.79	2.14	0.25	1	1.81	0.19	1	1.76	0.12	0.78	1.95	0.21	0.74	1.65	0.05	0.56	147912	5	SIX5	SIX homeobox 5
s02621	0.44	0.98	0.39	0.75	0.25	0.03	16.71	0.42	0.98	3.77	0.27	1	4.68	0.24	1	4.56	0.09	1	5.25	0.24	0.98	3.98	0.18	0.94	8898	3	MTMR2	Myotubularin related protein 2
s14654	0.3	0.64	0.38	0.76	0.25	0.09	6.55	0.41	0.94	2.82	0.26	1	3.98	0.3	1	3.72	0.32	0.96	3.32	0.12	0.94	3.04	0.11	0.87	8853	13	DDEF2	Development and differentiation enhancing factor 2
s05712	0.36	0.81	0.41	0.72	0.25	0.01	26.76	0.38	0.99	9.64	0.32	1	8.56	0.13	1	8.56	0.15	1	9.59	0.13	1	10.38	0.35	0.99	5287	5	PIK3C2B	Phosphoinositide-3-kinase, class 2, beta polypeptide
s02320	-0.25	0.34	0.42	0.72	0.25	0.11	3.05	0.36	0.8	2.82	0.17	1	2.38	0.06	1	3.37	0.17	0.99	3.28	0.17	0.93	3.01	0.25	0.84	90324	3	CCDC97	Coiled-coil domain containing 97
s02937	-0.16	0.3	0.51	0.61	0.25	0.4	0.3	0.08	0.46	0.37	0.52	0.19	0.33	0.16	0	0.38	0.08	0	0.39	0.11	0.51	0.34	0.26	0.47	221037	3	JMJD1C	Jumonji domain containing 1C
s12575	-0.12	0.22	0.57	0.5	0.25	0.39	0.46	0.08	0.39	0.51	0.11	0.37	0.45	0.15	0.01	0.51	0.08	0	0.57	0.07	0.42	0.51	0.16	0.37	4099	11	MAG	Myelin associated glycoprotein
s21895	0.3	0.5	0.52	0.56	0.25	0.51	1.18	0.08	0.48	1.12	0.17	0.99	2.4	0.35	0.98	1.08	0.1	0.46	1.18	0.06	0.51	1.04	0.5	0.42	null	20	null	null
s02777	-0.38	0.82	0.36	0.81	0.25	0.05	6.71	0.04	0.99	5.32	0.04	1	2.3	0.06	1	5.65	0.39	0.97	6.7	0.4	0.97	5.25	0.4	0.93	5597	3	MAPK6	Mitogen-activated protein kinase 6
s10278	-0.12	0.23	0.61	0.46	0.25	0.36	0.4	0.08	0.41	0.45	0.06	0.05	0.52	0.31	0.18	0.51	0.08	0	0.47	0.08	0.45	0.53	0.23	0.37	1264	9	CNN1	Calponin 1, basic, smooth muscle
s13249	0.28	0.58	0.37	0.79	0.26	0.21	3.5	0.45	0.82	3.44	0.36	0.99	2.02	0.32	0.97	2.4	0.23	0.91	2.31	0.1	0.83	2.5	0.21	0.77	26953	12	RANBP6	RAN binding protein 6
s07083	0.09	0.53	0.48	0.63	0.26	0.53	1.67	0.42	0.6	0.97	0.13	0.98	0.74	0.22	0.58	1.09	0.08	0.47	0.86	0.04	0.43	0.91	0.36	0.38	7050	7	TGIF1	TGFB-induced factor homeobox 1
s13163	-0.2	0.53	0.47	0.63	0.26	0.37	0.6	0.08	0.38	0.32	0.17	0	0.66	0.17	0.42	0.65	0.08	0	0.63	0.32	0.44	0.56	0.19	0.36	101	12	ADAM8	ADAM metallopeptidase domain 8
s27421	0.3	0.48	0.39	0.76	0.26	0.6	0.73	0.34	0.41	1.32	0.26	0.98	0.95	0.29	0.78	0.77	0.08	0.14	0.89	0.16	0.44	0.84	0.08	0.34	257358	24	LOC257358	Hypothetical protein LOC257358
s07157	-0.43	0.42	0.37	0.8	0.26	0.01	18.34	0.26	1	17.86	0.11	1	18.38	0.1	1	25.91	0.33	1	25.5	0.44	0.98	24.51	0.37	0.99	1843	7	DUSP1	Dual specificity phosphatase 1
s01677	-0.3	0.52	0.38	0.79	0.26	0.08	4.3	0.55	0.84	2.97	0.41	0.98	3.13	0.28	1	4.25	0.16	1	4.52	0.21	0.98	3.89	0.17	0.94	10769	2	PLK2	Polo-like kinase 2 (Drosophila)
s07609	0.11	0.53	0.39	0.76	0.26	0	24.35	0.32	1	22.86	0.26	1	14.61	0.24	1	17.67	0.28	1	19.94	0.23	1	18.85	0.22	1	11044	7	POLS	Polymerase (DNA directed) sigma
s10510	-0.22	0.31	0.54	0.55	0.26	0.23	0.43	0.08	0.4	0.38	0.04	0	0.46	0.09	0	0.5	0.08	0	0.48	0.42	0.43	0.61	0.31	0.37	26286	10	ARFGAP3	ADP-ribosylation factor GTPase activating protein 3
s26407	0.07	0.43	0.49	0.59	0.26	0.32	1.62	0.21	0.59	1.74	0.04	1	2.6	0.14	1	1.73	0.14	0.76	1.72	0.09	0.68	2.51	0.23	0.77	201965	23	RWDD4A	RWD domain containing 4A
s09705	0.22	0.29	0.47	0.64	0.26	0.55	1.17	0.08	0.48	0.9	0.18	0.94	0.91	0.1	0.87	0.95	0.08	0.41	0.82	0.26	0.44	0.89	0.12	0.35	221692	9	PHACTR1	Phosphatase and actin regulator 1
s00490	0.16	0.52	0.4	0.75	0.26	0.57	0.77	0.27	0.41	0.83	0.22	0.89	0.74	0.26	0.57	0.55	0.08	0	0.98	0.31	0.48	0.8	0.11	0.34	7738	1	ZNF184	Zinc finger protein 184
s12622	0.59	0.76	0.35	0.85	0.26	0.03	38.88	0.55	0.96	23.68	0.33	1	18.66	0.67	0.92	20.09	0.18	1	21.86	0.28	1	13.08	0.09	1	7127	11	TNFAIP2	Tumor necrosis factor, alpha-induced protein 2
s21320	0.2	0.29	0.47	0.66	0.27	0.57	0.79	0.23	0.41	0.96	0.26	0.92	1	0.15	0.9	0.87	0.08	0.34	0.71	0.06	0.41	0.91	0.13	0.36	4033	19	LRMP	Lymphoid-restricted membrane protein
s02008	0.37	0.55	0.37	0.81	0.27	0.05	5.32	0.45	0.9	7.99	0.28	1	8.42	0.28	1	5.33	0.29	0.99	6.22	0.29	0.99	5.86	0.36	0.96	10106	2	CTDSP2	CTD (carboxy-terminal domain, RNA polymerase II, polypeptide A) small phosphatase 2
s03226	-0.03	0.32	0.63	0.47	0.27	0.48	0.24	0.08	0.53	0.31	0.39	0.05	0.32	0.55	0.03	0.31	0.08	0	0.27	0.05	0.65	0.27	0.07	0.59	57472	3	CNOT6	CCR4-NOT transcription complex, subunit 6
s08921	0.55	0.54	0.36	0.84	0.27	0.03	17.78	0.67	0.91	13.63	0.43	0.99	15.5	0.46	0.98	11.52	0.08	1	10.25	0.07	1	10.39	0.04	1	150094	8	SNF1LK	SNF1-like kinase
s06397	0.04	0.32	0.58	0.52	0.27	0.47	0.68	0.08	0.39	0.58	0.07	0.66	0.56	0.17	0.17	0.71	0.08	0.03	0.55	0.24	0.44	0.49	0.42	0.38	4477	6	MSMB	Microseminoprotein, beta-
s14871	0.66	0.65	0.35	0.86	0.27	0.04	17.29	0.55	0.95	10.32	0.5	0.97	13.62	0.54	0.96	8.36	0.07	1	8.49	0.12	1	9.39	0.16	1	80781	13	COL18A1	Collagen, type XVIII, alpha 1
s07993	0.42	0.68	0.4	0.77	0.27	0.04	10.73	0.73	0.88	6.12	0.43	0.98	6.09	0.21	1	3.92	0.25	0.98	5.17	0.09	0.99	6.53	0.18	0.99	5395	7	PMS2	PMS2 postmeiotic segregation increased 2 (S. cerevisiae)
s05093	0.19	0.81	0.35	0.86	0.27	0.07	14.73	0.04	1	7.19	0.24	1	6.39	0.14	1	8.39	0.64	0.91	7.91	0.56	0.93	7.76	0.47	0.95	3340	5	NDST1	N-deacetylase/N-sulfotransferase (heparan glucosaminyl) 1
s08795	-0.32	0.53	0.54	0.54	0.28	0.42	0.64	0.08	0.39	0.32	0.11	0	0.68	0.06	0.56	0.75	0.08	0.1	0.62	0.15	0.42	0.68	0.25	0.35	6929	8	TCF3	Transcription factor 3 (E2A immunoglobulin enhancer binding factors E12/E47)
s05741	0.21	0.38	0.54	0.57	0.28	0.29	0.53	0.08	0.39	0.45	0.07	0.05	0.51	0.25	0.12	0.5	0.08	0	0.46	0.58	0.39	0.34	0.34	0.45	157285	5	DKFZp761P0423	Homolog of rat pragma of Rnd2
s03906	-0.45	0.53	0.37	0.82	0.28	0.01	33.56	0.37	1	24.82	0.26	1	25.35	0.21	1	36.98	0.35	1	37.25	0.33	1	41.52	0.43	0.99	1938	4	EEF2	Eukaryotic translation elongation factor 2
s26217	0.08	0.4	0.5	0.63	0.28	0.54	0.81	0.08	0.41	1.23	0.39	0.91	1.06	0.19	0.91	0.86	0.15	0.28	0.93	0.12	0.45	1.13	0.31	0.42	null	23	null	null
s04957	-0.53	0.65	0.38	0.8	0.28	0.07	4.59	0.16	0.94	5	0.04	1	2.45	0.35	0.98	6.05	0.3	0.99	6.18	0.45	0.95	5.66	0.51	0.9	80351	5	TNKS2	Tankyrase, TRF1-interacting ankyrin-related ADP-ribose polymerase 2
s04951	0.41	0.46	0.4	0.79	0.28	0.1	4.78	0.39	0.9	4.17	0.38	0.99	3.96	0.34	0.99	3.1	0.27	0.95	3.69	0.07	0.96	3.12	0.04	0.89	2833	5	CXCR3	Chemokine (C-X-C motif) receptor 3
s06730	-0.41	0.61	0.4	0.77	0.28	0.03	14.19	0.59	0.93	17.33	0.29	1	10.38	0.57	0.95	21.28	0.07	1	22.59	0.25	1	16.11	0.07	1	113246	6	C12orf57	Chromosome 12 open reading frame 57
s21450	0.53	0.66	0.37	0.83	0.28	0.11	4.61	0.58	0.84	6.78	0.43	0.98	3.36	0.43	0.97	3.34	0.13	0.99	3.59	0.04	0.96	3.2	0.07	0.9	null	19	null	null
s00553	-0.2	0.55	0.41	0.78	0.28	0.23	2.63	0.26	0.77	1.75	0.12	1	2.34	0.16	1	2.19	0.35	0.83	3.21	0.34	0.89	2.46	0.31	0.75	84948	1	TIGD5	Tigger transposable element derived 5
s02636	0.47	0.55	0.37	0.83	0.28	0.02	16.96	0.49	0.97	25.33	0.41	0.99	20.62	0.42	0.99	14.55	0.22	1	16	0.21	1	15.96	0.25	1	55914	3	ERBB2IP	Erbb2 interacting protein
s15510	-0.4	0.45	0.4	0.79	0.28	0.04	5.49	0.12	0.97	4.68	0.14	1	4.38	0.06	1	6.49	0.36	0.98	6.14	0.34	0.98	7.21	0.45	0.95	1808	14	DPYSL2	Dihydropyrimidinase-like 2
s16934	0.31	0.45	0.42	0.75	0.28	0.21	3.11	0.07	0.85	3.41	0.1	1	2.96	0.08	1	2.15	0.37	0.81	2.8	0.29	0.86	2.94	0.39	0.8	1188	15	CLCNKB	Chloride channel Kb
s02930	0.05	0.52	0.43	0.73	0.28	0.57	1.03	0.07	0.45	0.83	0.14	0.93	0.97	0.08	0.91	0.72	0.37	0.17	0.97	0.25	0.47	1.2	0.4	0.45	463	3	ZFHX3	Zinc finger homeobox 3
s25839	-0.07	0.53	0.42	0.77	0.29	0.41	0.69	0.41	0.41	0.48	0.16	0.27	0.62	0.53	0.4	0.7	0.08	0.02	0.6	0.5	0.42	0.51	0.17	0.37	1601	23	DAB2	Disabled homolog 2, mitogen-responsive phosphoprotein (Drosophila)
s02841	0.32	0.67	0.43	0.75	0.29	0.15	5.88	0.51	0.9	2.64	0.25	1	3.11	0.4	0.97	2.95	0.04	0.98	3.26	0.13	0.94	2.18	0.07	0.71	23243	3	ANKRD28	Ankyrin repeat domain 28
s08897	0.28	0.51	0.4	0.79	0.29	0.58	0.69	0.42	0.41	1.19	0.32	0.94	0.99	0.43	0.73	0.8	0.08	0.21	0.81	0.22	0.44	0.8	0.04	0.34	10645	8	CAMKK2	Calcium/calmodulin-dependent protein kinase kinase 2, beta
s03616	0.28	0.49	0.42	0.77	0.29	0.03	9.74	0.21	0.99	8.22	0.07	1	6.83	0.14	1	6.74	0.31	0.99	7.26	0.47	0.95	7.03	0.4	0.96	23370	4	ARHGEF18	Rho/rac guanine nucleotide exchange factor (GEF) 18
s24321	0.04	0.46	0.46	0.7	0.3	0.06	5.34	0.27	0.95	4.54	0.15	1	3.6	0.21	1	5.12	0.15	1	5.06	0.34	0.96	3.47	0.16	0.91	55841	22	WWC3	WWC family member 3
s08167	-0.23	0.37	0.47	0.68	0.3	0.52	0.73	0.34	0.41	0.87	0.18	0.93	0.7	0.28	0.51	1.03	0.08	0.44	0.8	0.2	0.43	1.01	0.25	0.39	6654	8	SOS1	Son of sevenless homolog 1 (Drosophila)
s05056	0.38	0.49	0.43	0.77	0.3	0.52	1.92	0.49	0.64	1.33	0.36	0.94	1.33	0.3	0.92	1.28	0.24	0.55	1.07	0.04	0.48	1.12	0.11	0.4	112399	5	EGLN3	Egl nine homolog 3 (C. elegans)
s06338	0.05	0.28	0.58	0.54	0.3	0.38	0.36	0.08	0.43	0.35	0.28	0.05	0.34	0.14	0	0.42	0.08	0	0.32	0.3	0.48	0.31	0.12	0.53	353088	6	ZNF429	Zinc finger protein 429
s02212	-0.24	0.51	0.42	0.78	0.3	0.08	3.84	0.24	0.89	3.81	0.21	1	4.83	0.34	0.99	4.12	0.43	0.93	5.06	0.24	0.98	5.69	0.33	0.96	2960	2	GTF2E1	General transcription factor IIE, polypeptide 1, alpha 56kDa
s06514	0.54	0.67	0.39	0.84	0.3	0.03	16.88	0.54	0.95	9.23	0.43	0.98	16.09	0.49	0.98	10.51	0.22	1	9.1	0.19	1	8.73	0.17	1	10628	6	TXNIP	Thioredoxin interacting protein
s20818	-0.07	0.34	0.56	0.59	0.31	0.52	0.81	0.21	0.41	1.09	0.07	1	0.96	0.13	0.89	1.08	0.1	0.46	1.16	0.31	0.52	0.92	0.36	0.38	83448	19	PUS7L	Pseudouridylate synthase 7 homolog (S. cerevisiae)-like
s10861	0.3	0.47	0.43	0.77	0.31	0.01	17.24	0.27	1	25.26	0.2	1	18.64	0.09	1	17.68	0.39	0.99	16.52	0.4	0.99	16.2	0.33	1	6574	10	SLC20A1	Solute carrier family 20 (phosphate transporter), member 1
s21820	-0.29	1.04	0.4	0.82	0.31	0.3	2.75	0.65	0.72	2.06	0.46	0.94	1.58	0.39	0.91	1.8	0.1	0.8	6.48	0.63	0.89	1.99	0.12	0.66	116966	19	WDR17	WD repeat domain 17
s03767	0.12	0.54	0.43	0.77	0.31	0.57	0.86	0.14	0.42	0.63	0.1	0.74	1	0.11	0.92	0.72	0.36	0.17	0.77	0.43	0.44	0.85	0.44	0.38	3726	4	JUNB	Jun B proto-oncogene
s20346	-0.36	0.48	0.41	0.8	0.31	0.09	4.03	0.05	0.92	4.58	0.05	1	3.57	0.04	1	5.18	0.52	0.92	5.4	0.43	0.94	5.37	0.39	0.94	163882	18	C1orf71	Chromosome 1 open reading frame 71
s20537	-0.01	0.44	0.47	0.71	0.31	0.44	1.67	0.17	0.6	1.65	0.21	1	1.14	0.26	0.9	1.54	0.28	0.66	1.45	0.33	0.6	1.6	0.18	0.54	200162	18	SPAG17	Sperm associated antigen 17
s27129	0.17	0.4	0.5	0.67	0.32	0.34	1.77	0.11	0.62	2.7	0.19	1	2.19	0.08	1	1.99	0.48	0.74	1.96	0.18	0.74	1.95	0.33	0.64	645372	24	FLJ00049	FLJ00049 protein
s10154	0.56	0.72	0.39	0.86	0.32	0.16	5.03	0.61	0.84	4.34	0.58	0.93	3.85	0.61	0.91	2.42	0.19	0.92	3.75	0.11	0.96	3.15	0.07	0.89	10111	9	RAD50	RAD50 homolog (S. cerevisiae)
s06609	0.04	0.58	0.43	0.79	0.32	0.29	1.78	0.45	0.61	3.01	0.36	0.99	1.88	0.46	0.91	2.14	0.09	0.9	2.54	0.16	0.86	2.03	0.08	0.67	51594	6	NAG	Neuroblastoma-amplified protein
s13894	0.15	0.49	0.47	0.73	0.32	0.04	6.5	0.26	0.97	5.07	0.22	1	4.1	0.46	0.96	5.71	0.21	1	4.86	0.16	0.99	4.22	0.26	0.93	7805	13	LAPTM5	Lysosomal associated multispanning membrane protein 5
s20719	0.17	0.48	0.45	0.76	0.32	0.01	17.94	0.41	0.98	25.1	0.32	1	15.9	0.38	0.99	20.41	0.07	1	17.7	0.06	1	15.86	0.04	1	23367	18	LARP1	La ribonucleoprotein domain family, member 1
s25265	0.1	0.48	0.56	0.6	0.32	0.42	0.5	0.08	0.39	0.45	0.42	0.31	0.53	0.67	0.31	0.59	0.08	0	0.37	0.31	0.48	0.44	0.34	0.41		22		CDNA clone IMAGE:4826240
s16795	0.03	0.5	0.47	0.73	0.32	0.09	3.53	0.45	0.82	4.28	0.17	1	3.51	0.19	1	2.95	0.33	0.92	4.3	0.24	0.97	4.11	0.23	0.94	7262	15	PHLDA2	Pleckstrin homology-like domain, family A, member 2
s05413	-0.07	0.6	0.44	0.78	0.33	0.03	12.51	0.54	0.94	17.69	0.39	0.99	24.76	0.46	0.98	20.99	0.05	1	19.72	0.12	1	17.24	0.11	1	7514	5	XPO1	Exportin 1 (CRM1 homolog, yeast)
s06312	0.49	0.78	0.42	0.83	0.33	0.42	3.49	0.72	0.75	2.26	0.52	0.92	1.56	0.41	0.9	1.49	0.35	0.62	1.7	0.14	0.68	1.54	0.12	0.52	55971	6	BAIAP2L1	BAI1-associated protein 2-like 1
s10415	-0.01	0.53	0.46	0.76	0.33	0.42	1.61	0.4	0.59	1.84	0.22	1	1.29	0.44	0.84	1.53	0.36	0.64	1.94	0.18	0.74	1.46	0.24	0.5	55145	10	THAP1	THAP domain containing, apoptosis associated protein 1
s08651	0.24	0.62	0.44	0.81	0.33	0.06	7.4	0.48	0.93	4.06	0.48	0.96	5.27	0.42	0.98	5.43	0.27	0.99	4.39	0.05	0.98	4.48	0.13	0.97	84901	8	NFATC2IP	Nuclear factor of activated T-cells, cytoplasmic, calcineurin-dependent 2 interacting protein
s21344	-0.07	0.43	0.5	0.69	0.34	0.2	1.87	0.48	0.63	2.72	0.27	1	2.37	0.28	0.99	2.3	0.15	0.91	2.8	0.09	0.9	2.54	0.06	0.8	4033	19	LRMP	Lymphoid-restricted membrane protein
s24477	-0.13	0.39	0.51	0.68	0.34	0.33	1.41	0.32	0.54	1.98	0.09	1	1.81	0.04	1	2.27	0.3	0.86	2.04	0.23	0.76	1.63	0.3	0.55	389332	22	LOC389332	Hypothetical LOC389332
s02626	0.03	0.41	0.5	0.71	0.34	0.08	3.48	0.44	0.82	3.55	0.23	1	3.33	0.23	1	3.11	0.07	0.99	3.72	0.23	0.95	3.77	0.24	0.92	10723	3	SLC12A7	Solute carrier family 12 (potassium/chloride transporters), member 7
s16202	-0.11	0.74	0.43	0.83	0.34	0.43	0.67	0.46	0.4	0.47	0.35	0.32	0.57	0.53	0.35	0.78	0.08	0.15	0.45	0.58	0.39	0.62	0.68	0.34	154664	15	ABCA13	ATP-binding cassette, sub-family A (ABC1), member 13
s07703	0.02	0.64	0.45	0.81	0.34	0.04	12.87	0.55	0.94	7.59	0.46	0.98	9.77	0.5	0.97	9.97	0.18	1	10.72	0.18	1	8.93	0.04	1	1108	7	CHD4	Chromodomain helicase DNA binding protein 4
s14634	0.22	0.56	0.47	0.76	0.34	0	30.19	0.29	1	16.64	0.23	1	18.48	0.06	1	18.73	0.31	1	18.14	0.31	1	17.67	0.39	0.99	9782	13	MATR3	Matrin 3
s03633	0.02	0.45	0.51	0.7	0.34	0.18	2.66	0.27	0.77	2.87	0.11	1	2.36	0.04	1	2.47	0.19	0.93	3.15	0.56	0.82	2.81	0.34	0.79	1839	4	HBEGF	Heparin-binding EGF-like growth factor
s15014	0.23	0.85	0.44	0.82	0.34	0.3	0.58	0.68	0.37	0.29	0.34	0.01	0.25	0.76	0.02	0.38	0.08	0	0.24	0.31	0.39	0.29	0.42	0.42	23265	14	EXOC7	Exocyst complex component 7
s09115	0.12	0.36	0.59	0.61	0.35	0.37	0.29	0.08	0.47	0.32	0.24	0.01	0.34	0.39	0.01	0.3	0.08	0	0.3	0.43	0.42	0.31	0.31	0.47	23547	8	LILRA4	Leukocyte immunoglobulin-like receptor, subfamily A (with TM domain), member 4
s04477	0.01	0.61	0.51	0.69	0.35	0.4	0.69	0.4	0.41	0.39	0.12	0.01	0.4	0.26	0.01	0.69	0.41	0.16	0.44	0.39	0.44	0.37	0.11	0.45	8347	4	HIST1H2BC	Histone cluster 1, H2bc
s08156	0.74	1.24	0.41	0.87	0.35	0.15	16.19	0.58	0.94	3.71	0.62	0.91	3.86	0.57	0.92	4.28	0.32	0.98	3.71	0.36	0.92	3.47	0.38	0.85	2885	8	GRB2	Growth factor receptor-bound protein 2
s09413	0.19	0.37	0.51	0.71	0.35	0.4	1.83	0.47	0.62	1.55	0.3	0.98	1.9	0.24	0.99	1.71	0.15	0.75	1.55	0.06	0.63	1.48	0.06	0.5	5743	9	PTGS2	Prostaglandin-endoperoxide synthase 2 (prostaglandin G/H synthase and cyclooxygenase)
s01550	-0.2	0.52	0.47	0.77	0.35	0.01	18.28	0.42	0.98	13.21	0.33	1	19.26	0.21	1	18.85	0.3	1	19.4	0.26	1	21.41	0.33	1	29128	2	UHRF1	Ubiquitin-like, containing PHD and RING finger domains, 1
s16903	0.18	0.35	0.52	0.69	0.35	0.03	5.91	0.04	0.98	6.63	0.06	1	6.7	0.12	1	6.02	0.3	0.99	5.54	0.35	0.97	5.95	0.36	0.96	4154	15	MBNL1	Muscleblind-like (Drosophila)
s05516	0.38	0.69	0.44	0.82	0.35	0.29	2.48	0.61	0.69	3.01	0.5	0.95	2.91	0.43	0.96	1.56	0.37	0.64	2.31	0.04	0.83	2.82	0.1	0.84	1855	5	DVL1	Dishevelled, dsh homolog 1 (Drosophila)
s16430	0.06	0.55	0.47	0.77	0.35	0.26	2.93	0.34	0.79	2.17	0.06	1	2.06	0.07	1	2.17	0.36	0.81	1.99	0.44	0.72	2.74	0.39	0.77	55294	15	FBXW7	F-box and WD repeat domain containing 7
s07750	0.16	0.48	0.48	0.76	0.35	0.01	16.39	0.47	0.97	12.94	0.35	1	18.35	0.42	0.99	15.62	0.08	1	14.4	0.11	1	12.87	0.06	1	9360	7	PPIG	Peptidylprolyl isomerase G (cyclophilin G)
s08431	0.09	0.38	0.64	0.48	0.35	0.5	0.52	0.08	0.39	0.53	0.06	0.51	0.78	0.19	0.66	0.6	0.08	0	0.6	0.46	0.42	0.5	0.39	0.38	27289	8	RND1	Rho family GTPase 1
s25909	0.27	0.6	0.46	0.81	0.36	0.21	3.1	0.57	0.76	4.02	0.37	0.99	3.7	0.19	1	3.14	0.56	0.84	2.91	0.45	0.84	3.14	0.34	0.83	58504	23	ARHGAP22	Rho GTPase activating protein 22
s14952	0.02	0.22	0.71	0.42	0.36	0.51	0.78	0.08	0.4	0.8	0.24	0.85	0.72	0.28	0.53	0.82	0.08	0.26	0.78	0.13	0.42	0.79	0.04	0.34	116966	13	WDR17	WD repeat domain 17
s03958	0.12	0.67	0.47	0.8	0.36	0.15	4.97	0.61	0.84	2.69	0.39	0.98	2.9	0.43	0.96	3.01	0.35	0.92	3.23	0.08	0.94	2.93	0.2	0.84	220382	4	MGC33846	Hypothetical protein MGC33846
s09060	-0.18	0.57	0.48	0.78	0.37	0.01	48.36	0.3	1	31.52	0.24	1	52.31	0.2	1	51.17	0.36	1	48.12	0.31	1	52.03	0.47	0.98	3636	8	INPPL1	Inositol polyphosphate phosphatase-like 1
s07644	0.01	0.47	0.51	0.74	0.37	0.24	2.16	0.55	0.66	2.41	0.24	1	1.93	0.31	0.97	2.11	0.08	0.89	2.53	0.29	0.83	2.12	0.22	0.68	285086	7	LOC285086	Hypothetical protein LOC285086
s18088	0.12	0.54	0.49	0.78	0.37	0.39	1.42	0.32	0.54	1.83	0.41	0.95	2.25	0.42	0.94	1.78	0.08	0.79	1.54	0.39	0.63	1.72	0.35	0.58	58504	16	ARHGAP22	Rho GTPase activating protein 22
s01116	-0.01	0.56	0.51	0.74	0.37	0.06	4.87	0.4	0.9	6.44	0.47	0.97	7.32	0.19	1	5.71	0.38	0.98	6.97	0.11	1	6.59	0.5	0.92	6515	1	SLC2A3	Solute carrier family 2 (facilitated glucose transporter), member 3
s04480	0.17	0.64	0.48	0.8	0.38	0.39	0.62	0.57	0.39	0.44	0.41	0.28	0.39	0.46	0.07	0.53	0.08	0	0.36	0.37	0.45	0.39	0.22	0.44	51315	4	KRCC1	Lysine-rich coiled-coil 1
s11077	0.09	0.4	0.54	0.7	0.38	0.06	4.32	0.33	0.9	3.96	0.19	1	4.6	0.36	0.99	3.85	0.28	0.98	4	0.18	0.97	4.4	0.18	0.96	3049	10	HBQ1	Hemoglobin, theta 1
s06837	0.16	0.48	0.52	0.74	0.38	0.01	13.56	0.5	0.96	9.29	0.38	0.99	10.71	0.32	1	10.65	0.04	1	9.2	0.07	1	10.19	0.17	1	51727	6	CMPK	Cytidylate kinase
s20647	-0.04	0.56	0.51	0.76	0.38	0.51	0.67	0.45	0.4	0.71	0.27	0.74	0.53	0.53	0.29	0.83	0.08	0.28	0.64	0.36	0.43	0.57	0.38	0.37	126917	18	LOC126917	Hypothetical protein LOC126917
s06644	0.12	0.48	0.51	0.76	0.39	0.49	0.73	0.34	0.41	0.63	0.47	0.58	0.66	0.47	0.44	0.75	0.08	0.1	0.66	0.16	0.42	0.54	0.08	0.35	23161	6	SNX13	Sorting nexin 13
s21007	-0.15	0.49	0.52	0.75	0.39	0.51	0.75	0.29	0.41	0.86	0.45	0.77	0.73	0.46	0.53	0.96	0.05	0.42	0.98	0.38	0.48	0.78	0.21	0.35	56963	19	RGMA	RGM domain family, member A
s12889	-0.04	0.47	0.53	0.74	0.39	0.11	3.21	0.4	0.81	3.68	0.13	1	4.34	0.38	0.98	3.8	0.29	0.97	4.12	0.37	0.93	3.9	0.25	0.92	95681	12	TSGA14	Testis specific, 14
s17954	-0.13	0.64	0.49	0.82	0.39	0.5	0.66	0.48	0.4	0.75	0.62	0.65	0.67	0.53	0.45	0.89	0.08	0.37	0.61	0.3	0.44	0.84	0.37	0.37	54860	16	MS4A12	Membrane-spanning 4-domains, subfamily A, member 12
s23592	0.09	0.57	0.51	0.8	0.41	0.09	4.67	0.59	0.84	5.76	0.44	0.98	4.37	0.5	0.95	4.6	0.08	1	4.86	0.06	0.99	4.87	0.29	0.95	55454	21	GALNACT-2	Chondroitin sulfate GalNAcT-2
s18012	0.04	0.5	0.54	0.77	0.42	0.53	0.72	0.36	0.41	0.81	0.52	0.71	0.96	0.48	0.69	0.83	0.08	0.27	0.84	0.22	0.44	0.79	0.14	0.34	8748	16	ADAM20	ADAM metallopeptidase domain 20
