# Supplementary material for: TAF6δ orchestrates an apoptotic transcriptome profile and interacts functionally with p53
Source: BMC Mol Biol. 2010 Jan 22;11:10. doi: 10.1186/1471-2199-11-10 (PMC2827470; doi:10.1186/1471-2199-11-10)
Supplement: Additional file 7 — TAF9b Signature.csv. This comma separated value data file contains a tabular listing of the TAF9b target genes identified in this study and their annotation. [file 1471-2199-11-10-S7.CSV]

# -------------------------------------------------
# Generated: Sat Jan 17 18:46:28 CET 2009
# ace.map version 0.936
# http://www.iri.cnrs.fr/seg
# -------------------------------------------------
TECHNOLOGY	genopole sxb
ARRAY_VERSION	SXBH1
SPECIES	h.sapiens
NUMBER_OF_PROBES	27648
# METHOD
#---------
METHOD	weighted mean of log2 signal quotients; normalization of inter-arrays made with NeONORM
# INPUT
#---------
*COND1:
INPUT_FILE1	D:\ace\dat\081024mace_acemap0931\07bb_T9sig\ma1\090117_B1.ma1	090117172922_default_s.dat
INPUT_FILE2	D:\ace\dat\081024mace_acemap0931\07bb_T9sig\ma1\090117_B2.ma1	090117173147_default_s.dat
INPUT_FILE3	D:\ace\dat\081024mace_acemap0931\07bb_T9sig\ma1\090117_B3.ma1	090117173423_default_s.dat
*COND2:
INPUT_FILE1	D:\ace\dat\081024mace_acemap0931\07bb_T9sig\ma1\090117_B1R.ma1	090117173040_default_s.dat
INPUT_FILE2	D:\ace\dat\081024mace_acemap0931\07bb_T9sig\ma1\090117_B2R.ma1	090117173314_default_s.dat
INPUT_FILE3	D:\ace\dat\081024mace_acemap0931\07bb_T9sig\ma1\090117_B3R.ma1	090117173535_default_s.dat
# PARAMETERS
#---------
GAP_TAN_ALPHA	0.07
USE_GAP_CORRECTION	TRUE
NORMALIZATION	NeONORM 1.0 [050703]
NORMALIZATION_K	0.2
# INFO
#---------
files	disp	|D|<1	D>1	D<-1	dS>v	dS>2v
d-4	0	0.86	0.07	0.07	0.3	0.12
d-5	0	0.84	0.08	0.09	0.32	0.13
d-6	0	0.83	0.1	0.07	0.32	0.12
e-4	0	0.81	0.1	0.09	0.33	0.13
e-5	0	0.82	0.09	0.09	0.31	0.12
e-6	0	0.8	0.12	0.08	0.31	0.12
f-4	0	0.79	0.1	0.11	0.41	0.15
f-5	0	0.79	0.09	0.12	0.4	0.15
f-6	0	0.81	0.11	0.08	0.31	0.11
omission candidates:
cond1	d	d	d	d	d	f
cond2	4	4	4	6	4	6
NeONORM normalization coefficients
A	F_1_1	F_1_2	F_1_3
F_2_1	1.03	0.96	0.88
F_2_2	1.02	0.94	0.84
F_2_3	1.1	1.02	0.93
file exported by ace.map | Sat Jan 17 19:26:51 CET 2009 | h.sapiens | genopole sxb | SXBH1 | 090117_B-R.ma2 | (c) 2008 by guillaume brysbaert, sebastian noth, arndt benecke [IHES - IRI]
annotation file used : SXB_Human_V1.zip
PROBE	LOG_Q	VAR	P	P'	E	A'	SIGNAL{090117_B1.ma1}	VAR{090117_B1.ma1}	A{090117_B1.ma1}	SIGNAL{090117_B2.ma1}	VAR{090117_B2.ma1}	A{090117_B2.ma1}	SIGNAL{090117_B3.ma1}	VAR{090117_B3.ma1}	A{090117_B3.ma1}	SIGNAL{090117_B1R.ma1}	VAR{090117_B1R.ma1}	A{090117_B1R.ma1}	SIGNAL{090117_B2R.ma1}	VAR{090117_B2R.ma1}	A{090117_B2R.ma1}	SIGNAL{090117_B3R.ma1}	VAR{090117_B3R.ma1}	A{090117_B3R.ma1}	Column	Spot_ID	Genbank_ID	position_on_gene
s06846	3.59	0.8	0.01	0.99	0.01	0.61	4.21	0.38	0.99	7.4	0.41	0.98	3.36	0.31	0.95	0.24	0.08	0.31	0.44	0.31	0.48	0.49	0.15	0.37	64135	6	IFIH1	Interferon induced with helicase C domain 1
s06678	3.38	0.49	0.01	0.99	0	0.58	6.47	0.38	0.99	7.99	0.37	0.99	5.6	0.21	1	0.58	0.23	0.46	0.56	0.16	0.46	0.65	0.29	0.34	23586	6	DDX58	DEAD (Asp-Glu-Ala-Asp) box polypeptide 58
s04011	3.28	0.5	0.03	0.98	0.02	0.24	19.34	0.19	1	16.94	0.46	0.98	19.2	0.56	0.95	2.26	0.21	0.84	1.94	0.06	0.87	1.56	0.17	0.58	6772	4	STAT1	Signal transducer and activator of transcription 1, 91kDa
s04468	2.56	0.99	0.04	0.97	0.02	0.59	1.38	0.39	0.91	6.37	0.43	0.98	3.54	0.29	0.96	0.34	0.36	0.45	0.62	0.16	0.45	0.57	0.04	0.32	10379	4	IRF9	Interferon regulatory factor 9
s08323	2.42	0.55	0.05	0.97	0.03	0.01	48.25	0.52	0.97	70.04	0.38	0.99	97.99	0.42	0.99	13.58	0.05	1	12.78	0.05	1	11.91	0.05	1	3569	8	IL6	Interleukin 6 (interferon, beta 2)
s14734	2.24	0.57	0.05	0.97	0.03	0.01	59	0.38	1	73.63	0.32	1	60.05	0.5	0.97	14.96	0.25	1	9.95	0.05	1	16.62	0.31	1	6890	13	TAP1	Transporter 1, ATP-binding cassette, sub-family B (MDR/TAP)
s08511	2.24	0.55	0.09	0.95	0.06	0.18	9.31	0.52	0.96	9.12	0.54	0.95	13.16	0.44	0.98	2.15	0.27	0.81	2.05	0.13	0.89	2.23	0.04	0.83	87178	8	PNPT1	Polyribonucleotide nucleotidyltransferase 1
s11926	2.01	0.92	0.04	0.96	0.02	0.56	2.6	0.35	0.98	5.17	0.37	0.98	1.37	0.28	0.52	0.59	0.05	0.44	0.59	0.05	0.44	0.6	0.05	0.31	10142	11	AKAP9	A kinase (PRKA) anchor protein (yotiao) 9
s13709	1.99	0.63	0.08	0.95	0.06	0.02	54.51	0.51	0.97	54.89	0.46	0.98	100.28	0.39	0.99	14.29	0.12	1	15.63	0.07	1	21.19	0.37	0.99	103	12	ADAR	Adenosine deaminase, RNA-specific
s13567	1.98	0.6	0.05	0.97	0.03	0.07	14.46	0.35	1	19.78	0.26	1	13.04	0.43	0.98	3.8	0.24	0.97	3.97	0.41	0.95	3.84	0.48	0.88	2125	12	EVPL	Envoplakin
s12532	1.85	0.47	0.07	0.96	0.04	0.02	16.57	0.39	0.99	13.86	0.35	1	16.71	0.55	0.96	3.91	0.04	0.99	4.22	0.12	1	4.42	0.12	0.99	null	11	null	null
s09604	1.75	0.8	0.14	0.93	0.1	0.05	9.7	0.55	0.96	14.04	0.47	0.98	29.44	0.58	0.95	4.68	0.07	0.99	4.97	0.05	1	3.89	0.21	0.97	54850	9	FBXL12	F-box and leucine-rich repeat protein 12
s00733	1.69	0.48	0.01	0.99	0	0.51	2.51	0.15	1	4.89	0.33	0.99	4.28	0.22	0.99	0.87	0.04	0.45	1.02	0.19	0.55	1.32	0.08	0.47	8349	1	HIST2H2BE	Histone cluster 2, H2be
s09413	1.69	0.84	0.15	0.93	0.11	0.48	2.97	0.45	0.96	7.06	0.52	0.95	2.82	0.58	0.8	1.37	0.13	0.61	1.07	0.18	0.57	1.1	0.07	0.38	5743	9	PTGS2	Prostaglandin-endoperoxide synthase 2 (prostaglandin G/H synthase and cyclooxygenase)
s17871	1.61	0.5	0.02	0.99	0.01	0.59	1.7	0.16	1	3.09	0.19	0.99	2.58	0.36	0.86	0.66	0.19	0.45	0.6	0.14	0.45	0.98	0.04	0.34	59277	16	NTN4	Netrin 4
s06505	1.61	0.59	0.1	0.94	0.06	0.27	5.53	0.45	0.98	7.4	0.42	0.98	4.27	0.4	0.94	1.7	0.15	0.72	1.71	0.06	0.81	1.89	0.09	0.71	207063	6	DHRSX	Dehydrogenase/reductase (SDR family) X-linked
s08308	1.59	0.74	0.09	0.94	0.06	0.21	6.78	0.08	1	2.7	0.32	0.96	11.97	0.49	0.97	2.31	0.04	0.87	1.97	0.14	0.87	1.76	0.06	0.66	84461	8	KIAA1787	KIAA1787 protein
s05047	1.59	0.5	0.03	0.98	0.01	0.45	4.52	0.05	1	2.63	0.22	0.98	3.57	0.38	0.93	1.32	0.12	0.6	1.11	0.14	0.58	1.09	0.38	0.42	9882	5	TBC1D4	TBC1 domain family, member 4
s04590	1.58	0.75	0.08	0.97	0.06	0.23	2.49	0.51	0.93	5.75	0.11	1	9.54	0.07	1	1.61	0.14	0.69	2.22	0.21	0.9	2.43	0.49	0.76	79269	4	WDR32	WD repeat domain 32
s23730	1.57	0.79	0.03	0.98	0.02	0.44	2.83	0.11	1	2.94	0.33	0.97	10.27	0.42	0.98	1.49	0.05	0.65	1.33	0.12	0.67	0.9	0.14	0.33	7091	21	TLE4	Transducin-like enhancer of split 4 (E(sp1) homolog, Drosophila)
s07103	1.48	0.79	0.16	0.93	0.11	0.31	6.47	0.49	0.97	4.65	0.38	0.98	3.9	0.67	0.84	2.24	0.13	0.85	1.92	0.18	0.85	1.17	0.27	0.43	57018	7	CCNL1	Cyclin L1
s08072	1.47	0.49	0.06	0.96	0.04	0.34	4.91	0.09	1	4.31	0.32	0.99	3.14	0.42	0.89	1.63	0.11	0.7	1.44	0.2	0.71	1.45	0.34	0.54	5612	8	PRKRIR	Protein-kinase, interferon-inducible double stranded RNA dependent inhibitor, repressor of (P58 repressor)
s03126	1.46	0.92	0.16	0.9	0.1	0.27	6.11	0.5	0.96	9.67	0.44	0.98	3.18	0.3	0.94	1.92	0.09	0.79	2.12	0.12	0.9	1.48	0.21	0.54	5366	3	PMAIP1	Phorbol-12-myristate-13-acetate-induced protein 1
s09638	1.46	0.73	0.18	0.92	0.14	0.09	8.68	0.44	0.98	11.57	0.62	0.93	14.01	0.75	0.89	4.75	0.08	0.99	3.8	0.22	0.99	3.01	0.3	0.9	84617	9	TUBB6	Tubulin, beta 6
s03947	1.46	0.49	0.09	0.94	0.05	0.32	3.7	0.37	0.99	4.06	0.36	0.98	6.65	0.43	0.97	1.66	0.06	0.71	1.67	0.04	0.8	1.49	0.07	0.54	81627	4	C1orf25	Chromosome 1 open reading frame 25
s20688	1.44	0.81	0.1	0.92	0.05	0.11	10.42	0.23	1	4.19	0.21	1	8.98	0.42	0.98	2.99	0.12	0.95	1.59	0.36	0.74	2.92	0.12	0.94	null	18	null	null
s06531	1.42	0.72	0.05	0.96	0.02	0.56	4.29	0.52	0.95	2.5	0.3	0.95	1.68	0.16	0.68	0.84	0.29	0.47	0.85	0.18	0.49	0.76	0.04	0.31	5371	6	PML	Promyelocytic leukemia
s07005	1.39	0.7	0.19	0.91	0.15	0.35	3.99	0.54	0.94	3.45	0.52	0.91	6.69	0.64	0.9	1.67	0.25	0.7	1.67	0.31	0.77	1.6	0.16	0.59	6197	7	RPS6KA3	Ribosomal protein S6 kinase, 90kDa, polypeptide 3
s17134	1.38	1.29	0.21	0.85	0.12	0.51	1.02	0.24	0.91	4.2	0.24	1	0.59	0.09	0.24	0.46	0.19	0.5	0.39	0.26	0.51	0.59	0.4	0.34	10612	15	TRIM3	Tripartite motif-containing 3
s08345	1.37	1.19	0.29	0.91	0.24	0.35	2.44	0.57	0.9	10.34	0.79	0.88	5.01	0.72	0.85	1.81	0.44	0.72	2.07	0.49	0.8	1.49	0.51	0.56	54853	8	WDR55	WD repeat domain 55
s16344	1.37	0.67	0.11	0.95	0.08	0.01	15.14	0.05	1	11.44	0.39	0.99	6.32	0.43	0.96	5.91	0.22	1	4.98	0.08	1	4.36	0.07	0.99	5708	15	PSMD2	Proteasome (prosome, macropain) 26S subunit, non-ATPase, 2
s15819	1.37	0.49	0.09	0.94	0.06	0.19	5.85	0.32	1	5.78	0.32	0.99	4.35	0.47	0.92	2.06	0.04	0.83	1.76	0.15	0.82	2.32	0.13	0.84	3609	14	ILF3	Interleukin enhancer binding factor 3, 90kDa
s06200	1.35	1.1	0.07	0.95	0.04	0.56	2.25	0.13	1	0.52	0.38	0.39	4.22	0.37	0.96	0.75	0.07	0.44	0.63	0.06	0.44	0.83	0.31	0.35	4591	6	TRIM37	Tripartite motif-containing 37
s00575	1.33	0.49	0.07	0.95	0.04	0.43	2.64	0.22	1	4.61	0.43	0.96	3.55	0.38	0.93	1.09	0.07	0.51	1.17	0.06	0.61	1.65	0.06	0.62	7716	1	VEZF1	Vascular endothelial zinc finger 1
s16750	1.32	0.56	0.12	0.93	0.09	0.05	11.39	0.27	1	9.69	0.45	0.98	9.76	0.51	0.95	4.43	0.34	0.96	4.15	0.32	0.98	3.74	0.19	0.97	9972	15	NUP153	Nucleoporin 153kDa
s05277	1.31	0.46	0.06	0.96	0.04	0.48	1.55	0.3	0.97	3.25	0.23	0.99	3.63	0.05	1	1.07	0.06	0.51	1.1	0.1	0.57	1.26	0.25	0.46	11329	5	STK38	Serine/threonine kinase 38
s06124	1.3	0.58	0.12	0.92	0.07	0.14	4.46	0.36	0.99	5.57	0.37	0.99	9.38	0.4	0.98	2.92	0.07	0.95	2.27	0.17	0.92	2.03	0.07	0.76	6047	6	RNF4	Ring finger protein 4
s22470	1.3	2.03	0.01	0.99	0.01	0.5	6.44	0.27	1	11.73	0.42	0.99	0.59	0.21	0.26	0.97	0.07	0.48	1.16	0.04	0.6	1.03	0.2	0.37	727820	20	LOC727820	Hypothetical protein LOC727820
s09062	1.27	1.28	0.23	0.87	0.16	0.5	0.32	0.14	0	0.82	0.1	0.46	3.42	0.31	0.95	0.33	0.23	0.53	0.31	0.27	0.48	0.4	0.34	0.38	1877	8	E4F1	E4F transcription factor 1
s04845	1.27	1.19	0.18	0.88	0.11	0.53	1.28	0.25	0.97	3.53	0.43	0.95	0.65	0.04	0.23	0.7	0.34	0.46	0.4	0.36	0.46	0.45	0.44	0.34	5756	5	TWF1	Twinfilin, actin-binding protein, homolog 1 (Drosophila)
s17371	1.26	0.32	0.02	0.98	0.01	0.27	3.06	0.24	1	4.77	0.04	1	4.11	0.21	0.99	1.52	0.05	0.67	1.79	0.15	0.83	1.93	0.06	0.73	8318	16	CDC45L	CDC45 cell division cycle 45-like (S. cerevisiae)
s13624	1.24	0.59	0.15	0.91	0.09	0.02	7.16	0.33	1	13.29	0.43	0.98	14.71	0.49	0.97	3.83	0.11	0.98	4.46	0.06	1	4.98	0.15	1	1503	12	CTPS	CTP synthase
s00051	1.23	0.51	0.07	0.95	0.03	0.08	4.88	0.18	1	7.33	0.34	0.99	9.84	0.38	0.99	2.31	0.08	0.87	2.66	0.22	0.94	3.49	0.16	0.97	22887	1	FOXJ3	Forkhead box J3
s07335	1.22	0.54	0.13	0.92	0.08	0.02	11.33	0.29	1	14.65	0.42	0.99	11.17	0.46	0.97	5.99	0.16	1	5.68	0.04	1	3.97	0.05	0.99	3267	7	HRB	HIV-1 Rev binding protein
s08156	1.22	1.13	0.3	0.91	0.25	0.23	5.08	0.8	0.86	4.69	0.66	0.89	14.96	0.68	0.91	3.05	0.64	0.81	3.49	0.43	0.93	2.48	0.33	0.82	2885	8	GRB2	Growth factor receptor-bound protein 2
s06695	1.21	0.67	0.18	0.91	0.13	0.06	6.01	0.6	0.93	9.11	0.44	0.98	13.9	0.39	0.99	3.22	0.34	0.92	4.23	0.06	1	4.4	0.24	0.98	7050	6	TGIF1	TGFB-induced factor homeobox 1
s10863	1.21	1.13	0.18	0.85	0.08	0	22.38	0.14	1	6.04	0.12	1	36.58	0.41	0.99	7.19	0.3	0.99	7.1	0.26	1	5.17	0.07	1	53918	10	PELO	Pelota homolog (Drosophila)
s03059	1.21	0.84	0.2	0.88	0.13	0.53	2.08	0.51	0.91	2.28	0.23	0.96	0.87	0.24	0.29	0.56	0.16	0.46	0.68	0.22	0.46	0.68	0.25	0.33	153830	3	RNF145	Ring finger protein 145
s03789	1.21	0.67	0.2	0.9	0.15	0.1	5.3	0.4	0.99	8	0.55	0.95	10.66	0.68	0.9	3.32	0.04	0.97	3.38	0.19	0.98	2.59	0.15	0.89	4171	4	MCM2	Minichromosome maintenance complex component 2
s21810	1.21	0.67	0.08	0.95	0.05	0.55	1.21	0.38	0.88	1.42	0.15	0.8	3.43	0.27	0.96	0.72	0.25	0.45	0.73	0.07	0.45	0.81	0.51	0.36	7091	19	TLE4	Transducin-like enhancer of split 4 (E(sp1) homolog, Drosophila)
s07083	1.2	0.74	0.17	0.9	0.11	0.54	2.78	0.57	0.91	1.4	0.37	0.75	1.51	0.33	0.59	0.78	0.48	0.46	0.72	0.31	0.48	0.68	0.22	0.33	7050	7	TGIF1	TGFB-induced factor homeobox 1
s06449	1.2	0.95	0.25	0.88	0.19	0.03	6.26	0.45	0.98	26.6	0.49	0.98	14.17	0.5	0.97	6.06	0.06	1	4.87	0.06	1	5.55	0.04	1	780	6	DDR1	Discoidin domain receptor family, member 1
s20011	1.17	0.81	0.18	0.91	0.13	0.01	8.74	0.35	1	27.13	0.17	1	23.82	0.42	0.99	7.02	0.2	1	9.66	0.38	0.99	8.12	0.24	1	null	18	null	null
s08122	1.15	0.74	0.16	0.86	0.08	0.51	0.59	0.19	0.42	0.39	0.16	0.45	1.3	0.08	0.47	0.33	0.05	0.62	0.34	0.05	0.6	0.22	0.42	0.23	23244	8	PDS5A	PDS5, regulator of cohesion maintenance, homolog A (S. cerevisiae)
s17668	1.13	0.38	0.05	0.97	0.03	0.1	5.34	0.09	1	6.59	0.28	1	5.98	0.39	0.97	2.75	0.23	0.91	2.94	0.09	0.98	2.2	0.14	0.81	10730	16	YME1L1	YME1-like 1 (S. cerevisiae)
s08583	1.13	1.27	0.17	0.91	0.12	0.11	1.89	0.6	0.86	10.1	0.53	0.96	13.95	0.5	0.96	2.9	0.2	0.93	2.85	0.05	0.98	3.26	0.04	0.97	22984	8	PDCD11	Programmed cell death 11
s06553	1.11	0.59	0.22	0.9	0.16	0.03	21.23	0.55	0.96	26.22	0.48	0.98	36.7	0.56	0.96	11.02	0.05	1	13.21	0.1	1	12.38	0.11	1	9929	6	JOSD1	Josephin domain containing 1
s18037	1.08	0.54	0.14	0.91	0.08	0	18.71	0.28	1	14.05	0.31	1	28.15	0.41	0.99	7.29	0.14	1	10.1	0.19	1	9.1	0.12	1	1545	16	CYP1B1	Cytochrome P450, family 1, subfamily B, polypeptide 1
s12432	1.05	0.73	0.1	0.95	0.07	0.5	1.4	0.1	1	0.76	0.04	0.42	0.44	0.33	0.32	0.4	0.07	0.54	0.35	0.2	0.55	0.49	0.2	0.38	8925	11	HERC1	Hect (homologous to the E6-AP (UBE3A) carboxyl terminus) domain and RCC1 (CHC1)-like domain (RLD) 1
s17870	1.04	1.4	0.06	0.95	0.03	0.03	22.92	0.13	1	10.84	0.31	1	2.97	0.28	0.93	5.49	0.38	0.97	4.96	0.19	1	4.32	0.16	0.99	2564	16	GABRE	Gamma-aminobutyric acid (GABA) A receptor, epsilon
s03764	1.03	0.69	0.05	0.96	0.03	0.54	1.29	0.04	1	1.37	0.09	0.8	0.48	0.3	0.31	0.62	0.28	0.46	0.49	0.04	0.47	0.62	0.2	0.33	399979	4	SNX19	Sorting nexin 19
s10989	1.03	1.61	0.02	0.98	0.01	0.53	0.31	0.34	0.01	3.88	0.23	1	2.95	0.42	0.88	0.82	0.11	0.45	0.88	0.15	0.49	0.7	0.06	0.3	2232	10	FDXR	Ferredoxin reductase
s05231	1.02	0.98	0.28	0.84	0.19	0.12	4.32	0.36	0.99	13.4	0.4	0.99	3.25	0.28	0.95	2.7	0.13	0.92	2.56	0.25	0.93	2.39	0.1	0.86	65056	5	GPBP1	GC-rich promoter binding protein 1
s04624	1.01	0.88	0.26	0.89	0.2	0.42	3.39	0.36	0.99	4.36	0.56	0.92	1.75	0.48	0.66	1.42	0.17	0.63	1.51	0.48	0.7	1.32	0.47	0.51	84318	5	CCDC77	Coiled-coil domain containing 77
s07389	1	1.03	0.31	0.88	0.24	0.1	3.41	0.54	0.93	4.88	0.5	0.94	15.9	0.51	0.96	3.53	0.29	0.95	2.94	0.26	0.95	2.97	0.04	0.95	4439	7	MSH5	MutS homolog 5 (E. coli)
s27401	1	0.89	0.21	0.9	0.15	0.5	0.44	0.53	0.24	0.37	0.33	0.39	1.26	0.08	0.45	0.44	0.18	0.52	0.35	0.37	0.45	0.31	0.1	0.57	85459	24	KIAA1731	KIAA1731
s01456	0.99	0.39	0.09	0.94	0.05	0.2	3.02	0.29	1	4.39	0.43	0.96	4.66	0.12	1	1.95	0.07	0.8	1.86	0.08	0.85	1.97	0.53	0.68	1290	2	COL5A2	Collagen, type V, alpha 2
s04998	0.99	0.89	0.3	0.78	0.18	0.54	1.81	0.38	0.95	0.89	0.2	0.5	3.59	0.45	0.9	0.77	0.04	0.44	0.79	0.06	0.46	0.64	0.27	0.34	7128	5	TNFAIP3	Tumor necrosis factor, alpha-induced protein 3
s04091	0.97	0.47	0.08	0.93	0.04	0.38	2.7	0.31	0.99	2.36	0.06	0.99	3.78	0.26	0.98	1.17	0.32	0.56	1.51	0.22	0.73	1.47	0.34	0.55	23395	4	LARS2	Leucyl-tRNA synthetase 2, mitochondrial
s22151	0.97	0.67	0.2	0.91	0.15	0.31	4.25	0.1	1	1.89	0.34	0.88	3.66	0.54	0.87	1.83	0.25	0.75	1.55	0.09	0.76	1.67	0.28	0.62	null	20	null	null
s01187	0.97	0.55	0.19	0.9	0.13	0.03	7.89	0.35	1	10.19	0.35	1	5.98	0.46	0.95	3.54	0.04	0.98	4.28	0.04	1	4.18	0.15	0.99	57561	2	ARRDC3	Arrestin domain containing 3
s13303	0.96	0.94	0.29	0.85	0.2	0.07	4.83	0.3	1	15.79	0.68	0.92	11.18	0.62	0.92	5.54	0.2	1	3.49	0.42	0.93	3.52	0.07	0.98	10397	12	NDRG1	N-myc downstream regulated gene 1
s02626	0.94	0.79	0.28	0.84	0.2	0.03	3.69	0.3	1	11.68	0.38	0.99	9.65	0.43	0.98	3.57	0.06	0.98	3.71	0.15	0.99	3.45	0.19	0.96	10723	3	SLC12A7	Solute carrier family 12 (potassium/chloride transporters), member 7
s03022	0.93	0.43	0.08	0.94	0.03	0.01	72.74	0.14	1	84.47	0.15	1	117.29	0.19	1	47.35	0.37	1	42.73	0.23	1	45.19	0.48	0.98	null	3	null	null
s00202	0.93	0.45	0.12	0.93	0.08	0.48	2.11	0.33	0.98	1.97	0.42	0.86	2.35	0.04	0.93	0.89	0.15	0.46	1.08	0.21	0.57	1.49	0.33	0.56	285268	1	ZNF621	Zinc finger protein 621
s13739	0.93	0.27	0.06	0.96	0.03	0.46	2.29	0.04	1	2.2	0.23	0.95	2.26	0.28	0.84	1.2	0.06	0.55	1.07	0.16	0.57	1.26	0.31	0.47	11096	12	ADAMTS5	ADAM metallopeptidase with thrombospondin type 1 motif, 5 (aggrecanase-2)
s23592	0.93	0.5	0.14	0.93	0.1	0.03	9.94	0.51	0.97	10.09	0.3	1	11.96	0.16	1	5.16	0.04	1	4.67	0.33	0.98	7.43	0.62	0.9	55454	21	GALNACT-2	Chondroitin sulfate GalNAcT-2
s13950	0.92	0.53	0.05	0.95	0.01	0.56	0.99	0.12	0.96	2.46	0.16	0.98	1.36	0.09	0.51	0.79	0.2	0.45	0.62	0.05	0.44	0.81	0.06	0.31	50515	13	CHST11	Carbohydrate (chondroitin 4) sulfotransferase 11
s06250	0.92	0.89	0.2	0.89	0.13	0.02	7.63	0.19	1	4.22	0.35	0.98	20.09	0.44	0.98	5.54	0.32	0.98	4.12	0.07	1	3.59	0.1	0.98	51592	6	TRIM33	Tripartite motif-containing 33
s10415	0.92	0.79	0.19	0.91	0.14	0.42	2.87	0.24	1	3.41	0.49	0.92	1.58	0.59	0.6	1.67	0.1	0.71	1.38	0.33	0.69	0.99	0.34	0.39	55145	10	THAP1	THAP domain containing, apoptosis associated protein 1
s11413	0.91	0.77	0.16	0.92	0.11	0.32	1.37	0.36	0.92	3.38	0.15	1	5.81	0.37	0.98	1.39	0.33	0.62	1.41	0.15	0.7	1.9	0.06	0.72	8027	10	STAM	Signal transducing adaptor molecule (SH3 domain and ITAM motif) 1
s07237	0.91	0.85	0.28	0.78	0.15	0.52	3.07	0.37	0.98	1.59	0.21	0.85	0.97	0.11	0.3	0.83	0.09	0.45	0.56	0.24	0.47	0.83	0.29	0.34	54872	7	PIGG	Phosphatidylinositol glycan anchor biosynthesis, class G
s02116	0.88	1.02	0.27	0.87	0.19	0.16	2.37	0.52	0.92	10.74	0.52	0.96	4.87	0.35	0.97	1.92	0.2	0.78	3.63	0.1	0.99	2.4	0.16	0.85	55794	2	DDX28	DEAD (Asp-Glu-Ala-Asp) box polypeptide 28
s18403	0.87	0.28	0.05	0.96	0.02	0.55	1.46	0.17	1	1.61	0.08	0.89	2.15	0.28	0.82	0.81	0.07	0.44	0.98	0.22	0.54	0.93	0.14	0.34	1122	16	CHML	Choroideremia-like (Rab escort protein 2)
s13846	0.87	0.49	0.14	0.93	0.1	0.25	3.57	0.13	1	2.83	0.44	0.92	4.08	0.61	0.86	2.11	0.06	0.84	1.78	0.2	0.81	1.6	0.41	0.59	9847	13	KIAA0528	KIAA0528
s09005	0.86	0.69	0.25	0.8	0.11	0.52	2.5	0.25	1	2.57	0.31	0.95	1.22	0.1	0.42	0.92	0.12	0.47	0.98	0.37	0.55	0.98	0.14	0.35	1848	8	DUSP6	Dual specificity phosphatase 6
s05022	0.86	0.42	0.14	0.91	0.09	0.1	4.89	0.19	1	5.08	0.29	1	5.5	0.45	0.95	3.09	0.32	0.91	3.04	0.14	0.98	2.38	0.05	0.86	1616	5	DAXX	Death-associated protein 6
s05272	0.86	0.56	0.22	0.87	0.14	0.09	4.42	0.33	1	5.71	0.31	0.99	7.31	0.42	0.97	3.29	0.11	0.96	3.62	0.2	0.99	2.24	0.21	0.8	1601	5	DAB2	Disabled homolog 2, mitogen-responsive phosphoprotein (Drosophila)
s14490	0.85	0.49	0.17	0.91	0.11	0.01	52.88	0.14	1	42.46	0.35	1	71.16	0.48	0.98	34.94	0.36	1	25.1	0.05	1	30.79	0.3	1	1832	13	DSP	Desmoplakin
s16840	0.85	0.83	0.3	0.85	0.22	0.07	3.11	0.39	0.98	10.04	0.44	0.98	7.5	0.46	0.96	3.61	0.1	0.98	3.13	0.05	0.99	2.91	0.27	0.89	57647	15	DHX37	DEAH (Asp-Glu-Ala-His) box polypeptide 37
s03995	0.85	0.93	0.14	0.91	0.09	0.54	1.8	0.2	1	2.71	0.42	0.92	0.71	0.32	0.28	0.97	0.06	0.48	0.7	0.22	0.47	0.75	0.15	0.31	57162	4	PELI1	Pellino homolog 1 (Drosophila)
s12134	0.84	0.91	0.28	0.83	0.18	0.01	8.46	0.19	1	35.25	0.51	0.97	13.17	0.43	0.98	9.37	0.28	1	6.22	0.06	1	7.21	0.24	1	8943	11	AP3D1	Adaptor-related protein complex 3, delta 1 subunit
s21907	0.84	0.55	0.16	0.89	0.09	0	37.91	0.24	1	44.63	0.08	1	85.13	0.38	1	25.5	0.24	1	29	0.41	0.99	27.9	0.3	1	null	20	null	null
s08220	0.83	0.45	0.2	0.87	0.13	0.13	3.51	0.29	1	4.99	0.35	0.99	4.92	0.54	0.91	2.64	0.04	0.92	2.31	0.07	0.93	2.18	0.08	0.81	23451	8	SF3B1	Splicing factor 3b, subunit 1, 155kDa
s04055	0.82	0.68	0.18	0.9	0.13	0	8.64	0.39	0.99	23.36	0.15	1	19.07	0.31	1	7.87	0.07	1	10.58	0.24	1	10.54	0.32	1	3164	4	NR4A1	Nuclear receptor subfamily 4, group A, member 1
s02024	0.82	1.16	0.12	0.93	0.08	0.42	0.82	0.08	0.88	5.28	0.22	1	2.89	0.11	0.97	0.85	0.37	0.48	1.32	0.2	0.67	1.46	0.49	0.55	7071	2	KLF10	Kruppel-like factor 10
s22782	0.81	0.95	0.3	0.86	0.22	0.04	3.98	0.47	0.96	5.67	0.33	0.99	17.75	0.36	1	3.51	0.04	0.98	4.16	0.05	1	5.49	0.44	0.95	22838	20	RNF44	Ring finger protein 44
s13379	0.79	0.72	0.29	0.77	0.16	0.51	1.25	0.09	0.99	0.57	0.08	0.37	0.6	0.27	0.27	0.34	0.17	0.58	0.39	0.47	0.42	0.55	0.08	0.33	5997	12	RGS2	Regulator of G-protein signaling 2, 24kDa
s02877	0.78	0.82	0.18	0.9	0.12	0.13	6.23	0.17	1	2.27	0.3	0.94	6.9	0.36	0.98	2.68	0.29	0.88	2.64	0.2	0.95	2.58	0.4	0.81	1956	3	EGFR	Epidermal growth factor receptor (erythroblastic leukemia viral (v-erb-b) oncogene homolog, avian)
s02096	0.77	0.9	0.22	0.85	0.14	0.31	1.34	0.3	0.95	6.24	0.4	0.98	3.43	0.25	0.97	1.51	0.05	0.66	1.62	0.13	0.78	1.88	0.32	0.68	9019	2	MPZL1	Myelin protein zero-like 1
s04331	0.76	0.66	0.24	0.87	0.17	0.45	1.29	0.43	0.87	2.83	0.41	0.93	2.81	0.29	0.91	1.08	0.13	0.52	1.12	0.43	0.6	1.59	0.11	0.59	29028	4	ATAD2	ATPase family, AAA domain containing 2
s01401	0.76	0.69	0.24	0.86	0.16	0.03	8.26	0.13	1	7.35	0.21	1	18.63	0.15	1	6.87	0.4	0.97	5.75	0.32	0.99	5.26	0.47	0.93	2317	2	FLNB	Filamin B, beta (actin binding protein 278)
s06514	0.76	0.66	0.28	0.87	0.21	0.02	23.66	0.35	1	15.7	0.47	0.98	14.06	0.47	0.97	10.45	0.15	1	9.22	0.08	1	11.24	0.39	0.99	10628	6	TXNIP	Thioredoxin interacting protein
s11424	0.76	0.52	0.21	0.88	0.14	0.01	10.49	0.23	1	14.75	0.32	1	9.64	0.45	0.97	7.27	0.27	1	6.92	0.25	1	6.03	0.15	1	23014	10	FBXO21	F-box protein 21
s26914	0.75	1.26	0.14	0.9	0.08	0.05	2.51	0.05	1	7.59	0.18	1	21.92	0.22	1	3.61	0.32	0.94	5.05	0.35	0.98	3.65	0.28	0.95	63901	24	FAM111A	Family with sequence similarity 111, member A
s05158	0.75	0.47	0.25	0.87	0.17	0.01	55.35	0.47	0.98	72.35	0.34	1	84.39	0.45	0.99	44.83	0.04	1	39.19	0.08	1	36.7	0.07	1	8663	5	EIF3C	Eukaryotic translation initiation factor 3, subunit C
s04799	0.75	0.71	0.33	0.86	0.25	0.26	4.82	0.53	0.95	3.25	0.61	0.88	2.94	0.44	0.86	2.06	0.06	0.82	2.32	0.14	0.93	1.74	0.19	0.65	6722	5	SRF	Serum response factor (c-fos serum response element-binding transcription factor)
s00861	0.74	0.74	0.25	0.76	0.04	0.53	1.83	0.2	1	1.09	0.05	0.63	4.68	0.38	0.96	0.83	0.05	0.45	0.93	0.05	0.5	0.91	0.26	0.35	27347	1	STK39	Serine threonine kinase 39 (STE20/SPS1 homolog, yeast)
s01579	0.74	0.67	0.29	0.83	0.19	0	35.78	0.32	1	33.82	0.33	1	87.07	0.39	0.99	24.37	0.14	1	27.92	0.18	1	27.65	0.32	1	7184	2	HSP90B1	Heat shock protein 90kDa beta (Grp94), member 1
s04743	0.74	0.95	0.25	0.88	0.18	0.15	7.7	0.38	0.99	6.38	0.62	0.91	3.27	0.43	0.89	4.24	0.04	0.99	3.24	0.48	0.9	2.24	0.19	0.81	58155	5	PTBP2	Polypyrimidine tract binding protein 2
s09371	0.74	1.17	0.24	0.88	0.18	0.22	5.53	0.46	0.97	9.93	0.71	0.9	2.09	0.45	0.75	2.97	0.09	0.95	2.66	0.36	0.91	2.14	0.2	0.77	51164	9	DCTN4	Dynactin 4 (p62)
s16457	0.74	0.57	0.21	0.9	0.16	0.12	5.16	0.19	1	3.16	0.48	0.92	4.32	0.51	0.91	3.27	0.26	0.94	2.39	0.07	0.94	2.44	0.05	0.87	57708	15	MIER1	Mesoderm induction early response 1 homolog (Xenopus laevis)
s14510	0.73	1.37	0.06	0.95	0.01	0.53	4.13	0.22	1	0.63	0.04	0.38	4.45	0.27	0.99	0.82	0.08	0.45	0.78	0.04	0.46	0.79	0.15	0.32	55616	13	DDEFL1	Development and differentiation enhancing factor-like 1
s15265	0.73	0.56	0.26	0.88	0.19	0.03	12.54	0.27	1	11.9	0.51	0.97	13.55	0.66	0.91	8.39	0.33	0.99	8.18	0.14	1	6.33	0.06	1	79572	14	ATP13A3	ATPase type 13A3
s08622	0.73	0.57	0.2	0.86	0.11	0.4	2.14	0.12	1	1.77	0.28	0.87	3.87	0.4	0.93	1.71	0.07	0.73	1.41	0.13	0.71	0.98	0.18	0.36	329	8	BIRC2	Baculoviral IAP repeat-containing 2
s13271	0.72	0.48	0.26	0.85	0.17	0.03	5.33	0.32	1	8.01	0.42	0.98	8.6	0.37	0.99	4.5	0.09	0.99	3.62	0.09	0.99	4.4	0.31	0.96	85301	12	COL27A1	Collagen, type XXVII, alpha 1
s00135	0.71	0.49	0.15	0.85	0.02	0.52	1.63	0.05	1	1.33	0.04	0.78	3.92	0.36	0.95	0.76	0.04	0.44	1.16	0.05	0.6	1.03	0.06	0.36	23528	1	ZNF281	Zinc finger protein 281
s22324	0.71	0.63	0.26	0.86	0.18	0.05	5.26	0.28	1	8.02	0.4	0.99	3.78	0.44	0.91	3.35	0.04	0.97	2.72	0.05	0.97	3.89	0.17	0.98	221687	20	RNF182	Ring finger protein 182
s08118	0.7	0.86	0.26	0.87	0.19	0.17	6.25	0.39	0.99	4.8	0.52	0.94	2.34	0.46	0.79	2.77	0.12	0.93	2.36	0.2	0.92	2.4	0.06	0.87	10229	8	COQ7	Coenzyme Q7 homolog, ubiquinone (yeast)
s07221	0.7	0.98	0.33	0.81	0.22	0.54	0.92	0.05	0.94	3.48	0.45	0.94	0.83	0.19	0.27	0.82	0.4	0.48	0.65	0.52	0.46	0.72	0.22	0.32	54872	7	PIGG	Phosphatidylinositol glycan anchor biosynthesis, class G
s09338	0.7	0.94	0.26	0.89	0.2	0.18	6.58	0.3	1	3.53	0.61	0.88	2.92	0.54	0.83	4.23	0.36	0.95	2.32	0.24	0.91	2.16	0.04	0.81	84962	9	JUB	Jub, ajuba homolog (Xenopus laevis)
s14117	0.69	0.95	0.26	0.82	0.15	0.06	10.24	0.28	1	2.95	0.19	0.99	7.15	0.46	0.96	3.7	0.18	0.97	4.03	0.36	0.96	2.75	0.06	0.92	3099	13	HK2	Hexokinase 2
s27271	0.68	0.71	0.23	0.86	0.15	0.06	6.82	0.12	1	4.41	0.07	1	12.11	0.1	1	3.64	0.25	0.96	5.15	0.43	0.96	4.61	0.54	0.89	155061	24	ZNF746	Zinc finger protein 746
s07665	0.68	0.61	0.26	0.76	0.1	0.5	3.17	0.27	1	1.11	0.07	0.64	1.98	0.05	0.83	1.01	0.11	0.49	0.92	0.07	0.5	1.27	0.47	0.49	54665	7	RSBN1	Round spermatid basic protein 1
s10531	0.68	1.18	0.23	0.86	0.14	0.52	3.11	0.27	1	0.6	0.05	0.37	1.48	0.54	0.58	0.85	0.23	0.47	0.73	0.19	0.46	0.61	0.33	0.34	7091	10	TLE4	Transducin-like enhancer of split 4 (E(sp1) homolog, Drosophila)
s05712	0.68	0.54	0.2	0.88	0.14	0.01	12.62	0.4	0.99	22.09	0.2	1	13.46	0.08	1	7.89	0.08	1	10.99	0.23	1	9.74	0.41	0.98	5287	5	PIK3C2B	Phosphoinositide-3-kinase, class 2, beta polypeptide
s10639	0.67	0.65	0.3	0.84	0.21	0.43	3.14	0.19	1	1.53	0.26	0.82	1.86	0.48	0.69	1.4	0.04	0.62	1.26	0.18	0.64	1.32	0.34	0.5	55632	10	KIAA1333	KIAA1333
s08305	0.67	0.45	0.22	0.86	0.13	0.53	1	0.21	0.92	1.49	0.22	0.82	1.18	0.32	0.44	0.64	0.07	0.43	0.82	0.29	0.5	0.82	0.37	0.35	51531	8	C9orf156	Chromosome 9 open reading frame 156
s05711	0.66	0.86	0.35	0.86	0.28	0.06	18.34	0.79	0.89	30.09	0.73	0.91	18.08	0.21	1	9.48	0.43	0.98	11.22	0.38	0.99	17.89	0.4	0.99	25829	5	TMEM184B	Transmembrane protein 184B
s03006	0.65	1.19	0.33	0.67	0.03	0.5	4.12	0.43	0.98	5.05	0.18	1	0.99	0.05	0.31	0.98	0.04	0.48	0.91	0.04	0.5	1.22	0.07	0.43	10018	3	BCL2L11	BCL2-like 11 (apoptosis facilitator)
s01287	0.65	0.46	0.2	0.88	0.12	0.12	2.78	0.48	0.94	4.44	0.17	1	4.83	0.29	0.99	2.37	0.27	0.85	2.93	0.04	0.98	2.22	0.12	0.82	55602	2	CDKN2AIP	CDKN2A interacting protein
s02271	0.64	0.7	0.28	0.87	0.21	0.26	1.75	0.53	0.88	3.39	0.47	0.93	4.15	0.31	0.97	1.49	0.46	0.65	2.01	0.05	0.89	2.04	0.32	0.73	100009676	2	LOC100009676	Hypothetical LOC100009676
s10813	0.64	1	0.27	0.86	0.19	0.51	0.76	0.35	0.67	0.42	0.47	0.36	2.13	0.47	0.75	0.56	0.1	0.45	0.45	0.28	0.49	0.62	0.29	0.34	55745	10	C14orf108	Chromosome 14 open reading frame 108
s06644	0.64	0.39	0.15	0.88	0.07	0.52	1.46	0.13	1	1.01	0.18	0.58	1.22	0.05	0.42	0.69	0.13	0.44	0.78	0.17	0.47	0.83	0.42	0.36	23161	6	SNX13	Sorting nexin 13
s04686	0.64	0.93	0.42	0.64	0.21	0.51	3.1	0.47	0.95	2	0.37	0.88	0.84	0.13	0.26	0.72	0.07	0.43	0.78	0.05	0.46	0.87	0.17	0.33	599	5	BCL2L2	BCL2-like 2
s01346	0.64	0.92	0.29	0.78	0.13	0.5	0.35	0.28	0.01	0.51	0.09	0.38	2.12	0.28	0.8	0.45	0.19	0.51	0.37	0.11	0.57	0.41	0.05	0.43	126295	2	ZNF57	Zinc finger protein 57
s19558	0.63	1.3	0.01	0.99	0.01	0.35	0.81	0.05	0.88	4.61	0.05	1	6.68	0.23	1	1.26	0.08	0.57	2.13	0.46	0.82	2.05	0.18	0.75	55722	17	CEP72	Centrosomal protein 72kDa
s03101	0.63	0.38	0.16	0.89	0.09	0.53	1.24	0.06	1	1.14	0.09	0.66	0.95	0.2	0.31	0.62	0.16	0.45	0.73	0.14	0.46	0.81	0.37	0.35	84858	3	ZNF503	Zinc finger protein 503
s00600	0.63	0.65	0.31	0.83	0.22	0.04	4.88	0.3	1	6.33	0.47	0.96	10.7	0.36	0.99	3.3	0.06	0.97	5.26	0.08	1	4.51	0.37	0.95	54881	1	TEX10	Testis expressed 10
s13650	0.63	0.5	0.3	0.85	0.21	0.01	18.5	0.38	0.99	19.28	0.39	0.99	17.21	0.49	0.97	10.89	0.2	1	10.74	0.13	1	13.26	0.3	1	10787	12	NCKAP1	NCK-associated protein 1
s10024	0.62	0.96	0.46	0.71	0.32	0.52	1.19	0.38	0.88	0.88	0.07	0.49	4.35	0.46	0.92	0.91	0.38	0.5	0.82	0.14	0.48	0.9	0.39	0.37	5837	9	PYGM	Phosphorylase, glycogen; muscle (McArdle syndrome, glycogen storage disease type V)
s06884	0.62	0.79	0.26	0.85	0.18	0.52	0.66	0.17	0.6	0.6	0.38	0.41	1.82	0.08	0.76	0.48	0.28	0.48	0.55	0.3	0.47	0.82	0.23	0.33	146434	6	ZNF597	Zinc finger protein 597
s05487	0.62	1.08	0.24	0.87	0.17	0.36	1.06	0.36	0.85	2.03	0.35	0.89	6.41	0.3	0.99	1.4	0.29	0.62	1.86	0.14	0.85	1.45	0.2	0.53	65110	5	UPF3A	UPF3 regulator of nonsense transcripts homolog A (yeast)
s00748	0.62	1.02	0.36	0.73	0.2	0.5	0.57	0.13	0.37	2.36	0.33	0.94	0.53	0.27	0.28	0.36	0.21	0.54	0.61	0.32	0.47	0.6	0.05	0.32	1030	1	CDKN2B	Cyclin-dependent kinase inhibitor 2B (p15, inhibits CDK4)
s23969	0.61	0.48	0.26	0.82	0.16	0.06	3.24	0.23	1	4.61	0.21	1	7.23	0.29	1	2.9	0.17	0.93	2.79	0.16	0.96	3.24	0.3	0.91	166815	21	TIGD2	Tigger transposable element derived 2
s18228	0.61	1.51	0.01	0.99	0	0.53	1.94	0.23	1	4.04	0.18	1	0.44	0.06	0.31	0.68	0.07	0.43	0.73	0.25	0.47	0.75	0.09	0.31	84872	16	ZC3H10	Zinc finger CCCH-type containing 10
s12367	0.61	1.03	0.32	0.76	0.17	0.5	4.41	0.24	1	1.39	0.31	0.76	1.07	0.13	0.35	1.16	0.12	0.54	1.01	0.12	0.54	1.1	0.25	0.4	220064	11	ORAOV1	Oral cancer overexpressed 1
s20864	0.6	0.43	0.18	0.91	0.14	0.58	1.5	0.04	1	1.2	0.41	0.67	1.09	0.35	0.4	0.91	0.23	0.48	0.78	0.46	0.49	0.94	0.04	0.33	79003	19	MIS12	MIS12, MIND kinetochore complex component, homolog (yeast)
s15748	0.6	0.73	0.32	0.82	0.22	0.01	18.59	0.31	1	14.27	0.43	0.99	41.77	0.48	0.98	15.37	0.15	1	15.37	0.05	1	11.06	0.1	1	54878	14	DPP8	Dipeptidyl-peptidase 8
s24607	0.6	0.79	0.16	0.86	0.05	0.55	1.12	0.1	0.98	2.85	0.25	0.98	0.75	0.15	0.25	0.62	0.07	0.44	0.79	0.09	0.46	0.92	0.05	0.33	90784	22	LOC90784	Hypothetical protein LOC90784
s07079	0.6	1.1	0.19	0.87	0.11	0.52	2.55	0.57	0.9	2.29	0.46	0.88	0.68	0.27	0.27	0.87	0.33	0.48	0.8	0.05	0.47	0.85	0.04	0.32	2114	7	ETS2	V-ets erythroblastosis virus E26 oncogene homolog 2 (avian)
s12981	0.6	0.49	0.29	0.84	0.19	0.41	2.11	0.22	1	2.17	0.47	0.86	2.47	0.53	0.79	1.76	0.04	0.74	1.31	0.33	0.66	1.26	0.09	0.44	29946	12	SERTAD3	SERTA domain containing 3
s06082	0.59	0.88	0.31	0.76	0.16	0.5	2.01	0.24	1	0.64	0.11	0.38	0.62	0.13	0.24	0.64	0.11	0.44	0.41	0.09	0.53	0.63	0.41	0.34	2316	6	FLNA	Filamin A, alpha (actin binding protein 280)
s09432	0.58	0.95	0.39	0.85	0.31	0.1	5.27	0.53	0.95	3.83	0.49	0.93	13.99	0.73	0.89	3.57	0.27	0.95	4.58	0.09	1	3.64	0.28	0.95	9736	9	USP34	Ubiquitin specific peptidase 34
s04626	0.58	1.39	0.17	0.87	0.09	0.47	1.81	0.07	1	10.12	0.52	0.96	0.9	0.17	0.29	1.48	0.28	0.65	1.25	0.29	0.64	1.16	0.27	0.43	51132	5	RNF12	Ring finger protein 12
s01884	0.58	0.83	0.19	0.84	0.08	0.53	0.7	0.06	0.75	3.33	0.32	0.98	1.81	0.07	0.76	0.71	0.13	0.44	0.88	0.07	0.49	1.05	0.25	0.39	5925	2	RB1	Retinoblastoma 1 (including osteosarcoma)
s06867	0.58	0.39	0.23	0.81	0.11	0.17	2.87	0.16	1	4.35	0.29	0.99	3.08	0.21	0.96	1.8	0.1	0.75	2.23	0.04	0.93	2.42	0.21	0.84	2908	6	NR3C1	Nuclear receptor subfamily 3, group C, member 1 (glucocorticoid receptor)
s26155	0.57	0.69	0.2	0.88	0.12	0.01	12.5	0.21	1	5.61	0.42	0.97	13.1	0.32	1	7.55	0.23	1	7.21	0.08	1	5.39	0.28	0.99	388796	23	LOC388796	Hypothetical LOC388796
s00369	0.57	0.93	0.42	0.88	0.36	0.49	0.53	0.86	0.41	0.65	0.84	0.42	0.39	0.6	0.28	0.31	0.19	0.56	0.29	0.54	0.36	0.37	0.31	0.41	4033	1	LRMP	Lymphoid-restricted membrane protein
s12121	0.57	0.94	0.16	0.85	0.06	0.51	1.85	0.21	1	4.2	0.37	0.98	0.94	0.13	0.29	0.98	0.17	0.49	0.97	0.14	0.53	1.13	0.06	0.39	95681	11	TSGA14	Testis specific, 14
s09659	0.56	1.02	0.3	0.86	0.22	0.08	2.44	0.58	0.9	11.31	0.41	0.99	4.69	0.49	0.92	3.14	0.14	0.95	3.64	0.1	0.99	3.96	0.05	0.99	7846	9	TUBA1A	Tubulin, alpha 1a
s04587	0.56	0.38	0.18	0.88	0.11	0.54	1.18	0.15	0.98	1.16	0.04	0.68	0.92	0.21	0.3	0.71	0.32	0.46	0.81	0.38	0.5	0.73	0.07	0.3	22893	4	BAHD1	Bromo adjacent homology domain containing 1
s01059	0.56	0.58	0.25	0.84	0.16	0.53	0.89	0.04	0.93	0.7	0.25	0.42	1.63	0.15	0.66	0.54	0.41	0.44	0.65	0.2	0.46	0.82	0.3	0.34	5325	1	PLAGL1	Pleiomorphic adenoma gene-like 1
s21895	0.56	0.82	0.13	0.89	0.05	0.53	2.05	0.13	1	1.17	0.07	0.68	0.59	0.25	0.27	0.99	0.18	0.49	0.62	0.09	0.44	0.94	0.11	0.34	null	20	null	null
s00667	0.56	0.7	0.3	0.84	0.22	0.47	0.38	0.45	0.1	0.4	0.2	0.44	1.02	0.09	0.32	0.35	0.38	0.45	0.36	0.38	0.45	0.44	0.09	0.4	6376	1	CX3CL1	Chemokine (C-X3-C motif) ligand 1
s10861	0.55	0.67	0.3	0.87	0.23	0.02	28.24	0.27	1	19.61	0.5	0.97	19.25	0.57	0.95	20.36	0.31	1	13.34	0.16	1	14.22	0.14	1	6574	10	SLC20A1	Solute carrier family 20 (phosphate transporter), member 1
s01696	0.55	0.63	0.29	0.82	0.18	0.5	1.18	0.33	0.9	0.85	0.04	0.47	0.61	0.13	0.24	0.5	0.49	0.42	0.48	0.28	0.48	0.64	0.28	0.34	84920	2	ALG10	Asparagine-linked glycosylation 10 homolog (yeast, alpha-1,2-glucosyltransferase)
s21429	0.55	1.1	0.08	0.94	0.04	0.56	1.1	0.11	0.98	0.38	0.11	0.47	2.36	0.17	0.9	0.55	0.41	0.44	0.7	0.37	0.48	0.68	0.22	0.33	79844	19	ZDHHC11	Zinc finger, DHHC-type containing 11
s08831	0.54	0.72	0.33	0.83	0.24	0.15	5.1	0.47	0.97	5.04	0.47	0.96	2.64	0.39	0.86	2.56	0.17	0.9	2.71	0.05	0.97	2.56	0.13	0.89	10765	8	JARID1B	Jumonji, AT rich interactive domain 1B
s09820	0.54	0.49	0.3	0.83	0.21	0.37	1.56	0.4	0.92	2.35	0.33	0.93	3.05	0.27	0.94	1.6	0.17	0.69	1.61	0.1	0.78	1.37	0.14	0.49	9618	9	TRAF4	TNF receptor-associated factor 4
s12525	0.54	0.74	0.37	0.87	0.3	0.47	0.37	0.66	0.16	0.34	0.84	0.28	0.54	0.44	0.28	0.23	0.35	0.28	0.29	0.28	0.45	0.33	0.1	0.55	8760	11	CDS2	CDP-diacylglycerol synthase (phosphatidate cytidylyltransferase) 2
s20647	0.53	0.67	0.2	0.92	0.15	0.51	0.73	0.53	0.59	1.12	0.72	0.61	1.96	0.14	0.81	0.81	0.16	0.45	1.06	0.04	0.56	0.84	0.27	0.34	126917	18	LOC126917	Hypothetical protein LOC126917
s13894	0.53	0.92	0.36	0.87	0.29	0.17	5.81	0.4	0.99	5.45	0.83	0.84	4.18	0.68	0.84	4.95	0.1	1	3.54	0.68	0.85	2.43	0.2	0.85	7805	13	LAPTM5	Lysosomal associated multispanning membrane protein 5
s03448	0.53	0.58	0.25	0.8	0.11	0.22	1.76	0.16	1	2.67	0.06	1	4.71	0.15	1	1.51	0.23	0.66	2.09	0.12	0.9	1.96	0.5	0.68	905	3	CCNT2	Cyclin T2
s00766	0.53	0.56	0.28	0.8	0.17	0.51	0.88	0.12	0.91	0.41	0.49	0.35	0.58	0.15	0.25	0.4	0.08	0.54	0.48	0.18	0.49	0.49	0.05	0.36	196	1	AHR	Aryl hydrocarbon receptor
s26291	0.52	0.61	0.28	0.79	0.15	0.03	4.54	0.14	1	9.66	0.23	1	8.14	0.2	1	4.16	0.05	0.99	6.47	0.35	0.99	3.86	0.41	0.91	119016	23	CTGLF1	Centaurin, gamma-like family, member 1
s02636	0.52	0.51	0.36	0.82	0.26	0.02	24.65	0.51	0.97	20.08	0.37	1	24.05	0.48	0.97	15.82	0.15	1	15.08	0.07	1	14.55	0.2	1	55914	3	ERBB2IP	Erbb2 interacting protein
s04212	0.52	0.49	0.23	0.81	0.11	0.53	1.09	0.41	0.83	1.04	0.04	0.6	1.92	0.14	0.79	0.74	0.13	0.44	0.75	0.17	0.47	1.16	0.13	0.41	84561	4	SLC12A8	Solute carrier family 12 (potassium/chloride transporters), member 8
s05578	0.52	0.56	0.25	0.86	0.17	0.5	0.66	0.1	0.67	0.43	0.39	0.38	0.58	0.11	0.24	0.3	0.06	0.66	0.48	0.33	0.47	0.54	0.25	0.36	57045	5	TWSG1	Twisted gastrulation homolog 1 (Drosophila)
s26683	0.52	0.85	0.22	0.85	0.14	0.23	4.89	0.34	0.99	3.34	0.25	0.99	1.72	0.47	0.65	2.52	0.15	0.9	2.37	0.08	0.94	1.55	0.36	0.58	84886	24	C1orf198	Chromosome 1 open reading frame 198
s02146	0.51	0.38	0.23	0.84	0.12	0.51	0.91	0.25	0.85	0.93	0.26	0.54	1.27	0.04	0.45	0.55	0.36	0.45	0.65	0.14	0.45	0.91	0.12	0.33	6654	2	SOS1	Son of sevenless homolog 1 (Drosophila)
s24319	0.5	0.68	0.26	0.83	0.16	0.29	2.49	0.06	1	1.64	0.17	0.88	5.04	0.26	0.99	1.79	0.39	0.72	1.94	0.3	0.83	1.76	0.22	0.65	353322	22	ANKRD37	Ankyrin repeat domain 37
s08013	0.5	0.85	0.26	0.86	0.18	0.5	1.12	0.35	0.88	0.42	0.37	0.38	0.63	0.17	0.24	0.31	0.1	0.64	0.55	0.3	0.47	0.65	0.36	0.34	9451	7	EIF2AK3	Eukaryotic translation initiation factor 2-alpha kinase 3
s16491	0.5	1	0.05	0.96	0.01	0.13	4.43	0.16	1	8.22	0.26	1	1.48	0.38	0.58	2.86	0.08	0.94	2.73	0.11	0.97	3.24	0.12	0.96	84791	15	C1orf97	Chromosome 1 open reading frame 97
s05225	0.49	0.97	0.09	0.92	0.03	0.51	0.69	0.17	0.67	3.11	0.23	0.99	2.34	0.33	0.84	1.09	0.19	0.52	0.95	0.06	0.51	1.21	0.11	0.43	9020	5	MAP3K14	Mitogen-activated protein kinase kinase kinase 14
s14691	0.49	0.76	0.39	0.8	0.28	0.01	14.57	0.39	0.99	15.59	0.19	1	42.58	0.43	0.99	12.27	0.21	1	16.03	0.44	0.98	14.66	0.33	1	10435	13	CDC42EP2	CDC42 effector protein (Rho GTPase binding) 2
s10557	0.48	0.73	0.36	0.83	0.27	0.07	5.32	0.37	0.99	8.13	0.47	0.97	4.66	0.6	0.88	5.07	0.12	1	4.63	0.12	1	2.9	0.25	0.9	54884	10	RETSAT	Retinol saturase (all-trans-retinol 13,14-reductase)
s13957	0.48	0.4	0.22	0.86	0.14	0.01	7.07	0.05	1	6.38	0.27	1	9.08	0.44	0.97	6.59	0.22	1	5.03	0.05	1	4.16	0.21	0.98	null	13	null	null
s18896	0.47	0.69	0.35	0.81	0.24	0.42	1.24	0.4	0.88	1.92	0.3	0.9	3.22	0.49	0.87	1	0.3	0.51	1.71	0.07	0.81	1.33	0.07	0.47	467	17	ATF3	Activating transcription factor 3
s07894	0.47	1.12	0.03	0.97	0.01	0.01	2.07	0.22	1	9.16	0.26	1	13.06	0.25	1	4.22	0.04	0.99	3.81	0.1	0.99	4.79	0.23	0.99	51303	7	FKBP11	FK506 binding protein 11, 19 kDa
s12976	0.46	0.61	0.37	0.81	0.26	0.42	1.76	0.15	1	2.35	0.64	0.83	1.78	0.65	0.65	1.51	0.17	0.66	1.18	0.32	0.62	1.34	0.5	0.51	170506	12	DHX36	DEAH (Asp-Glu-Ala-His) box polypeptide 36
s07846	0.46	0.33	0.22	0.87	0.14	0.51	0.84	0.34	0.74	1.08	0.1	0.62	1.07	0.33	0.39	0.72	0.05	0.43	0.67	0.12	0.45	0.76	0.42	0.35	27153	7	ZNF777	Zinc finger protein 777
s19472	0.46	0.92	0.19	0.85	0.09	0.44	1.33	0.09	1	3.51	0.12	1	0.9	0.37	0.33	1.21	0.2	0.56	1.64	0.16	0.78	1.02	0.19	0.37	467	17	ATF3	Activating transcription factor 3
s00629	0.45	0.48	0.33	0.82	0.23	0.01	26.34	0.14	1	22.93	0.35	1	31.85	0.44	0.98	18.79	0.43	0.98	19.51	0.28	1	18.66	0.25	1	1846	1	DUSP4	Dual specificity phosphatase 4
s03531	0.45	0.81	0.38	0.84	0.29	0.47	0.5	0.09	0.08	0.74	0.36	0.46	1.49	0.41	0.58	0.47	0.47	0.43	0.64	0.42	0.46	0.56	0.54	0.32	171017	4	ZNF384	Zinc finger protein 384
s05886	0.44	0.67	0.35	0.83	0.26	0.51	1.22	0.05	1	0.63	0.04	0.38	0.79	0.13	0.25	0.67	0.42	0.45	0.49	0.43	0.44	0.66	0.49	0.33	84674	6	CARD6	Caspase recruitment domain family, member 6
s09443	0.44	0.97	0.27	0.87	0.19	0.05	4.27	0.47	0.96	16.47	0.49	0.97	10.95	0.65	0.91	6.46	0.06	1	6.83	0.05	1	5.89	0.12	1	3397	9	ID1	Inhibitor of DNA binding 1, dominant negative helix-loop-helix protein
s06007	0.44	0.88	0.3	0.85	0.22	0.31	3.16	0.6	0.91	4.59	0.48	0.95	1.91	0.35	0.73	2.62	0.36	0.86	2.23	0.06	0.92	1.51	0.05	0.55	388	6	RHOB	Ras homolog gene family, member B
s05238	0.44	0.61	0.39	0.82	0.3	0.02	29.89	0.5	0.98	41.35	0.43	0.99	23.82	0.41	0.99	21.34	0.04	1	22.24	0.12	1	21.83	0.15	1	2332	5	FMR1	Fragile X mental retardation 1
s14871	0.44	0.63	0.41	0.85	0.33	0.06	9.81	0.62	0.94	11.85	0.58	0.94	13.38	0.55	0.95	8.71	0.28	1	8.46	0.14	1	7.71	0.05	1	80781	13	COL18A1	Collagen, type XVIII, alpha 1
s06579	0.44	0.83	0.2	0.82	0.06	0.52	1.25	0.14	0.99	3.24	0.35	0.97	0.79	0.13	0.25	0.81	0.04	0.44	0.86	0.13	0.49	1.05	0.23	0.38	467	6	ATF3	Activating transcription factor 3
s18012	0.43	0.52	0.36	0.75	0.22	0.51	1.6	0.17	1	1.04	0.53	0.6	1.06	0.16	0.35	0.87	0.12	0.46	0.93	0.05	0.51	0.83	0.33	0.35	8748	16	ADAM20	ADAM metallopeptidase domain 20
s26700	0.43	0.6	0.25	0.83	0.15	0.51	0.7	0.41	0.58	1.31	0.16	0.75	0.8	0.24	0.27	0.57	0.11	0.45	0.88	0.07	0.49	0.62	0.26	0.34	64135	24	IFIH1	Interferon induced with helicase C domain 1
s11237	0.43	0.34	0.31	0.78	0.18	0.54	1.18	0.16	0.98	1.28	0.3	0.72	1.19	0.23	0.42	1.02	0.18	0.5	0.85	0.13	0.48	0.8	0.05	0.31	283985	10	FADS6	Fatty acid desaturase domain family, member 6
s13372	0.42	0.59	0.42	0.83	0.33	0.04	11.93	0.52	0.97	9.84	0.44	0.98	11.31	0.56	0.94	6.26	0.19	1	8.35	0.1	1	9.21	0.06	1	9590	12	AKAP12	A kinase (PRKA) anchor protein (gravin) 12
s01632	0.42	0.49	0.38	0.8	0.28	0.01	14.75	0.33	1	16.87	0.4	0.99	23.67	0.35	1	11.53	0.11	1	14.91	0.19	1	12.77	0.28	1	1655	2	DDX5	DEAD (Asp-Glu-Ala-Asp) box polypeptide 5
s01543	0.42	0.97	0.24	0.84	0.14	0.02	6.7	0.3	1	3.68	0.34	0.98	19.71	0.44	0.98	5.03	0.15	0.99	5.46	0.05	1	5.54	0.21	1	8527	2	DGKD	Diacylglycerol kinase, delta 130kDa
s17291	0.42	0.78	0.23	0.84	0.13	0.23	1.33	0.34	0.93	2.9	0.19	0.99	5.49	0.43	0.96	1.83	0.14	0.76	1.87	0.21	0.84	2.23	0.29	0.78	4643	16	MYO1E	Myosin IE
s26813	0.42	0.56	0.33	0.83	0.23	0.5	0.74	0.2	0.73	0.65	0.79	0.42	0.8	0.29	0.28	0.42	0.05	0.52	0.57	0.16	0.46	0.77	0.4	0.35		24		MRNA; cDNA DKFZp434K0722 (from clone DKFZp434K0722)
s02995	0.41	0.66	0.34	0.82	0.24	0.11	4.96	0.46	0.97	5.14	0.37	0.98	2.98	0.35	0.91	2.59	0.06	0.91	3.15	0.15	0.98	3.38	0.36	0.9	23645	3	PPP1R15A	Protein phosphatase 1, regulatory (inhibitor) subunit 15A
s09720	0.41	0.61	0.41	0.83	0.32	0.07	3.42	0.47	0.96	6.16	0.49	0.96	6.33	0.54	0.93	3.5	0.11	0.97	3.74	0.04	0.99	3.78	0.04	0.99	9354	9	UBE4A	Ubiquitination factor E4A (UFD2 homolog, yeast)
s08222	0.41	0.49	0.39	0.78	0.27	0.49	0.62	0.25	0.49	0.83	0.49	0.51	0.84	0.26	0.29	0.57	0.06	0.44	0.49	0.5	0.43	0.55	0.37	0.35	79818	8	ZNF552	Zinc finger protein 552
s02777	0.41	0.51	0.3	0.8	0.17	0.01	7.02	0.05	1	10.61	0.35	1	5.94	0.35	0.98	5.84	0.31	0.99	5.72	0.16	1	5.06	0.22	0.99	5597	3	MAPK6	Mitogen-activated protein kinase 6
s16581	0.41	0.53	0.39	0.8	0.28	0.01	16.72	0.28	1	16.22	0.4	0.99	28.21	0.52	0.97	16.74	0.26	1	11.8	0.07	1	14.17	0.14	1	2273	15	FHL1	Four and a half LIM domains 1
s15526	0.41	0.45	0.34	0.79	0.22	0.15	3.43	0.08	1	2.98	0.19	0.99	4.16	0.43	0.93	2.95	0.25	0.92	2.53	0.36	0.89	2.21	0.21	0.79	9794	14	MAML1	Mastermind-like 1 (Drosophila)
s14622	0.41	0.71	0.32	0.73	0.15	0.51	2.89	0.32	0.99	1.26	0.06	0.74	0.94	0.12	0.29	0.83	0.12	0.45	1.07	0.12	0.56	0.98	0.16	0.35	5210	13	PFKFB4	6-phosphofructo-2-kinase/fructose-2,6-biphosphatase 4
s13707	0.41	0.39	0.33	0.75	0.18	0.51	0.83	0.04	0.89	1.07	0.12	0.62	0.82	0.05	0.25	0.58	0.36	0.45	0.67	0.19	0.46	0.68	0.36	0.34	5098	12	PCDHGC3	Protocadherin gamma subfamily C, 3
s02702	0.41	0.86	0.38	0.82	0.28	0.03	5.56	0.24	1	6.35	0.3	1	18.93	0.44	0.98	7.18	0.44	0.97	6.34	0.35	0.99	5.04	0.29	0.98	26048	3	ZNF500	Zinc finger protein 500
s09200	0.41	1.38	0.22	0.86	0.14	0.2	1.75	0.35	0.96	1.58	0.23	0.84	13.21	0.32	1	1.99	0.24	0.79	2.18	0.07	0.92	3.07	0.45	0.85	54465	8	ETAA1	Ewing's tumor-associated antigen 1
s02316	0.4	0.66	0.43	0.81	0.32	0.25	2.72	0.27	1	2.6	0.55	0.87	3.62	0.63	0.83	2.54	0.06	0.91	2.32	0.46	0.84	1.6	0.32	0.59	54802	3	TRIT1	TRNA isopentenyltransferase 1
s02719	0.4	0.61	0.34	0.82	0.24	0.01	10.9	0.3	1	21.28	0.26	1	21.74	0.44	0.98	12.04	0.24	1	14.37	0.28	1	11.32	0.3	1	4179	3	CD46	CD46 molecule, complement regulatory protein
s02593	0.39	0.82	0.26	0.86	0.18	0.51	0.7	0.21	0.66	1.16	0.16	0.67	0.45	0.32	0.32	0.76	0.42	0.46	0.44	0.32	0.48	0.51	0.37	0.35	83852	3	SETDB2	SET domain, bifurcated 2
s07993	0.39	0.79	0.43	0.84	0.35	0.11	5.89	0.78	0.88	8.18	0.66	0.91	7.64	0.25	1	5.41	0.58	0.9	6.44	0.31	0.99	4.1	0.4	0.92	5395	7	PMS2	PMS2 postmeiotic segregation increased 2 (S. cerevisiae)
s02008	0.39	0.5	0.42	0.79	0.3	0.02	7.18	0.41	0.99	9.17	0.4	0.99	6.79	0.33	0.99	5.63	0.09	1	5.82	0.04	1	5.15	0.33	0.97	10106	2	CTDSP2	CTD (carboxy-terminal domain, RNA polymerase II, polypeptide A) small phosphatase 2
s08897	0.38	0.38	0.3	0.79	0.18	0.53	1.27	0.06	1	0.85	0.3	0.5	1.04	0.15	0.34	0.88	0.04	0.46	0.83	0.24	0.49	0.76	0.17	0.32	10645	8	CAMKK2	Calcium/calmodulin-dependent protein kinase kinase 2, beta
s03505	0.38	0.74	0.15	0.89	0.07	0.47	1.79	0.17	1	0.79	0.26	0.47	2.53	0.26	0.89	1.36	0.26	0.61	1.07	0.06	0.56	1.08	0.38	0.42	79982	4	DNAJB14	DnaJ (Hsp40) homolog, subfamily B, member 14
s09507	0.38	0.64	0.37	0.78	0.24	0.14	2.74	0.2	1	3.39	0.55	0.9	5.7	0.57	0.91	3.38	0.09	0.97	2.14	0.2	0.89	2.32	0.23	0.81	7280	9	TUBB2A	Tubulin, beta 2A
s21169	0.38	1.68	0.13	0.9	0.07	0.47	1.48	0.12	1	6.76	0.16	1	0.43	0.17	0.33	1.03	0.2	0.5	1.29	0.21	0.66	1.39	0.27	0.51	205860	19	FLJ25801	Hypothetical protein FLJ25801
s03633	0.38	0.72	0.31	0.81	0.2	0.35	2.51	0.29	0.99	3.55	0.58	0.9	1.8	0.29	0.71	2.13	0.04	0.84	2.1	0.32	0.85	1.29	0.04	0.46	1839	4	HBEGF	Heparin-binding EGF-like growth factor
s26183	0.38	0.44	0.4	0.78	0.27	0.49	0.66	0.35	0.55	0.72	0.27	0.44	0.76	0.42	0.3	0.5	0.13	0.48	0.59	0.1	0.45	0.51	0.38	0.35	54958	23	TMEM160	Transmembrane protein 160
s24017	0.38	0.49	0.39	0.79	0.27	0.49	0.53	0.35	0.32	0.72	0.28	0.44	0.77	0.33	0.29	0.38	0.04	0.56	0.57	0.17	0.46	0.6	0.27	0.34	84725	21	PLEKHA8	Pleckstrin homology domain containing, family A (phosphoinositide binding specific) member 8
s02443	0.37	0.74	0.36	0.67	0.1	0.53	0.37	0.06	0	0.33	0.17	0.49	1.17	0.12	0.4	0.42	0.07	0.52	0.32	0.04	0.63	0.47	0.42	0.35	1649	3	DDIT3	DNA-damage-inducible transcript 3
s18672	0.37	0.56	0.4	0.82	0.3	0.03	39.44	0.32	1	40.85	0.54	0.96	35.1	0.62	0.94	33.66	0.15	1	30.7	0.07	1	24.94	0.06	1	3190	17	HNRPK	Heterogeneous nuclear ribonucleoprotein K
s15208	0.37	0.71	0.42	0.72	0.26	0.01	6.65	0.09	1	10.37	0.28	1	23.7	0.49	0.97	7.94	0.26	1	7.6	0.17	1	7.39	0.24	1	null	14	null	null
s00479	0.37	0.54	0.34	0.79	0.22	0.5	0.91	0.21	0.88	0.56	0.23	0.4	0.94	0.25	0.32	0.55	0.06	0.45	0.51	0.11	0.47	0.87	0.5	0.37	105	1	ADARB2	Adenosine deaminase, RNA-specific, B2 (RED2 homolog rat)
s25975	0.37	0.66	0.06	0.95	0.02	0.44	0.81	0.2	0.81	1.9	0.08	0.95	3.08	0.13	0.98	1.39	0.04	0.62	1.48	0.29	0.72	1.3	0.04	0.46	56160	23	NDNL2	Necdin-like 2
s15045	0.36	0.56	0.29	0.81	0.17	0.01	9.17	0.07	1	13.75	0.26	1	7.12	0.37	0.98	8.06	0.43	0.97	8.05	0.19	1	6.73	0.15	1	23367	14	LARP1	La ribonucleoprotein domain family, member 1
s08921	0.36	0.69	0.44	0.85	0.37	0.06	12.03	0.7	0.91	19.56	0.65	0.93	17.38	0.5	0.97	11.35	0.29	1	12	0.22	1	12.83	0.07	1	150094	8	SNF1LK	SNF1-like kinase
s23603	0.36	0.52	0.38	0.75	0.22	0.13	2.74	0.14	1	5.03	0.47	0.96	3.34	0.43	0.9	3.15	0.26	0.93	2.28	0.07	0.93	2.38	0.16	0.84	56270	21	WDR45L	WDR45-like
s19967	0.36	0.44	0.4	0.77	0.27	0	11.87	0.25	1	17.36	0.28	1	13.24	0.42	0.98	10.19	0.19	1	10.74	0.16	1	10.98	0.23	1	54471	18	SMCR7L	Smith-Magenis syndrome chromosome region, candidate 7-like
s15510	0.35	0.61	0.3	0.78	0.15	0.02	6.78	0.07	1	5.44	0.43	0.97	5.08	0.43	0.95	6.68	0.23	1	5.9	0.07	1	3.63	0.04	0.98	1808	14	DPYSL2	Dihydropyrimidinase-like 2
s10510	0.35	0.33	0.3	0.74	0.11	0.55	0.34	0.07	0	0.44	0.04	0.4	0.66	0.23	0.26	0.38	0.25	0.52	0.29	0.04	0.68	0.39	0.13	0.47	26286	10	ARFGAP3	ADP-ribosylation factor GTPase activating protein 3
s07609	0.35	0.48	0.42	0.79	0.3	0.01	21.47	0.36	1	26.43	0.42	0.99	31.66	0.41	0.99	23.56	0.17	1	19.2	0.04	1	17.35	0.07	1	11044	7	POLS	Polymerase (DNA directed) sigma
s22615	0.34	0.64	0.33	0.74	0.17	0.01	3.84	0.13	1	6.28	0.18	1	12.05	0.38	0.99	3.6	0.1	0.98	4.95	0.24	0.99	5.59	0.18	1	151011	20	SEPT10	Septin 10
s25909	0.34	0.43	0.34	0.7	0.14	0.2	2.57	0.15	1	4.17	0.23	1	2.47	0.05	0.94	2.71	0.22	0.9	2.01	0.11	0.88	1.91	0.06	0.72	58504	23	ARHGAP22	Rho GTPase activating protein 22
s05918	0.34	0.62	0.37	0.76	0.24	0.01	13.84	0.37	0.99	11.16	0.39	0.99	7.73	0.21	1	8.61	0.11	1	6.83	0.07	1	7.04	0.38	0.98	84914	6	ZNF587	Zinc finger protein 587
s09455	0.34	0.3	0.32	0.73	0.15	0.51	0.87	0.19	0.87	0.91	0.1	0.51	0.86	0.2	0.28	0.6	0.21	0.46	0.78	0.12	0.46	0.65	0.04	0.31	84861	9	KLHL22	Kelch-like 22 (Drosophila)
s17151	0.34	0.68	0.41	0.8	0.3	0.04	8.51	0.48	0.97	4.26	0.34	0.98	6.64	0.5	0.94	4.1	0.04	0.99	3.88	0.07	1	5.96	0.11	1	7057	15	THBS1	Thrombospondin 1
s14630	0.34	0.95	0.03	0.98	0.02	0.42	2.1	0.06	1	0.54	0.34	0.4	3.73	0.49	0.89	1.42	0.06	0.63	1.26	0.1	0.64	1.41	0.19	0.51	5289	13	PIK3C3	Phosphoinositide-3-kinase, class 3
s18536	0.33	0.55	0.42	0.7	0.25	0.47	1.29	0.13	0.99	1.26	0.17	0.72	2.96	0.32	0.91	1.15	0.22	0.54	1.38	0.24	0.69	1.17	0.15	0.41	2920	17	CXCL2	Chemokine (C-X-C motif) ligand 2
s06466	0.33	0.6	0.41	0.79	0.29	0.01	9.7	0.35	1	10.6	0.4	0.99	20.59	0.37	0.99	11.58	0.14	1	9.5	0.07	1	8.56	0.2	1	2773	6	GNAI3	Guanine nucleotide binding protein (G protein), alpha inhibiting activity polypeptide 3
s14634	0.33	0.5	0.41	0.8	0.3	0.01	27.69	0.2	1	24.82	0.39	0.99	27.18	0.42	0.99	22.17	0.33	1	21.12	0.27	1	18.71	0.34	1	9782	13	MATR3	Matrin 3
s02879	0.33	0.55	0.43	0.74	0.29	0.21	3.53	0.4	0.98	3.17	0.46	0.93	2.31	0.24	0.87	2.24	0.04	0.86	1.88	0.25	0.83	2.3	0.05	0.84	9053	3	MAP7	Microtubule-associated protein 7
s02549	0.32	0.58	0.47	0.79	0.36	0.49	0.42	0.7	0.26	0.33	0.48	0.33	0.36	0.33	0.36	0.31	0.14	0.6	0.26	0.19	0.45	0.25	0.23	0.33	81788	3	NUAK2	NUAK family, SNF1-like kinase, 2
s03734	0.32	0.94	0.29	0.8	0.17	0.14	1.98	0.36	0.97	2.8	0.24	0.98	8.99	0.43	0.98	3.11	0.08	0.96	3.08	0.19	0.97	1.89	0.19	0.7	115509	4	ZNF689	Zinc finger protein 689
s10154	0.32	0.58	0.37	0.78	0.25	0.11	4.33	0.47	0.97	3.7	0.35	0.98	3.28	0.22	0.97	3.56	0.1	0.98	2.01	0.04	0.89	3.08	0.39	0.87	10111	9	RAD50	RAD50 homolog (S. cerevisiae)
s07298	0.31	0.49	0.4	0.73	0.23	0.5	1.33	0.57	0.81	1.46	0.48	0.75	1.2	0.13	0.42	1.23	0.28	0.57	0.87	0.12	0.49	0.89	0.1	0.33	79191	7	IRX3	Iroquois homeobox 3
s06361	0.31	0.34	0.35	0.72	0.16	0.49	0.38	0.12	0	0.54	0.07	0.37	0.57	0.06	0.24	0.41	0.13	0.54	0.31	0.34	0.44	0.41	0.29	0.41	8362	6	HIST1H4K	Histone cluster 1, H4k
s11802	0.31	0.63	0.33	0.75	0.19	0.53	1.49	0.09	1	0.78	0.18	0.45	0.78	0.14	0.25	0.95	0.19	0.48	0.68	0.35	0.47	0.78	0.06	0.31	55885	11	LMO3	LIM domain only 3 (rhombotin-like 2)
s27311	0.31	0.39	0.36	0.66	0.1	0.2	2.44	0.04	1	3.25	0.07	1	2.36	0.11	0.92	2.19	0.05	0.85	2.34	0.13	0.93	1.47	0.23	0.54		24		MRNA; cDNA DKFZp313M1034 (from clone DKFZp313M1034)
s06629	0.31	0.74	0.31	0.83	0.21	0.07	2.44	0.5	0.93	6.48	0.46	0.97	5.95	0.28	0.99	2.88	0.29	0.9	4.21	0.13	1	3.88	0.28	0.96	2648	6	GCN5L2	GCN5 general control of amino-acid synthesis 5-like 2 (yeast)
s00334	0.31	0.78	0.47	0.85	0.39	0.48	0.5	0.89	0.38	0.44	0.64	0.34	0.4	0.44	0.31	0.38	0.47	0.42	0.33	0.28	0.49	0.3	0.28	0.41	467	1	ATF3	Activating transcription factor 3
s07644	0.31	0.59	0.35	0.77	0.21	0.1	4.9	0.38	0.99	3.93	0.33	0.98	2.68	0.25	0.92	2.8	0.07	0.93	2.6	0.08	0.96	2.91	0.28	0.89	285086	7	LOC285086	Hypothetical protein LOC285086
s19615	0.31	0.41	0.43	0.75	0.3	0.01	7.61	0.31	1	7.38	0.22	1	10	0.35	0.99	5.65	0.19	1	6.97	0.25	1	6.63	0.23	1	22856	18	CHSY1	Carbohydrate (chondroitin) synthase 1
s16979	0.31	0.29	0.35	0.71	0.16	0.51	0.78	0.14	0.82	1.01	0.1	0.58	0.82	0.12	0.26	0.68	0.17	0.44	0.74	0.2	0.47	0.66	0.06	0.31	7439	15	BEST1	Bestrophin 1
s00467	0.31	0.85	0.27	0.85	0.18	0.01	8.62	0.34	1	28.15	0.37	1	21.87	0.4	0.99	10.59	0.19	1	15.54	0.22	1	14.88	0.29	1	8795	1	TNFRSF10B	Tumor necrosis factor receptor superfamily, member 10b
s00324	0.3	0.75	0.44	0.85	0.36	0.49	0.36	0.67	0.15	0.5	0.66	0.36	0.54	0.46	0.28	0.27	0.07	0.64	0.39	0.53	0.4	0.46	0.13	0.39	3710	1	ITPR3	Inositol 1,4,5-triphosphate receptor, type 3
s16699	0.3	0.74	0.23	0.83	0.13	0.43	2.67	0.05	1	1.98	0.3	0.91	1.22	0.13	0.43	2.01	0.22	0.79	1.43	0.27	0.71	1.26	0.13	0.45	6004	15	RGS16	Regulator of G-protein signaling 16
s04277	0.3	1.66	0.01	0.99	0	0.27	0.97	0.06	0.96	9.59	0.39	0.99	16.3	0.37	0.99	1.61	0.07	0.69	1.9	0.07	0.87	1.78	0.06	0.67	11329	4	STK38	Serine/threonine kinase 38
s19649	0.3	0.63	0.36	0.77	0.23	0.02	5.21	0.22	1	3.83	0.13	1	10.26	0.33	1	3.87	0.27	0.96	4.66	0.24	0.99	4.62	0.25	0.98	51592	18	TRIM33	Tripartite motif-containing 33
s08658	0.29	0.38	0.4	0.73	0.25	0.01	5.96	0.09	1	7.82	0.16	1	6.65	0.17	1	6.02	0.35	0.98	5.48	0.23	1	4.8	0.21	0.99	79738	8	BBS10	Bardet-Biedl syndrome 10
s03325	0.29	0.52	0.38	0.79	0.25	0.48	0.44	0.62	0.26	0.7	0.59	0.44	0.71	0.17	0.24	0.42	0.07	0.52	0.51	0.11	0.47	0.58	0.31	0.35	8366	3	HIST1H4B	Histone cluster 1, H4b
s26259	0.29	0.52	0.34	0.83	0.24	0.49	0.73	0.23	0.69	0.53	0.39	0.39	0.89	0.14	0.28	0.67	0.48	0.44	0.5	0.12	0.47	0.62	0.44	0.33	120400	23	FAM55A	Family with sequence similarity 55, member A
s08139	0.29	1.36	0.14	0.91	0.09	0.44	2.32	0.27	1	5.52	0.51	0.95	0.7	0.32	0.28	1.72	0.17	0.73	1.76	0.31	0.79	1.11	0.21	0.4	4212	8	MEIS2	Meis homeobox 2
s00487	0.29	0.72	0.3	0.83	0.21	0.49	0.29	0.49	0.02	0.48	0.38	0.38	0.75	0.22	0.26	0.41	0.18	0.53	0.28	0.13	0.58	0.6	0.24	0.34	2045	1	EPHA7	EPH receptor A7
s03935	0.29	0.57	0.35	0.71	0.15	0.54	0.86	0.05	0.91	1.69	0.28	0.86	0.71	0.2	0.25	0.72	0.14	0.44	0.76	0.23	0.48	0.82	0.16	0.32	1958	4	EGR1	Early growth response 1
s07661	0.29	0.56	0.34	0.77	0.21	0.35	1.3	0.23	0.97	2.91	0.27	0.98	2.23	0.31	0.82	1.6	0.04	0.69	1.72	0.13	0.81	1.41	0.21	0.51	126792	7	B3GALT6	UDP-Gal:betaGal beta 1,3-galactosyltransferase polypeptide 6
s10541	0.28	0.39	0.26	0.87	0.19	0.51	0.41	0.29	0.07	0.53	0.04	0.37	0.59	0.08	0.24	0.5	0.31	0.47	0.35	0.08	0.59	0.51	0.56	0.31	339983	10	NAT8L	N-acetyltransferase 8-like
s02283	0.28	0.68	0.29	0.82	0.17	0.45	0.38	0.31	0.05	0.71	0.27	0.43	1	0.05	0.31	0.38	0.34	0.47	0.5	0.42	0.45	0.73	0.15	0.31	6037	2	RNASE3	Ribonuclease, RNase A family, 3 (eosinophil cationic protein)
s05906	0.28	0.33	0.32	0.78	0.17	0.49	0.74	0.27	0.69	0.74	0.21	0.43	1.03	0.04	0.32	0.74	0.04	0.43	0.53	0.17	0.47	0.78	0.35	0.35	6772	6	STAT1	Signal transducer and activator of transcription 1, 91kDa
s11758	0.28	0.5	0.35	0.79	0.22	0.01	8.85	0.19	1	5.97	0.32	0.99	10.56	0.48	0.96	7.59	0.26	1	6.65	0.09	1	6.05	0.05	1	4884	11	NPTX1	Neuronal pentraxin I
s01885	0.28	0.71	0.31	0.82	0.21	0.07	6.75	0.24	1	5	0.23	1	3.31	0.18	0.98	3.38	0.35	0.92	3.71	0.25	0.98	4.52	0.66	0.84	554313	2	HIST2H4B	Histone cluster 2, H4b
s10081	0.27	0.39	0.48	0.56	0.17	0.52	0.37	0.05	0	0.56	0.22	0.4	0.69	0.3	0.27	0.32	0.14	0.61	0.36	0.05	0.58	0.48	0.14	0.37	54796	9	BNC2	Basonuclin 2
s15170	0.27	0.49	0.47	0.73	0.32	0.49	0.77	0.32	0.69	0.99	0.32	0.58	0.78	0.04	0.24	0.74	0.26	0.46	0.52	0.45	0.44	0.7	0.26	0.33	9962	14	SLC23A2	Solute carrier family 23 (nucleobase transporters), member 2
s05832	0.27	0.45	0.38	0.64	0.11	0.49	0.97	0.43	0.78	0.78	0.09	0.44	0.96	0.05	0.3	0.89	0.05	0.46	0.5	0.1	0.47	0.61	0.3	0.34	5933	6	RBL1	Retinoblastoma-like 1 (p107)
s26214	0.27	0.61	0.43	0.7	0.26	0.52	0.78	0.04	0.85	1.83	0.21	0.91	0.86	0.06	0.26	0.88	0.25	0.48	0.81	0.23	0.49	0.76	0.25	0.33	29978	23	UBQLN2	Ubiquilin 2
s20719	0.27	0.54	0.45	0.8	0.35	0.02	23.58	0.49	0.98	31	0.42	0.99	35.86	0.48	0.98	19.57	0.09	1	27.72	0.12	1	25.18	0.09	1	23367	18	LARP1	La ribonucleoprotein domain family, member 1
s08795	0.26	1.23	0.07	0.95	0.04	0.49	0.36	0.11	0	1.15	0.26	0.66	3.13	0.24	0.96	0.74	0.16	0.44	0.81	0.21	0.48	0.74	0.1	0.31	6929	8	TCF3	Transcription factor 3 (E2A immunoglobulin enhancer binding factors E12/E47)
s23880	0.26	0.59	0.29	0.79	0.16	0.01	6.29	0.23	1	7.92	0.33	1	4.1	0.25	0.99	4.24	0.15	0.99	5.6	0.13	1	4.29	0.06	0.99	58155	21	PTBP2	Polypyrimidine tract binding protein 2
s25135	0.26	0.68	0.17	0.84	0.03	0.42	1.71	0.07	1	3.57	0.14	1	1.25	0.1	0.44	1.34	0.04	0.6	2.1	0.35	0.85	1.59	0.05	0.59	116496	22	FAM129A	Family with sequence similarity 129, member A
s21450	0.26	0.51	0.44	0.76	0.31	0.03	3.62	0.26	1	6.81	0.3	1	5.29	0.32	0.98	4.19	0.23	0.98	3.69	0.13	0.99	4.4	0.37	0.94	null	19	null	null
s01116	0.26	0.47	0.43	0.75	0.29	0.02	8.42	0.19	1	11.95	0.23	1	10.95	0.12	1	7.22	0.27	1	8.21	0.25	1	10.61	0.61	0.92	6515	1	SLC2A3	Solute carrier family 2 (facilitated glucose transporter), member 3
s00827	0.26	0.77	0.15	0.88	0.07	0.43	2.35	0.29	0.99	2.81	0.26	0.98	1.13	0.15	0.38	1.22	0.21	0.56	1.38	0.11	0.69	1.8	0.16	0.67	5151	1	PDE8A	Phosphodiesterase 8A
s03862	0.25	0.75	0.33	0.84	0.24	0.03	17.2	0.58	0.95	26.25	0.33	1	12.54	0.53	0.96	12.89	0.17	1	18.33	0.23	1	15.32	0.07	1	85476	4	GFM1	G elongation factor, mitochondrial 1
s08431	0.25	0.34	0.48	0.58	0.22	0.48	0.68	0.24	0.6	0.54	0.12	0.38	0.68	0.1	0.23	0.5	0.24	0.48	0.39	0.2	0.54	0.59	0.05	0.32	27289	8	RND1	Rho family GTPase 1
s04957	0.25	0.52	0.29	0.83	0.18	0.03	5.69	0.06	1	5.57	0.27	1	4.71	0.41	0.95	6.44	0.34	0.98	4.27	0.12	1	3.62	0.23	0.96	80351	5	TNKS2	Tankyrase, TRF1-interacting ankyrin-related ADP-ribose polymerase 2
s00410	0.25	0.81	0.45	0.86	0.37	0.48	0.46	0.63	0.29	0.38	0.7	0.31	0.35	0.51	0.3	0.42	0.53	0.4	0.27	0.12	0.57	0.29	0.4	0.34	467	1	ATF3	Activating transcription factor 3
s01617	0.25	0.99	0.34	0.74	0.18	0.28	1.58	0.15	1	7.96	0.35	0.99	1.78	0.13	0.73	2.03	0.24	0.79	1.89	0.09	0.86	1.79	0.27	0.66	5586	2	PKN2	Protein kinase N2
s16903	0.25	0.32	0.4	0.69	0.18	0	6.25	0.05	1	6.6	0.28	1	8.67	0.38	0.99	5.5	0.06	1	6.67	0.16	1	5.07	0.12	1	4154	15	MBNL1	Muscleblind-like (Drosophila)
s25265	0.24	0.74	0.49	0.86	0.42	0.49	0.62	0.74	0.49	0.69	0.73	0.44	0.61	0.59	0.28	0.49	0.21	0.49	0.5	0.04	0.47	0.56	0.4	0.34		22		CDNA clone IMAGE:4826240
s21247	0.24	0.67	0.46	0.58	0.19	0.5	0.87	0.17	0.88	0.34	0.37	0.37	0.43	0.08	0.32	0.41	0.05	0.53	0.35	0.06	0.59	0.51	0.2	0.37	58190	19	CTDSP1	CTD (carboxy-terminal domain, RNA polymerase II, polypeptide A) small phosphatase 1
s12102	0.24	0.53	0.44	0.76	0.31	0.02	7.25	0.25	1	6.85	0.53	0.95	12.07	0.45	0.98	8.09	0.16	1	6.29	0.1	1	6.32	0.16	1	58478	11	ENOPH1	Enolase-phosphatase 1
s09115	0.24	0.52	0.41	0.79	0.29	0.49	0.33	0.4	0.03	0.45	0.24	0.41	0.36	0.33	0.36	0.26	0.13	0.46	0.39	0.38	0.45	0.33	0.18	0.5	23547	8	LILRA4	Leukocyte immunoglobulin-like receptor, subfamily A (with TM domain), member 4
s18389	0.24	0.64	0.56	0.64	0.37	0.05	2.84	0.35	0.99	3.26	0.15	1	8.88	0.47	0.96	3.04	0.18	0.94	3.16	0.11	0.98	3.36	0.13	0.97	26130	16	GAPVD1	GTPase activating protein and VPS9 domains 1
s06317	0.24	0.91	0.41	0.83	0.32	0.2	5.94	0.69	0.9	3.55	0.56	0.9	2.53	0.13	0.94	3.88	0.42	0.92	2.21	0.33	0.87	2.48	0.4	0.8	84518	6	CNFN	Cornifelin
s05415	0.24	0.38	0.51	0.69	0.35	0.04	3.35	0.21	1	4.62	0.36	0.98	5.1	0.39	0.96	3.43	0.05	0.97	3.18	0.04	0.99	3.63	0.23	0.96	7538	5	ZFP36	Zinc finger protein 36, C3H type, homolog (mouse)
s04803	0.24	1.34	0.19	0.9	0.14	0.46	2.21	0.35	0.98	3.37	0.36	0.97	0.61	0.22	0.26	1.53	0.6	0.64	1.34	0.47	0.66	1.08	0.57	0.43	7290	5	HIRA	HIR histone cell cycle regulation defective homolog A (S. cerevisiae)
s08277	0.24	1.33	0.25	0.89	0.19	0.1	4.05	0.5	0.95	18.49	0.58	0.95	2.53	0.4	0.84	4.42	0.08	0.99	4.19	0.21	0.99	4.01	0.11	0.99	null	8	null	null
s02846	0.23	0.48	0.34	0.73	0.18	0.52	1.5	0.09	1	0.89	0.12	0.5	0.97	0.2	0.31	0.99	0.1	0.49	0.91	0.15	0.51	0.85	0.16	0.33	4092	3	SMAD7	SMAD family member 7
s08289	0.23	0.8	0.32	0.83	0.22	0.04	6.2	0.37	0.99	3.48	0.52	0.91	11.91	0.46	0.97	5.91	0.06	1	5.46	0.08	1	4.75	0.1	1	23509	8	POFUT1	Protein O-fucosyltransferase 1
s18344	0.23	0.52	0.46	0.77	0.34	0.49	0.65	0.51	0.52	0.66	0.37	0.43	0.93	0.28	0.32	0.53	0.21	0.47	0.68	0.07	0.45	0.62	0.46	0.33	116093	16	DIRC1	Disrupted in renal carcinoma 1
s18007	0.23	0.67	0.27	0.81	0.15	0.47	1.73	0.28	0.98	1.72	0.15	0.9	1.29	0.05	0.46	1.18	0.28	0.56	2.19	0.35	0.86	0.97	0.16	0.35	55558	16	PLXNA3	Plexin A3
s24115	0.22	0.29	0.48	0.65	0.28	0.5	0.75	0.16	0.77	0.8	0.31	0.48	0.82	0.18	0.27	0.56	0.05	0.45	0.67	0.22	0.46	0.75	0.05	0.3	100093630	21	SNHG8	Small nucleolar RNA host gene (non-protein coding) 8
s07287	0.22	0.66	0.32	0.8	0.21	0	11.23	0.32	1	6.61	0.34	0.99	14.88	0.31	1	10.25	0.06	1	9.35	0.16	1	6.48	0.2	1	29102	7	RNASEN	Ribonuclease III, nuclear
s26479	0.22	0.6	0.45	0.78	0.34	0.51	1.41	0.24	0.98	1.09	0.7	0.61	1.2	0.34	0.45	1.09	0.06	0.51	0.88	0.74	0.51	1.13	0.26	0.42	64786	23	TBC1D15	TBC1 domain family, member 15
s04524	0.22	1.11	0.3	0.81	0.19	0.49	0.69	0.09	0.74	0.73	0.05	0.41	3.46	0.16	0.99	0.74	0.3	0.46	0.91	0.21	0.51	1.95	0.77	0.64	84290	4	CAPNS2	Calpain, small subunit 2
s14482	0.22	0.55	0.48	0.79	0.37	0.06	5.04	0.36	0.99	5.57	0.6	0.92	5.46	0.49	0.93	5.28	0.09	1	3.88	0.19	0.99	4.19	0.24	0.98	112970	13	KTI12	KTI12 homolog, chromatin associated (S. cerevisiae)
s12313	0.22	0.44	0.37	0.78	0.25	0.47	0.43	0.22	0.06	0.47	0.4	0.38	0.79	0.1	0.25	0.48	0.35	0.46	0.47	0.1	0.48	0.47	0.21	0.39	56833	11	SLAMF8	SLAM family member 8
s11491	0.21	0.28	0.52	0.53	0.17	0.5	0.67	0.12	0.65	0.81	0.05	0.45	1.11	0.16	0.37	0.62	0.11	0.44	0.69	0.35	0.48	0.77	0.04	0.31	221527	10	ZBTB12	Zinc finger and BTB domain containing 12
s04908	0.21	0.81	0.39	0.8	0.28	0.02	12.36	0.38	0.99	10.14	0.45	0.98	33.49	0.52	0.97	14.69	0.17	1	12.89	0.04	1	11.52	0.08	1	16	5	AARS	Alanyl-tRNA synthetase
s00011	0.21	0.34	0.5	0.61	0.26	0.4	1.97	0.12	1	1.46	0.22	0.81	1.78	0.09	0.74	1.5	0.06	0.66	1.38	0.16	0.69	1.41	0.46	0.53	4088	1	SMAD3	SMAD family member 3
s16430	0.21	0.84	0.26	0.84	0.16	0.3	2.66	0.14	1	1.3	0.04	0.76	4.2	0.29	0.98	2.46	0.3	0.86	1.96	0.34	0.83	1.46	0.35	0.54	55294	15	FBXW7	F-box and WD repeat domain containing 7
s24477	0.21	0.86	0.12	0.91	0.05	0.41	2.04	0.15	1	3.41	0.18	1	0.97	0.14	0.31	1.43	0.13	0.63	1.53	0.24	0.74	1.81	0.31	0.66	389332	22	LOC389332	Hypothetical LOC389332
s16245	0.21	0.61	0.33	0.8	0.22	0.02	12.2	0.25	1	10.74	0.35	1	6.98	0.58	0.92	11.23	0.17	1	7.88	0.06	1	8.17	0.05	1	8394	15	PIP5K1A	Phosphatidylinositol-4-phosphate 5-kinase, type I, alpha
s02722	0.2	0.32	0.45	0.65	0.19	0.5	0.83	0.33	0.74	0.81	0.07	0.45	1.1	0.31	0.4	0.92	0.26	0.48	0.64	0.04	0.44	0.74	0.1	0.31	116986	3	CENTG1	Centaurin, gamma 1
s10171	0.2	0.23	0.49	0.56	0.2	0.51	0.92	0.17	0.91	1.17	0.04	0.68	0.99	0.04	0.31	0.86	0.09	0.45	0.79	0.07	0.46	0.97	0.15	0.35	6046	9	BRD2	Bromodomain containing 2
s00494	0.2	0.53	0.38	0.72	0.2	0.13	1.87	0.15	1	3.56	0.4	0.96	3.94	0.3	0.97	2.1	0.2	0.81	2.1	0.04	0.91	2.71	0.15	0.9	2119	1	ETV5	Ets variant gene 5 (ets-related molecule)
s07561	0.2	0.86	0.15	0.89	0.08	0	9.13	0.26	1	29.35	0.23	1	35.51	0.34	1	18.14	0.16	1	16.84	0.2	1	17.31	0.38	0.99	7374	7	UNG	Uracil-DNA glycosylase
s06397	0.2	0.42	0.51	0.73	0.36	0.49	0.8	0.29	0.74	0.77	0.22	0.45	0.73	0.15	0.24	0.63	0.28	0.46	0.63	0.32	0.47	0.65	0.35	0.34	4477	6	MSMB	Microseminoprotein, beta-
s20238	0.19	0.61	0.34	0.76	0.19	0.06	3.77	0.1	1	2.52	0.24	0.97	6.96	0.35	0.99	3.6	0.28	0.95	3.28	0.21	0.98	3.12	0.22	0.93	4853	18	NOTCH2	Notch homolog 2 (Drosophila)
s08378	0.19	0.21	0.56	0.51	0.2	0.38	1.68	0.09	1	1.67	0.06	0.91	1.92	0.17	0.78	1.5	0.05	0.66	1.37	0.2	0.68	1.53	0.31	0.57	84775	8	ZNF607	Zinc finger protein 607
s06115	0.18	0.34	0.47	0.56	0.1	0.5	1.15	0.05	0.99	0.96	0.12	0.54	1.43	0.35	0.55	1.04	0.05	0.5	1.02	0.05	0.54	0.71	0.29	0.34	2920	6	CXCL2	Chemokine (C-X-C motif) ligand 2
s04951	0.18	0.71	0.38	0.82	0.28	0.19	3.96	0.47	0.96	3.2	0.6	0.88	2.57	0.31	0.88	3.57	0.16	0.97	2.41	0.28	0.91	2.08	0.12	0.78	2833	5	CXCR3	Chemokine (C-X-C motif) receptor 3
s15845	0.18	0.69	0.4	0.82	0.3	0.07	3.93	0.52	0.95	7.07	0.46	0.97	3.61	0.48	0.89	3.62	0.09	0.98	3.68	0.06	0.99	4.76	0.1	1	5106	14	PCK2	Phosphoenolpyruvate carboxykinase 2 (mitochondrial)
s14463	0.18	0.73	0.43	0.76	0.29	0	12.76	0.24	1	13.41	0.3	1	38.63	0.45	0.98	15.95	0.19	1	14.55	0.18	1	13.95	0.29	1	1289	13	COL5A1	Collagen, type V, alpha 1
s08891	0.18	0.71	0.38	0.83	0.29	0.47	0.31	0.36	0.01	0.32	0.49	0.32	0.66	0.26	0.26	0.29	0.18	0.55	0.33	0.39	0.43	0.5	0.4	0.35	5565	8	PRKAB2	Protein kinase, AMP-activated, beta 2 non-catalytic subunit
s08167	0.18	0.38	0.49	0.7	0.32	0.49	0.86	0.33	0.76	0.71	0.12	0.41	1	0.06	0.31	0.7	0.23	0.45	0.74	0.4	0.49	0.72	0.23	0.33	6654	8	SOS1	Son of sevenless homolog 1 (Drosophila)
s08999	0.18	0.48	0.45	0.74	0.31	0.47	0.56	0.14	0.35	0.83	0.21	0.48	0.67	0.05	0.23	0.46	0.34	0.46	0.61	0.4	0.46	0.67	0.3	0.34	3280	8	HES1	Hairy and enhancer of split 1, (Drosophila)
s09635	0.18	0.64	0.34	0.79	0.22	0.5	0.4	0.19	0.01	0.72	0.19	0.42	0.36	0.32	0.37	0.34	0.13	0.6	0.43	0.33	0.47	0.53	0.33	0.36	8338	9	HIST2H2AC	Histone cluster 2, H2ac
s01845	0.17	0.34	0.43	0.68	0.23	0.48	0.49	0.11	0.07	0.48	0.22	0.4	0.63	0.08	0.23	0.43	0.15	0.52	0.38	0.23	0.53	0.6	0.24	0.34	8317	2	CDC7	Cell division cycle 7 homolog (S. cerevisiae)
s04189	0.17	0.52	0.45	0.77	0.33	0.07	4.29	0.58	0.93	4.76	0.29	0.99	3.76	0.39	0.93	3.1	0.24	0.93	4.15	0.05	1	3.69	0.13	0.98	3840	4	KPNA4	Karyopherin alpha 4 (importin alpha 3)
s09700	0.17	0.99	0.13	0.91	0.07	0.48	1.81	0.33	0.97	0.78	0.19	0.45	4.07	0.45	0.92	1.42	0.07	0.63	1.01	0.07	0.54	1.34	0.09	0.48	824	9	CAPN2	Calpain 2, (m/II) large subunit
s09044	0.17	0.4	0.5	0.68	0.33	0.06	2.67	0.2	1	4.07	0.26	1	3.96	0.42	0.93	3.19	0.27	0.93	2.78	0.09	0.97	2.99	0.06	0.95	11188	8	NISCH	Nischarin
s17954	0.17	0.54	0.32	0.82	0.21	0.49	0.71	0.65	0.56	0.67	0.44	0.43	1.21	0.04	0.41	0.81	0.16	0.45	0.68	0.2	0.46	0.9	0.35	0.37	54860	16	MS4A12	Membrane-spanning 4-domains, subfamily A, member 12
s00945	0.16	0.73	0.44	0.84	0.36	0.49	0.38	0.76	0.21	0.33	0.51	0.32	0.53	0.47	0.28	0.26	0.11	0.53	0.43	0.29	0.49	0.4	0.24	0.43	4033	1	LRMP	Lymphoid-restricted membrane protein
s09544	0.16	0.7	0.39	0.7	0.21	0.49	0.26	0.48	0.01	0.9	0.15	0.5	0.48	0.04	0.27	0.44	0.11	0.51	0.45	0.33	0.47	0.49	0.27	0.38	85440	9	DOCK7	Dedicator of cytokinesis 7
s10770	0.16	0.67	0.4	0.82	0.3	0.04	11.89	0.26	1	7.87	0.62	0.92	11.7	0.57	0.94	12.7	0.24	1	8.04	0.27	1	8.17	0.16	1	80012	10	PHC3	Polyhomeotic homolog 3 (Drosophila)
s02118	0.16	0.99	0.21	0.89	0.15	0.03	9.96	0.51	0.97	15.05	0.41	0.99	4.5	0.31	0.98	6.75	0.09	1	8.58	0.24	1	6	0.29	0.99	null	2	null	null
s03096	0.16	0.79	0.32	0.72	0.14	0.51	1.11	0.15	0.98	3.72	0.36	0.97	0.93	0.08	0.29	0.92	0.1	0.47	1.1	0.04	0.58	1.11	0.12	0.39	11004	3	KIF2C	Kinesin family member 2C
s01979	0.15	1.12	0.25	0.8	0.12	0.49	0.32	0.45	0.03	0.51	0.07	0.38	2.53	0.32	0.87	0.51	0.15	0.47	0.7	0.16	0.46	0.66	0.2	0.32	9693	2	RAPGEF2	Rap guanine nucleotide exchange factor (GEF) 2
s23614	0.15	0.43	0.47	0.69	0.3	0.45	1.11	0.05	0.99	1.56	0.13	0.86	1.76	0.11	0.73	1.37	0.21	0.61	1.06	0.43	0.58	1.24	0.45	0.48	null	21	null	null
s26217	0.15	0.46	0.31	0.76	0.14	0.53	1.02	0.05	0.97	1.26	0.14	0.73	1.02	0.06	0.32	1.08	0.24	0.52	1.53	0.51	0.71	0.82	0.08	0.31	null	23	null	null
s27439	0.15	1.63	0.04	0.97	0.02	0.47	0.64	0.45	0.51	5.79	0.23	1	0.68	0.3	0.27	1.14	0.05	0.53	1.75	0.18	0.81	1.4	0.38	0.53	null	24	null	null
s00293	0.15	0.61	0.51	0.67	0.31	0.49	0.34	0.71	0.13	0.42	0.7	0.33	0.33	0.05	0.46	0.31	0.28	0.48	0.3	0.13	0.61	0.22	0.43	0.23	4033	1	LRMP	Lymphoid-restricted membrane protein
s24555	0.15	0.49	0.45	0.78	0.32	0.48	0.41	0.43	0.14	0.54	0.47	0.39	0.64	0.18	0.25	0.41	0.04	0.53	0.47	0.28	0.48	0.55	0.39	0.34	114780	22	PKD1L2	Polycystic kidney disease 1-like 2
s04321	0.15	0.88	0.33	0.84	0.25	0.03	10.4	0.68	0.91	19.89	0.37	1	36.78	0.38	0.99	14.06	0.14	1	22.88	0.26	1	20.34	0.4	0.99	1786	4	DNMT1	DNA (cytosine-5-)-methyltransferase 1
s23706	0.15	0.73	0.32	0.75	0.17	0.49	0.86	0.27	0.8	2.76	0.24	0.98	1.22	0.17	0.43	1.37	0.15	0.61	1.2	0.2	0.62	1.15	0.05	0.4	null	21	null	null
s02930	0.15	0.39	0.57	0.65	0.39	0.51	0.85	0.15	0.88	0.87	0.07	0.48	0.93	0.13	0.29	0.81	0.22	0.46	0.79	0.3	0.49	0.64	0.49	0.33	463	3	ZFHX3	Zinc finger homeobox 3
s05323	0.15	0.26	0.54	0.57	0.26	0.47	0.52	0.04	0.04	0.51	0.05	0.38	0.53	0.26	0.28	0.42	0.19	0.53	0.48	0.31	0.47	0.49	0.11	0.37	3263	5	HPX	Hemopexin
s23418	0.15	0.38	0.53	0.7	0.37	0	8.92	0.16	1	11.4	0.18	1	10.9	0.34	0.99	7.97	0.28	1	9.26	0.21	1	9.96	0.3	1	144438	21	LOC144438	Hypothetical protein LOC144438
s04989	0.14	0.87	0.23	0.85	0.14	0.49	2.54	0.39	0.97	0.78	0.22	0.45	1.68	0.35	0.65	1.49	0.04	0.66	1	0.07	0.53	1.02	0.15	0.36	9891	5	NUAK1	NUAK family, SNF1-like kinase, 1
s14952	0.14	0.32	0.6	0.56	0.34	0.5	0.85	0.28	0.78	0.83	0.05	0.46	0.99	0.04	0.31	0.78	0.12	0.44	0.75	0.45	0.49	0.77	0.35	0.34	116966	13	WDR17	WD repeat domain 17
s06312	0.14	0.46	0.53	0.75	0.4	0.41	1.5	0.44	0.9	1.79	0.55	0.79	1.92	0.27	0.75	1.63	0.21	0.7	1.39	0.24	0.69	1.53	0.13	0.56	55971	6	BAIAP2L1	BAI1-associated protein 2-like 1
s21351	0.14	0.43	0.48	0.72	0.33	0.51	0.32	0.37	0.02	0.49	0.3	0.4	0.49	0.21	0.3	0.4	0.36	0.46	0.4	0.14	0.54	0.35	0.11	0.51	161176	19	C14orf49	Chromosome 14 open reading frame 49
s21654	0.14	0.68	0.44	0.77	0.31	0.47	0.3	0.74	0.08	0.44	0.67	0.33	0.3	0.07	0.54	0.22	0.24	0.23	0.34	0.29	0.49	0.29	0.31	0.38	340719	19	NANOS1	Nanos homolog 1 (Drosophila)
s04067	0.13	0.64	0.37	0.8	0.26	0.01	7.71	0.51	0.96	15.23	0.32	1	9.57	0.3	1	7.4	0.15	1	10.4	0.1	1	10.81	0.39	0.99	5586	4	PKN2	Protein kinase N2
s03302	0.13	0.35	0.58	0.63	0.38	0.45	1.58	0.32	0.96	1.39	0.18	0.79	1.5	0.19	0.59	1.18	0.21	0.55	1.27	0.05	0.65	1.43	0.35	0.54	571	3	BACH1	BTB and CNC homology 1, basic leucine zipper transcription factor 1
s07777	0.13	0.48	0.3	0.75	0.13	0.52	0.82	0.09	0.87	0.88	0.15	0.49	0.52	0.26	0.29	0.57	0.14	0.45	0.69	0.17	0.46	0.77	0.17	0.32	9869	7	SETDB1	SET domain, bifurcated 1
s01550	0.13	0.58	0.44	0.74	0.3	0.01	15.34	0.21	1	23.96	0.43	0.99	34.33	0.5	0.97	21.87	0.35	1	17.68	0.13	1	18.57	0.12	1	29128	2	UHRF1	Ubiquitin-like, containing PHD and RING finger domains, 1
s03731	0.13	0.67	0.1	0.92	0.04	0.51	1.57	0.38	0.93	1.76	0.19	0.9	0.8	0.09	0.25	0.99	0.05	0.48	0.92	0.08	0.5	1.01	0.18	0.36	718	4	C3	Complement component 3
s14239	0.12	0.5	0.44	0.66	0.24	0.44	0.21	0.54	0	0.25	0.35	0.29	0.38	0.08	0.37	0.21	0.04	0	0.31	0.04	0.65	0.34	0.32	0.4	54749	13	EPDR1	Ependymin related protein 1 (zebrafish)
s05222	0.12	0.59	0.41	0.79	0.29	0.45	0.41	0.15	0.01	0.75	0.1	0.42	0.5	0.2	0.29	0.42	0.46	0.43	0.4	0.35	0.47	0.63	0.33	0.34	51385	5	ZNF589	Zinc finger protein 589
s00490	0.12	0.33	0.47	0.62	0.23	0.49	0.62	0.21	0.49	0.86	0.11	0.48	1.07	0.16	0.35	0.65	0.2	0.45	0.82	0.18	0.48	0.78	0.04	0.31	7738	1	ZNF184	Zinc finger protein 184
s05741	0.12	0.52	0.44	0.73	0.29	0.47	0.56	0.22	0.36	0.6	0.43	0.41	0.72	0.36	0.28	0.39	0.38	0.46	0.52	0.17	0.47	0.74	0.04	0.3	157285	5	DKFZp761P0423	Homolog of rat pragma of Rnd2
s27421	0.12	0.54	0.41	0.75	0.27	0.49	1.32	0.21	0.98	1.53	0.49	0.76	1.08	0.24	0.37	1.23	0.21	0.57	1.24	0.11	0.64	0.89	0.26	0.35	257358	24	LOC257358	Hypothetical protein LOC257358
s11549	0.11	0.46	0.39	0.77	0.26	0.5	0.64	0.17	0.56	0.87	0.05	0.48	0.78	0.32	0.29	0.64	0.08	0.43	0.66	0.36	0.47	1.07	0.69	0.44	284486	11	THEM5	Thioesterase superfamily member 5
s21250	0.11	0.72	0.29	0.8	0.17	0.11	3.39	0.17	1	6.29	0.47	0.96	2.28	0.23	0.86	3.57	0.36	0.93	2.68	0.06	0.97	3.06	0.3	0.9	285464	19	CRIPAK	Cysteine-rich PAK1 inhibitor
s10771	0.11	0.48	0.33	0.76	0.17	0.49	0.4	0.33	0.08	0.33	0.17	0.48	0.38	0.12	0.38	0.3	0.34	0.44	0.25	0.04	0.54	0.49	0.2	0.38	5676	10	PSG7	Pregnancy specific beta-1-glycoprotein 7
s22318	0.11	0.43	0.47	0.69	0.29	0.48	0.66	0.2	0.6	0.55	0.24	0.4	0.68	0.14	0.24	0.53	0.15	0.47	0.42	0.39	0.45	0.73	0.2	0.32	730101	20	LOC730101	Similar to heterogeneous nuclear ribonucleoprotein A/B
s16934	0.11	0.54	0.46	0.76	0.33	0.14	3.46	0.11	1	3.32	0.05	1	2.79	0.19	0.95	3.3	0.39	0.9	2.6	0.34	0.91	2.61	0.63	0.75	1188	15	CLCNKB	Chloride channel Kb
s12794	0.11	0.45	0.42	0.71	0.24	0.51	0.8	0.22	0.78	1.18	0.15	0.68	1.01	0.06	0.32	0.88	0.42	0.49	1	0.16	0.54	0.72	0.28	0.33	90019	12	SYT8	Synaptotagmin VIII
s06407	0.11	0.49	0.51	0.76	0.38	0.47	0.46	0.28	0.14	0.67	0.33	0.43	0.67	0.3	0.27	0.48	0.21	0.49	0.5	0.39	0.45	0.61	0.36	0.34	3725	6	JUN	Jun oncogene
s05853	0.11	0.69	0.41	0.82	0.31	0.39	0.27	0.45	0.01	0.3	0.39	0.34	0.24	0.29	0.38	0.17	0.31	0.05	0.31	0.32	0.45	0.27	0.43	0.31	9748	6	SLK	STE20-like kinase (yeast)
s00478	0.11	0.54	0.37	0.76	0.24	0.49	0.44	0.3	0.13	0.47	0.2	0.41	0.72	0.38	0.29	0.37	0.1	0.58	0.41	0.19	0.53	0.71	0.19	0.32	null	1	null	null
s00175	0.11	0.98	0.3	0.82	0.2	0.03	6	0.15	1	18.51	0.37	0.99	4.42	0.4	0.95	5.89	0.34	0.98	7.26	0.22	1	7.7	0.34	0.99	11217	1	AKAP2	A kinase (PRKA) anchor protein 2
s05209	0.1	0.79	0.28	0.77	0.13	0.19	1.55	0.1	1	2.83	0.39	0.94	7.12	0.44	0.96	2.32	0.08	0.87	2.2	0.04	0.92	1.81	0.04	0.68	5884	5	RAD17	RAD17 homolog (S. pombe)
s18319	0.1	0.39	0.48	0.58	0.21	0.49	1.24	0.04	1	0.77	0.49	0.48	1.41	0.16	0.53	0.93	0.14	0.47	1.23	0.09	0.63	1.15	0.12	0.4	4154	16	MBNL1	Muscleblind-like (Drosophila)
s26566	0.1	0.61	0.35	0.81	0.24	0.53	1.25	0.16	0.99	0.86	0.56	0.52	0.89	0.52	0.35	0.81	0.23	0.46	1.15	0.4	0.61	1.04	0.06	0.36	null	24	null	null
s18870	0.1	0.33	0.53	0.58	0.26	0.52	1.06	0.12	0.97	1.05	0.29	0.6	0.98	0.11	0.31	1	0.07	0.49	0.74	0.36	0.48	0.94	0.12	0.34	null	17	null	null
s06338	0.1	0.55	0.43	0.75	0.29	0.52	0.26	0.54	0.01	0.49	0.44	0.38	0.44	0.2	0.33	0.33	0.14	0.6	0.3	0.13	0.6	0.46	0.3	0.38	353088	6	ZNF429	Zinc finger protein 429
s15245	0.1	0.88	0.17	0.9	0.11	0.5	1.54	0.06	1	0.44	0.32	0.4	1.17	0.34	0.43	1.14	0.12	0.53	0.69	0.32	0.47	0.95	0.39	0.38	79666	14	PLEKHF2	Pleckstrin homology domain containing, family F (with FYVE domain) member 2
s00151	0.1	1.12	0.2	0.86	0.11	0.51	0.66	0.26	0.57	3.03	0.32	0.97	0.57	0.16	0.25	0.74	0.17	0.44	0.8	0.18	0.48	1.06	0.26	0.39	85004	1	RERG	RAS-like, estrogen-regulated, growth inhibitor
s13046	0.1	1.23	0.16	0.91	0.11	0.08	10.57	0.06	1	1.73	0.16	0.9	3.59	0.25	0.97	4.2	0.35	0.95	3.41	0.21	0.98	4.1	0.42	0.92	2803	12	GOLGA4	Golgi autoantigen, golgin subfamily a, 4
s01757	0.1	0.61	0.33	0.81	0.22	0.5	0.72	0.16	0.72	0.45	0.56	0.35	0.47	0.32	0.31	0.54	0.43	0.44	0.46	0.09	0.49	0.6	0.24	0.34	1847	2	DUSP5	Dual specificity phosphatase 5
s18149	0.1	0.53	0.53	0.72	0.38	0.51	0.35	0.57	0.1	0.41	0.69	0.32	0.39	0.2	0.37	0.3	0.16	0.57	0.36	0.1	0.58	0.35	0.37	0.38	4123	16	MAN2C1	Mannosidase, alpha, class 2C, member 1
s21487	0.09	0.54	0.43	0.71	0.26	0.07	2.45	0.11	1	3.31	0.19	1	6.11	0.4	0.97	3.34	0.24	0.95	3.1	0.1	0.98	2.66	0.26	0.86	375743	19	PTAR1	Protein prenyltransferase alpha subunit repeat containing 1
s21436	0.09	0.33	0.52	0.54	0.16	0.48	0.74	0.22	0.71	0.55	0.3	0.4	0.77	0.04	0.24	0.73	0.04	0.43	0.57	0.15	0.46	0.55	0.1	0.33	440137	19	FLJ31945	Hypothetical gene supported by AK056507
s19038	0.09	0.96	0.35	0.79	0.22	0.27	1.78	0.39	0.95	1.59	0.16	0.87	7.81	0.6	0.92	1.85	0.26	0.75	2.71	0.41	0.89	2.02	0.05	0.76	22976	17	PAXIP1	PAX interacting (with transcription-activation domain) protein 1
s04694	0.08	0.88	0.24	0.84	0.14	0.5	1.3	0.16	0.99	0.33	0.42	0.35	0.64	0.05	0.23	0.68	0.15	0.44	0.59	0.32	0.47	0.61	0.48	0.33	92595	5	ZNF764	Zinc finger protein 764
s08558	0.08	0.84	0.24	0.82	0.13	0.36	1.08	0.05	0.98	4.5	0.28	1	1.58	0.18	0.63	1.68	0.22	0.71	1.56	0.1	0.76	1.45	0.24	0.53	7486	8	WRN	Werner syndrome
s13595	0.08	0.49	0.32	0.77	0.16	0.46	0.39	0.16	0	0.49	0.11	0.39	0.87	0.08	0.27	0.43	0.38	0.46	0.52	0.1	0.46	0.55	0.34	0.35	63982	12	TMEM16C	Transmembrane protein 16C
s25362	0.08	0.44	0.3	0.73	0.11	0.4	1.69	0.1	1	2.42	0.17	0.98	1.36	0.07	0.5	1.6	0.24	0.69	1.47	0.14	0.73	1.62	0.09	0.6	54482	23	CCDC76	Coiled-coil domain containing 76
s00551	0.08	0.48	0.37	0.68	0.16	0.49	1.16	0.12	0.99	0.94	0.11	0.53	2.14	0.22	0.83	0.97	0.18	0.49	1.1	0.08	0.58	1.38	0.13	0.5	7716	1	VEZF1	Vascular endothelial zinc finger 1
s24979	0.08	0.79	0.28	0.83	0.18	0	5.73	0.26	1	12.13	0.27	1	22.21	0.41	0.99	9.46	0.15	1	10.45	0.31	1	10.34	0.26	1	254295	22	PHYHD1	Phytanoyl-CoA dioxygenase domain containing 1
s11319	0.08	0.48	0.47	0.72	0.33	0.01	4.95	0.19	1	8.84	0.31	1	7.04	0.28	1	6.84	0.33	0.99	5.29	0.12	1	6.41	0.29	0.99	583	10	BBS2	Bardet-Biedl syndrome 2
s07670	0.08	0.75	0.48	0.56	0.22	0.48	2.61	0.41	0.96	0.58	0.12	0.38	0.88	0.05	0.27	0.81	0.14	0.45	0.74	0.09	0.45	0.79	0.1	0.31	57649	7	PHF12	PHD finger protein 12
s20346	0.07	0.69	0.32	0.81	0.21	0.06	5.95	0.27	1	3.84	0.48	0.94	3.33	0.32	0.94	5.07	0.11	1	4.08	0.19	0.99	3.13	0.13	0.95	163882	18	C1orf71	Chromosome 1 open reading frame 71
s13608	0.07	0.26	0.58	0.56	0.32	0.5	0.74	0.18	0.74	0.87	0.2	0.49	1.06	0.04	0.34	0.76	0.19	0.45	0.85	0.15	0.49	0.85	0.12	0.32	26223	12	FBXL21	F-box and leucine-rich repeat protein 21
s21320	0.07	0.33	0.61	0.48	0.28	0.5	0.75	0.11	0.79	1.1	0.16	0.63	0.97	0.07	0.3	0.82	0.05	0.44	0.95	0.31	0.54	0.76	0.37	0.34	4033	19	LRMP	Lymphoid-restricted membrane protein
s16202	0.07	0.67	0.39	0.83	0.3	0.48	0.5	0.63	0.35	0.6	0.25	0.4	0.93	0.07	0.29	0.49	0.26	0.48	0.66	0.55	0.45	0.86	0.39	0.36	154664	15	ABCA13	ATP-binding cassette, sub-family A (ABC1), member 13
s07368	0.07	0.37	0.41	0.65	0.17	0.51	0.28	0.3	0	0.43	0.1	0.42	0.37	0.04	0.38	0.29	0.09	0.66	0.28	0.21	0.47	0.44	0.09	0.4	10023	7	FRAT1	Frequently rearranged in advanced T-cell lymphomas
s12575	0.06	0.42	0.5	0.7	0.34	0.46	0.47	0.22	0.12	0.66	0.45	0.43	0.74	0.29	0.28	0.49	0.12	0.48	0.55	0.11	0.46	0.63	0.23	0.33	4099	11	MAG	Myelin associated glycoprotein
s11077	0.06	0.56	0.43	0.76	0.3	0.07	3.27	0.33	0.99	5.69	0.33	0.99	3.63	0.1	0.99	3.91	0.19	0.98	3.56	0.39	0.94	3.33	0.47	0.86	3049	10	HBQ1	Hemoglobin, theta 1
s02906	0.06	0.47	0.37	0.73	0.19	0.48	0.5	0.5	0.31	0.75	0.13	0.42	0.76	0.08	0.24	0.55	0.11	0.45	0.88	0.32	0.52	0.62	0.24	0.34	1238	3	CCBP2	Chemokine binding protein 2
s23501	0.06	0.37	0.55	0.62	0.34	0.53	0.29	0.41	0.01	0.43	0.43	0.37	0.43	0.16	0.33	0.34	0.04	0.61	0.37	0.11	0.57	0.35	0.1	0.52	133558	21	FLJ40243	Hypothetical protein FLJ40243
s02568	0.06	0.51	0.42	0.74	0.28	0.46	1.35	0.22	0.98	1.02	0.1	0.58	1.84	0.12	0.76	1.42	0.25	0.63	1.15	0.29	0.61	1.14	0.5	0.45	399979	3	SNX19	Sorting nexin 19
s12280	0.06	0.59	0.45	0.76	0.32	0.02	14.3	0.27	1	20.31	0.54	0.96	30.62	0.57	0.95	20.25	0.21	1	16.24	0.17	1	17.89	0.05	1	23170	11	TTLL12	Tubulin tyrosine ligase-like family, member 12
s09705	0.05	0.43	0.5	0.72	0.35	0.5	0.82	0.2	0.82	0.78	0.15	0.44	1	0.07	0.31	1	0.43	0.52	0.68	0.29	0.47	0.8	0.3	0.34	221692	9	PHACTR1	Phosphatase and actin regulator 1
s03563	0.05	0.71	0.21	0.85	0.12	0.15	3.82	0.22	1	1.53	0.22	0.83	3.91	0.26	0.98	2.67	0.16	0.91	2.53	0.16	0.94	2.67	0.34	0.84	2317	4	FLNB	Filamin B, beta (actin binding protein 278)
s03202	0.05	0.95	0.35	0.86	0.28	0.43	0.3	0.56	0.05	0.6	0.76	0.4	0.32	0.4	0.35	0.4	0.43	0.43	0.49	0.36	0.46	0.22	0.18	0.19	57282	3	SLC4A10	Solute carrier family 4, sodium bicarbonate transporter-like, member 10
s22336	0.05	0.52	0.37	0.69	0.17	0.47	0.42	0.3	0.09	0.52	0.07	0.37	0.93	0.08	0.29	0.52	0.17	0.47	0.45	0.09	0.5	0.8	0.08	0.31	120376	20	LOC120376	Hypothetical protein LOC120376
s05517	0.05	0.59	0.42	0.79	0.31	0.04	5.68	0.54	0.95	6.6	0.39	0.98	4.49	0.33	0.97	4.22	0.05	0.99	5.83	0.04	1	5.12	0.3	0.98	23360	5	FNBP4	Formin binding protein 4
s02621	0.04	1.09	0.15	0.9	0.09	0.03	7.35	0.26	1	2.21	0.29	0.93	12.98	0.41	0.99	5.99	0.22	1	4.92	0.08	1	5.17	0.24	0.99	8898	3	MTMR2	Myotubularin related protein 2
s10273	0.04	0.34	0.61	0.64	0.42	0.47	0.47	0.33	0.2	0.47	0.15	0.4	0.57	0.12	0.25	0.42	0.28	0.49	0.48	0.34	0.47	0.5	0.16	0.37	79949	9	C10orf81	Chromosome 10 open reading frame 81
s10433	0.04	0.48	0.57	0.76	0.45	0.49	0.75	0.35	0.66	0.76	0.42	0.47	0.78	0.25	0.27	0.68	0.23	0.45	0.68	0.48	0.47	0.78	0.28	0.34	3423	10	IDS	Iduronate 2-sulfatase (Hunter syndrome)
s20077	0.04	0.28	0.51	0.56	0.21	0.5	0.41	0.13	0	0.34	0.08	0.51	0.5	0.14	0.27	0.38	0.08	0.56	0.34	0.28	0.49	0.4	0.11	0.45		18		Rearranged T-cell receptor alpha-chain mRNA, variable region
s21363	0.03	0.28	0.51	0.56	0.21	0.48	0.39	0.2	0.01	0.48	0.2	0.4	0.56	0.08	0.24	0.39	0.08	0.55	0.41	0.1	0.53	0.56	0.05	0.33	158809	19	MAGEB6	Melanoma antigen family B, 6
s04480	0.03	0.53	0.47	0.76	0.34	0.47	0.45	0.33	0.16	0.64	0.59	0.42	0.75	0.3	0.28	0.45	0.06	0.5	0.57	0.23	0.47	0.71	0.15	0.31	51315	4	KRCC1	Lysine-rich coiled-coil 1
s08160	0.03	0.51	0.53	0.75	0.4	0.47	0.5	0.59	0.34	0.71	0.36	0.45	0.81	0.13	0.25	0.61	0.31	0.46	0.64	0.39	0.47	0.69	0.27	0.33	89869	8	PLCZ1	Phospholipase C, zeta 1
s16190	0.03	0.57	0.41	0.77	0.28	0.01	9.55	0.23	1	6.76	0.29	1	8.52	0.52	0.95	10.59	0.22	1	7.04	0.11	1	6.58	0.27	0.99	1314	15	COPA	Coatomer protein complex, subunit alpha
s12457	0.03	0.37	0.54	0.59	0.3	0.49	0.75	0.27	0.69	0.58	0.1	0.37	0.58	0.19	0.26	0.59	0.08	0.44	0.51	0.18	0.48	0.67	0.27	0.33	1580	11	CYP4B1	Cytochrome P450, family 4, subfamily B, polypeptide 1
s01749	0.03	0.4	0.45	0.67	0.23	0.46	0.34	0.16	0	0.56	0.07	0.37	0.55	0.27	0.28	0.38	0.29	0.5	0.47	0.28	0.48	0.49	0.1	0.36	8363	2	HIST1H4J	Histone cluster 1, H4j
s01514	0.03	1.42	0.04	0.97	0.01	0.49	0.33	0.26	0	2.13	0.22	0.95	0.28	0.36	0.37	0.72	0.06	0.43	0.52	0.15	0.47	0.64	0.24	0.33	65056	2	GPBP1	GC-rich promoter binding protein 1
s01310	0.03	0.6	0.3	0.77	0.16	0.22	1.43	0.16	1	3.16	0.04	1	2.16	0.12	0.87	1.58	0.2	0.68	2.41	0.2	0.93	2.45	0.37	0.8	7468	2	WHSC1	Wolf-Hirschhorn syndrome candidate 1
s08135	0.03	0.82	0.4	0.83	0.31	0.12	3.81	0.45	0.97	6.12	0.68	0.9	2.9	0.64	0.79	4.64	0.13	0.99	3.98	0.24	0.99	3.08	0.05	0.96	null	8	null	null
s01685	0.02	0.25	0.56	0.47	0.19	0.47	0.43	0.18	0.03	0.55	0.04	0.37	0.61	0.1	0.24	0.53	0.08	0.46	0.4	0.07	0.53	0.62	0.05	0.31	4294	2	MAP3K10	Mitogen-activated protein kinase kinase kinase 10
s09884	0.02	0.51	0.43	0.7	0.24	0.48	0.59	0.23	0.42	1.15	0.33	0.66	0.64	0.08	0.23	0.66	0.11	0.44	0.62	0.38	0.46	0.74	0.23	0.33	441204	9	LOC441204	Hypothetical locus LOC441204
s09028	0.02	0.85	0.18	0.89	0.11	0.45	3.22	0.31	0.99	1.85	0.28	0.89	1.02	0.16	0.33	1.55	0.04	0.68	1.62	0.43	0.74	1.51	0.06	0.55	51322	8	WAC	WW domain containing adaptor with coiled-coil
s13793	0.02	0.39	0.54	0.6	0.24	0.47	0.38	0.27	0.03	0.46	0.27	0.4	0.62	0.04	0.23	0.44	0.44	0.44	0.46	0.06	0.49	0.56	0.51	0.33	3423	12	IDS	Iduronate 2-sulfatase (Hunter syndrome)
s09189	0.02	0.51	0.41	0.68	0.22	0.08	2.08	0.14	1	2.61	0.2	0.98	5.27	0.34	0.98	2.43	0.14	0.88	2.61	0.07	0.96	3.09	0.19	0.94	64419	8	MTMR14	Myotubularin related protein 14
s20818	0.02	0.49	0.56	0.71	0.4	0.51	0.76	0.05	0.83	0.75	0.12	0.42	1.11	0.45	0.43	0.74	0.22	0.45	0.87	0.4	0.52	0.8	0.55	0.35	83448	19	PUS7L	Pseudouridylate synthase 7 homolog (S. cerevisiae)-like
s03226	0.02	0.68	0.38	0.8	0.27	0.52	0.3	0.39	0.01	0.61	0.43	0.41	0.32	0.49	0.32	0.36	0.06	0.59	0.44	0.06	0.5	0.33	0.04	0.56	57472	3	CNOT6	CCR4-NOT transcription complex, subunit 6
s00735	0.01	0.74	0.24	0.85	0.15	0.02	3.54	0.05	1	10.5	0.23	1	6.02	0.44	0.96	4.92	0.25	0.99	6.27	0.23	1	5.53	0.22	0.99	22889	1	KIAA0907	KIAA0907
s07853	0.01	0.49	0.45	0.67	0.23	0.48	1.1	0.29	0.91	0.69	0.06	0.39	0.75	0.09	0.24	0.71	0.55	0.44	0.69	0.41	0.47	0.81	0.11	0.31	85481	7	PSKH2	Protein serine kinase H2
s18920	0.01	0.88	0.15	0.9	0.08	0.48	1.75	0.25	0.99	2.75	0.43	0.92	0.8	0.16	0.26	1.3	0.25	0.59	1.28	0.17	0.65	1.32	0.1	0.47	467	17	ATF3	Activating transcription factor 3
s05056	0.01	0.68	0.42	0.81	0.32	0.49	0.9	0.32	0.8	1.17	0.46	0.66	2.07	0.51	0.73	1.33	0.35	0.61	0.99	0.42	0.56	1.28	0.11	0.46	112399	5	EGLN3	Egl nine homolog 3 (C. elegans)
s14447	0.01	0.37	0.63	0.54	0.35	0.47	0.48	0.48	0.28	0.68	0.39	0.43	0.62	0.06	0.23	0.5	0.19	0.48	0.54	0.08	0.45	0.64	0.24	0.33	1310	13	COL19A1	Collagen, type XIX, alpha 1
s03065	0.01	0.34	0.51	0.64	0.31	0.12	2.84	0.11	1	2.99	0.15	1	2.49	0.12	0.93	2.45	0.23	0.87	2.76	0.23	0.95	2.76	0.23	0.89	4140	3	MARK3	MAP/microtubule affinity-regulating kinase 3
s02816	0.01	0.34	0.57	0.58	0.33	0.51	0.36	0.13	0	0.36	0.45	0.35	0.46	0.14	0.3	0.37	0.05	0.58	0.33	0.25	0.51	0.48	0.24	0.38	8817	3	FGF18	Fibroblast growth factor 18
s20611	0	0.66	0.31	0.82	0.2	0.03	3.1	0.06	1	7.43	0.18	1	7.07	0.34	0.99	5.04	0.39	0.96	4.96	0.33	0.98	5.3	0.3	0.98	51278	18	IER5	Immediate early response 5
s06614	0	0.22	0.6	0.44	0.22	0.45	0.47	0.07	0	0.62	0.09	0.38	0.52	0.09	0.26	0.48	0.1	0.48	0.48	0.12	0.48	0.58	0.06	0.32	85364	6	ZCCHC3	Zinc finger, CCHC domain containing 3
s14070	0	0.72	0.14	0.9	0.08	0.5	1.8	0.13	1	0.81	0.16	0.46	0.8	0.18	0.26	1.22	0.04	0.56	1.06	0.13	0.56	0.8	0.22	0.33	5209	13	PFKFB3	6-phosphofructo-2-kinase/fructose-2,6-biphosphatase 3
s23851	0	0.65	0.23	0.83	0.13	0.51	0.56	0.21	0.35	0.3	0.43	0.33	0.29	0.32	0.39	0.39	0.05	0.54	0.38	0.08	0.56	0.37	0.26	0.43	84981	21	MGC14376	Hypothetical protein MGC14376
s26127	0	0.25	0.55	0.47	0.13	0.48	0.61	0.27	0.47	0.94	0.07	0.53	0.8	0.04	0.25	0.8	0.09	0.44	0.73	0.05	0.45	0.79	0.1	0.31	256227	23	MGC87042	Similar to Six transmembrane epithelial antigen of prostate
s13065	-0.01	0.6	0.3	0.81	0.18	0.48	0.31	0.39	0.01	0.3	0.09	0.56	0.61	0.1	0.24	0.39	0.17	0.55	0.28	0.64	0.33	0.43	0.32	0.39	null	12	null	null
s10480	-0.01	0.55	0.47	0.74	0.33	0.48	0.54	0.4	0.35	0.62	0.21	0.4	0.5	0.17	0.28	0.52	0.15	0.47	0.65	0.59	0.45	0.45	0.45	0.34	4759	10	NEU2	Sialidase 2 (cytosolic sialidase)
s25016	-0.02	0.49	0.47	0.68	0.27	0.08	4.57	0.3	1	2.96	0.06	1	3.14	0.14	0.98	3.22	0.14	0.96	3.75	0.44	0.93	2.99	0.33	0.88	79828	22	METTL8	Methyltransferase like 8
s02355	-0.02	0.7	0.18	0.88	0.11	0.09	4.39	0.27	1	5.03	0.35	0.99	2.44	0.11	0.93	3.46	0.13	0.97	3.29	0.05	0.99	2.51	0.37	0.81	54811	3	ZNF562	Zinc finger protein 562
s17656	-0.02	0.58	0.29	0.74	0.1	0.2	2.14	0.08	1	3.77	0.23	1	1.68	0.26	0.66	2.66	0.21	0.9	2.59	0.11	0.96	1.98	0.09	0.75	null	16	null	null
s01210	-0.02	0.47	0.55	0.73	0.42	0.46	0.39	0.37	0.08	0.54	0.07	0.37	0.6	0.04	0.23	0.44	0.48	0.42	0.51	0.32	0.47	0.54	0.34	0.35	2297	2	FOXD1	Forkhead box D1
s03848	-0.02	0.36	0.44	0.61	0.17	0.48	0.46	0.22	0.1	0.42	0.07	0.42	0.65	0.15	0.24	0.51	0.08	0.46	0.37	0.04	0.57	0.61	0.13	0.32	222484	4	LNX2	Ligand of numb-protein X 2
s08764	-0.02	0.42	0.44	0.68	0.23	0.51	1	0.04	0.97	0.75	0.09	0.42	0.89	0.04	0.27	0.81	0.4	0.47	0.65	0.39	0.47	1.01	0.14	0.36	9759	8	HDAC4	Histone deacetylase 4
s03616	-0.02	0.64	0.4	0.78	0.28	0.03	4.18	0.23	1	7.82	0.46	0.97	8	0.59	0.92	7.55	0.21	1	5.63	0.1	1	4.68	0.1	1	23370	4	ARHGEF18	Rho/rac guanine nucleotide exchange factor (GEF) 18
s07272	-0.02	0.63	0.42	0.8	0.32	0.03	12.43	0.41	0.99	8.36	0.48	0.97	11.35	0.51	0.96	13.19	0.07	1	10.52	0.11	1	8.33	0.12	1	51663	7	ZFR	Zinc finger RNA binding protein
s12391	-0.03	0.65	0.35	0.77	0.22	0	9.43	0.19	1	6.34	0.22	1	18.72	0.41	0.99	9.64	0.19	1	10.3	0.22	1	8.88	0.15	1	22943	11	DKK1	Dickkopf homolog 1 (Xenopus laevis)
s01040	-0.03	0.44	0.48	0.68	0.29	0.03	3.46	0.05	1	5.46	0.31	0.99	5.6	0.04	1	3.9	0.37	0.94	4.36	0.17	1	5.61	0.37	0.97	9019	1	MPZL1	Myelin protein zero-like 1
s15074	-0.03	0.91	0.2	0.86	0.11	0.48	0.3	0.68	0.08	0.51	0.29	0.4	1.37	0.23	0.52	0.58	0.1	0.44	0.75	0.15	0.46	0.76	0.34	0.34	5244	14	ABCB4	ATP-binding cassette, sub-family B (MDR/TAP), member 4
s16555	-0.03	0.38	0.51	0.67	0.32	0.47	0.49	0.33	0.24	0.53	0.17	0.39	0.51	0.07	0.26	0.56	0.12	0.45	0.43	0.48	0.42	0.47	0.24	0.39	4653	15	MYOC	Myocilin, trabecular meshwork inducible glucocorticoid response
s20768	-0.03	0.39	0.54	0.68	0.37	0.49	1.13	0.41	0.85	1.29	0.21	0.73	1.34	0.19	0.5	1.48	0.23	0.65	1.07	0.28	0.58	1.2	0.14	0.42	4033	19	LRMP	Lymphoid-restricted membrane protein
s17128	-0.03	1.28	0.01	0.99	0	0.47	3.44	0.15	1	0.52	0.64	0.37	0.81	0.18	0.26	1.4	0.12	0.62	1.48	0.23	0.72	1.53	0.04	0.56	85440	15	DOCK7	Dedicator of cytokinesis 7
s16070	-0.04	0.27	0.67	0.55	0.43	0.46	0.55	0.09	0.26	0.56	0.33	0.4	0.62	0.1	0.24	0.6	0.29	0.46	0.54	0.14	0.46	0.58	0.19	0.34	4033	14	LRMP	Lymphoid-restricted membrane protein
s14392	-0.04	1.53	0.25	0.78	0.1	0.25	2.44	0.05	1	0.57	0.37	0.4	13.7	0.52	0.96	3.16	0.25	0.93	2.03	0.19	0.87	2.31	0.14	0.84	23042	13	PDXDC1	Pyridoxal-dependent decarboxylase domain containing 1
s10278	-0.04	0.44	0.46	0.72	0.31	0.49	0.37	0.26	0.02	0.47	0.17	0.4	0.45	0.3	0.32	0.35	0.2	0.56	0.5	0.19	0.48	0.45	0.38	0.36	1264	9	CNN1	Calponin 1, basic, smooth muscle
s02715	-0.05	0.51	0.41	0.74	0.26	0.5	0.8	0.34	0.71	0.93	0.05	0.52	0.64	0.22	0.25	0.92	0.21	0.48	0.67	0.17	0.45	0.82	0.59	0.36	10365	3	KLF2	Kruppel-like factor 2 (lung)
s07999	-0.05	0.53	0.41	0.73	0.26	0	12.4	0.19	1	8.16	0.29	1	18.7	0.33	1	13.02	0.17	1	11.6	0.16	1	12.4	0.21	1	10890	7	RAB10	RAB10, member RAS oncogene family
s18072	-0.05	0.92	0.27	0.84	0.18	0.01	6.76	0.39	0.99	21.16	0.23	1	30.7	0.41	0.99	13.76	0.12	1	17.45	0.18	1	20.86	0.36	1	823	16	CAPN1	Calpain 1, (mu/I) large subunit
s02937	-0.05	0.53	0.56	0.78	0.45	0.51	0.34	0.41	0.04	0.41	0.54	0.34	0.45	0.52	0.28	0.41	0.08	0.53	0.36	0.04	0.58	0.42	0.3	0.4	221037	3	JMJD1C	Jumonji domain containing 1C
s06894	-0.05	1.68	0.16	0.88	0.09	0.48	1.62	0.38	0.94	0.72	0.04	0.4	13.5	0.39	0.99	0.78	0.15	0.44	1.3	0.04	0.66	7.98	0.87	0.83	63924	6	CIDEC	Cell death-inducing DFFA-like effector c
s01596	-0.05	0.41	0.54	0.56	0.28	0.47	0.4	0.4	0.12	0.51	0.1	0.38	0.81	0.27	0.28	0.51	0.04	0.46	0.55	0.11	0.46	0.63	0.41	0.34	7743	2	ZNF189	Zinc finger protein 189
s01024	-0.05	0.8	0.3	0.84	0.21	0.03	6.8	0.23	1	18.39	0.19	1	12.2	0.43	0.98	13.24	0.28	1	11.4	0.31	1	9.03	0.74	0.87	92304	1	SCGB3A1	Secretoglobin, family 3A, member 1
s06837	-0.06	0.4	0.53	0.7	0.37	0	9.68	0.41	0.99	11.16	0.3	1	11.93	0.32	1	10.77	0.05	1	12.4	0.05	1	9.88	0.14	1	51727	6	CMPK	Cytidylate kinase
s21018	-0.07	1.82	0.02	0.99	0.01	0.38	6.79	0.14	1	0.52	0.06	0.37	5.48	0.36	0.98	1.84	0.08	0.77	2.13	0.31	0.86	2.18	0.19	0.79	29980	19	DONSON	Downstream neighbor of SON
s13973	-0.07	0.49	0.49	0.74	0.36	0.5	0.77	0.09	0.83	0.58	0.1	0.37	0.88	0.04	0.27	0.79	0.33	0.47	0.62	0.35	0.47	0.87	0.49	0.37	5502	13	PPP1R1A	Protein phosphatase 1, regulatory (inhibitor) subunit 1A
s25839	-0.07	0.51	0.35	0.8	0.23	0.48	0.68	0.49	0.55	0.82	0.42	0.5	0.56	0.05	0.24	0.65	0.1	0.44	0.65	0.25	0.47	0.55	0.29	0.36	1601	23	DAB2	Disabled homolog 2, mitogen-responsive phosphoprotein (Drosophila)
s14654	-0.08	0.75	0.24	0.85	0.14	0.06	4.94	0.21	1	2.01	0.22	0.93	5.27	0.41	0.96	4.01	0.24	0.97	3.77	0.17	0.99	3.4	0.19	0.96	8853	13	DDEF2	Development and differentiation enhancing factor 2
s23107	-0.08	0.63	0.3	0.79	0.17	0.1	2.08	0.23	1	2.14	0.15	0.97	5.58	0.35	0.98	2.49	0.22	0.88	2.94	0.32	0.94	2.98	0.13	0.94	25807	21	RHBDD3	Rhomboid domain containing 3
s01111	-0.09	0.93	0.32	0.85	0.23	0.5	0.57	0.31	0.4	0.9	0.06	0.5	1.58	0.45	0.61	0.6	0.24	0.46	1.06	0.44	0.58	1.92	0.67	0.64	2045	1	EPHA7	EPH receptor A7
s07157	-0.09	0.59	0.41	0.76	0.28	0.01	20.78	0.24	1	16.87	0.42	0.99	31.91	0.55	0.96	29.54	0.25	1	22.93	0.08	1	18.04	0.07	1	1843	7	DUSP1	Dual specificity phosphatase 1
s11029	-0.09	0.51	0.47	0.69	0.28	0.19	1.77	0.48	0.91	2.05	0.61	0.81	2.85	0.12	0.97	2.94	0.18	0.93	1.92	0.29	0.83	2.35	0.11	0.85	6580	10	SLC22A1	Solute carrier family 22 (organic cation transporter), member 1
s04477	-0.09	0.58	0.35	0.78	0.23	0.48	0.37	0.33	0.04	0.5	0.41	0.38	0.6	0.16	0.25	0.34	0.18	0.57	0.57	0.19	0.46	0.67	0.26	0.33	8347	4	HIST1H2BC	Histone cluster 1, H2bc
s02829	-0.09	0.93	0.15	0.92	0.1	0.04	1.92	0.16	1	8.02	0.46	0.97	5.6	0.49	0.94	4.14	0.15	0.99	3.34	0.22	0.98	3.44	0.06	0.98	25989	3	ULK3	Unc-51-like kinase 3 (C. elegans)
s27066	-0.1	0.51	0.44	0.76	0.31	0.37	1.2	0.36	0.89	1.7	0.39	0.83	2.01	0.24	0.79	1.48	0.23	0.65	2.04	0.27	0.86	1.57	0.22	0.58	81617	24	CAB39L	Calcium binding protein 39-like
s03738	-0.1	0.48	0.44	0.75	0.31	0.46	0.46	0.17	0.07	0.51	0.04	0.37	0.64	0.18	0.25	0.67	0.34	0.46	0.41	0.34	0.47	0.61	0.37	0.34	79930	4	DOK3	Docking protein 3
s27129	-0.1	0.59	0.25	0.77	0.09	0.27	1.95	0.13	1	3.65	0.21	1	1.66	0.06	0.69	2.35	0.14	0.87	2.29	0.04	0.93	1.67	0.12	0.62	645372	24	FLJ00049	FLJ00049 protein
s05413	-0.1	0.65	0.45	0.81	0.35	0.03	13.7	0.65	0.93	23.75	0.45	0.98	18.41	0.45	0.98	16.38	0.29	1	18.32	0.12	1	23.43	0.26	1	7514	5	XPO1	Exportin 1 (CRM1 homolog, yeast)
s18562	-0.1	0.88	0.17	0.89	0.09	0.39	2.28	0.14	1	0.78	0.21	0.45	2.78	0.59	0.8	1.74	0.07	0.74	1.79	0.32	0.8	1.58	0.23	0.58	25871	17	C3orf17	Chromosome 3 open reading frame 17
s13009	-0.1	0.42	0.51	0.74	0.37	0.5	0.74	0.05	0.81	0.79	0.08	0.44	1.12	0.11	0.37	0.98	0.37	0.51	0.86	0.37	0.52	0.87	0.37	0.36	29123	12	ANKRD11	Ankyrin repeat domain 11
s07978	-0.1	0.43	0.51	0.71	0.36	0.5	1.2	0.53	0.81	1.08	0.16	0.62	1.01	0.1	0.32	1.17	0.34	0.56	0.98	0.22	0.54	1.16	0.28	0.43	9682	7	JMJD2A	Jumonji domain containing 2A
s07193	-0.11	0.93	0.32	0.85	0.24	0.08	3.88	0.42	0.98	2.75	0.53	0.89	9.46	0.6	0.92	5.43	0.23	0.99	5.51	0.3	0.99	3.55	0.21	0.96	2580	7	GAK	Cyclin G associated kinase
s05331	-0.11	0.3	0.49	0.65	0.29	0.43	0.46	0.06	0	0.56	0.2	0.39	0.67	0.16	0.24	0.5	0.22	0.48	0.54	0.26	0.47	0.65	0.1	0.31	23462	5	HEY1	Hairy/enhancer-of-split related with YRPW motif 1
s21007	-0.11	0.47	0.42	0.75	0.28	0.48	0.57	0.55	0.42	0.68	0.27	0.42	0.58	0.13	0.25	0.73	0.08	0.43	0.53	0.17	0.47	0.54	0.38	0.34	56963	19	RGMA	RGM domain family, member A
s10887	-0.11	0.32	0.49	0.63	0.27	0.46	0.55	0.15	0.3	0.62	0.31	0.41	0.66	0.21	0.25	0.51	0.22	0.48	0.68	0.15	0.45	0.69	0.04	0.3	4811	10	NID1	Nidogen 1
s08061	-0.11	0.43	0.44	0.69	0.25	0.45	0.43	0.2	0.04	0.45	0.1	0.4	0.54	0.34	0.29	0.33	0.5	0.39	0.48	0.15	0.49	0.59	0.15	0.33	640	7	BLK	B lymphoid tyrosine kinase
s18086	-0.12	1.14	0.13	0.94	0.09	0.03	1.76	0.14	1	10.17	0.29	1	5.15	0.48	0.93	4.74	0.12	0.99	4	0.2	0.99	3.39	0.16	0.96	10938	16	EHD1	EH-domain containing 1
s11488	-0.12	0.46	0.34	0.72	0.15	0.47	0.49	0.22	0.18	0.85	0.09	0.47	0.57	0.06	0.24	0.63	0.22	0.45	0.73	0.04	0.45	0.54	0.14	0.34	80028	10	FBXL18	F-box and leucine-rich repeat protein 18
s09657	-0.13	0.46	0.47	0.68	0.3	0.5	0.33	0.51	0.06	0.36	0.38	0.37	0.31	0.12	0.52	0.32	0.22	0.54	0.26	0.05	0.59	0.44	0.1	0.41	1543	9	CYP1A1	Cytochrome P450, family 1, subfamily A, polypeptide 1
s12010	-0.13	0.86	0.14	0.89	0.07	0.5	1.73	0.22	1	0.65	0.28	0.42	0.6	0.12	0.24	0.86	0.21	0.47	1.02	0.19	0.55	0.81	0.2	0.33	1767	11	DNAH5	Dynein, axonemal, heavy chain 5
s04169	-0.13	0.48	0.55	0.7	0.39	0.47	0.43	0.07	0	0.33	0.58	0.31	0.48	0.11	0.28	0.4	0.29	0.49	0.43	0.25	0.5	0.53	0.44	0.34	84706	4	GPT2	Glutamic pyruvate transaminase (alanine aminotransferase) 2
s23122	-0.13	0.48	0.44	0.7	0.26	0.2	2.37	0.04	1	2.83	0.09	1	1.83	0.2	0.74	2.22	0.17	0.84	2.76	0.45	0.88	2.82	0.32	0.87	347902	21	AMIGO2	Adhesion molecule with Ig-like domain 2
s08567	-0.14	0.48	0.38	0.7	0.2	0.49	1.29	0.04	1	0.79	0.21	0.46	1	0.23	0.33	1.07	0.18	0.51	1.28	0.14	0.65	0.98	0.27	0.37	9925	8	ZBTB5	Zinc finger and BTB domain containing 5
s00012	-0.15	0.66	0.32	0.76	0.18	0.49	0.86	0.04	0.91	1.3	0.06	0.76	0.6	0.29	0.27	0.68	0.23	0.45	1.21	0.17	0.62	1.15	0.28	0.43	27107	1	ZBTB11	Zinc finger and BTB domain containing 11
s11971	-0.15	0.68	0.35	0.81	0.24	0.45	0.25	0.34	0	0.23	0.41	0.24	0.51	0.05	0.26	0.32	0.28	0.49	0.31	0.43	0.39	0.44	0.44	0.34	1617	11	DAZ1	Deleted in azoospermia 1
s12867	-0.15	0.47	0.55	0.68	0.37	0.49	0.37	0.51	0.12	0.32	0.07	0.54	0.38	0.23	0.38	0.34	0.14	0.6	0.38	0.42	0.44	0.45	0.52	0.32	5098	12	PCDHGC3	Protocadherin gamma subfamily C, 3
s27004	-0.15	0.46	0.6	0.58	0.38	0.49	1.02	0.64	0.71	0.92	0.47	0.55	1.45	0.06	0.56	1.3	0.12	0.59	1.24	0.18	0.63	1.22	0.35	0.46	null	24	null	null
s08777	-0.15	0.4	0.52	0.68	0.34	0.4	1.27	0.38	0.89	1.53	0.24	0.83	1.74	0.13	0.72	1.78	0.33	0.73	1.73	0.28	0.79	1.5	0.14	0.55	2263	8	FGFR2	Fibroblast growth factor receptor 2 (bacteria-expressed kinase, keratinocyte growth factor receptor, craniofacial dysostosis 1, Crouzon syndrome, Pfeiffer syndrome, Jackson-Weiss syndrome)
s02873	-0.15	0.48	0.4	0.75	0.25	0.47	0.53	0.14	0.22	0.66	0.08	0.39	1.08	0.05	0.35	0.83	0.36	0.48	0.7	0.32	0.48	0.81	0.3	0.34	23078	3	RP11-125A7.3	KIAA0564 protein
s06147	-0.15	1.24	0.08	0.94	0.04	0.2	1.04	0.06	0.98	3.01	0.29	0.98	13.02	0.5	0.96	2.3	0.04	0.87	1.95	0.06	0.88	1.65	0.18	0.61	null	6	null	null
s05012	-0.15	0.49	0.25	0.78	0.09	0.51	0.87	0.04	0.92	0.46	0.22	0.41	0.64	0.09	0.23	0.73	0.11	0.44	0.67	0.25	0.47	0.74	0.26	0.33	10149	5	GPR64	G protein-coupled receptor 64
s18400	-0.15	0.49	0.34	0.81	0.22	0.19	2.93	0.39	0.98	2.65	0.4	0.93	2.01	0.17	0.81	2.31	0.11	0.87	2.39	0.04	0.94	2.79	0.21	0.9	null	16	null	null
s26138	-0.16	0.55	0.48	0.76	0.35	0.49	0.25	0.6	0.02	0.29	0.29	0.38	0.31	0.28	0.42	0.33	0.07	0.63	0.32	0.46	0.4	0.26	0.46	0.3	256380	23	SCML4	Sex comb on midleg-like 4 (Drosophila)
s18263	-0.16	0.52	0.48	0.78	0.36	0.48	0.61	0.39	0.46	0.69	0.44	0.44	0.54	0.22	0.27	0.64	0.33	0.46	0.68	0.42	0.47	0.62	0.18	0.33	3798	16	KIF5A	Kinesin family member 5A
s16734	-0.16	0.71	0.14	0.88	0.07	0.43	2.44	0.19	1	1.07	0.16	0.61	1.13	0.34	0.42	1.72	0.11	0.73	1.43	0.24	0.71	1.61	0.22	0.6	224	15	ALDH3A2	Aldehyde dehydrogenase 3 family, member A2
s24598	-0.17	0.72	0.11	0.9	0.03	0.51	1.26	0.09	1	0.43	0.05	0.41	0.69	0.1	0.24	0.83	0.17	0.46	0.71	0.05	0.45	0.73	0.18	0.32	401431	22	LOC401431	Hypothetical gene LOC401431
s12556	-0.17	0.63	0.23	0.84	0.13	0.17	2.88	0.2	1	1.46	0.16	0.82	3.69	0.43	0.92	2.65	0.06	0.92	2.22	0.1	0.92	2.5	0.11	0.88	221294	11	NT5DC1	5'-nucleotidase domain containing 1
s18088	-0.17	0.47	0.33	0.79	0.2	0.38	2.03	0.29	0.99	1.63	0.42	0.8	1.39	0.21	0.52	1.84	0.09	0.77	1.53	0.06	0.76	1.9	0.06	0.72	58504	16	ARHGAP22	Rho GTPase activating protein 22
s16234	-0.17	0.66	0.37	0.83	0.28	0.5	0.78	0.29	0.72	0.91	0.46	0.54	0.57	0.1	0.24	0.8	0.15	0.45	0.94	0.66	0.53	0.6	0.38	0.34	27307	15	MAG	Malignancy-associated protein
s05856	-0.17	0.58	0.19	0.89	0.13	0.48	0.41	0.82	0.26	0.41	0.49	0.35	0.24	0.04	0.67	0.29	0.04	0.68	0.24	0.17	0.35	0.35	0.59	0.31	9475	6	ROCK2	Rho-associated, coiled-coil containing protein kinase 2
s00052	-0.18	0.92	0.3	0.84	0.21	0.15	2.69	0.46	0.95	1.92	0.23	0.92	4.8	0.24	0.99	1.61	0.38	0.68	4.3	0.15	1	3.87	0.4	0.92	9329	1	GTF3C4	General transcription factor IIIC, polypeptide 4, 90kDa
s03958	-0.18	0.6	0.52	0.78	0.4	0.12	2.41	0.57	0.9	3.26	0.49	0.92	4.16	0.06	1	3.51	0.43	0.9	3.63	0.34	0.96	3.72	0.4	0.91	220382	4	MGC33846	Hypothetical protein MGC33846
s05516	-0.19	0.57	0.48	0.79	0.37	0.18	2.74	0.56	0.91	2.37	0.56	0.85	2.67	0.11	0.96	2.61	0.42	0.84	2.61	0.27	0.93	3.26	0.39	0.88	1855	5	DVL1	Dishevelled, dsh homolog 1 (Drosophila)
s08417	-0.19	0.82	0.31	0.86	0.24	0.21	3.22	0.47	0.96	3.88	0.52	0.92	1.64	0.41	0.64	3.43	0.04	0.97	2.78	0.14	0.97	2.57	0.15	0.88	2261	8	FGFR3	Fibroblast growth factor receptor 3 (achondroplasia, thanatophoric dwarfism)
s21391	-0.2	0.88	0.14	0.9	0.07	0.41	2.27	0.06	1	2.28	0.24	0.96	0.79	0.08	0.25	2.02	0.22	0.79	1.48	0.09	0.73	1.77	0.18	0.66	79003	19	MIS12	MIS12, MIND kinetochore complex component, homolog (yeast)
s08953	-0.21	0.66	0.22	0.87	0.14	0.33	2.15	0.32	0.98	1.2	0.08	0.7	3.23	0.37	0.92	2.29	0.18	0.85	1.93	0.23	0.85	1.74	0.1	0.65	51742	8	ARID4B	AT rich interactive domain 4B (RBP1-like)
s08004	-0.21	0.88	0.3	0.86	0.22	0.03	18.02	0.69	0.92	6.35	0.25	1	12.42	0.34	1	7.87	0.4	0.98	13.19	0.2	1	12.44	0.29	1	311	7	ANXA11	Annexin A11
s07481	-0.21	0.64	0.35	0.8	0.24	0.12	1.26	0.3	0.94	2.94	0.3	0.97	3.44	0.33	0.94	2.54	0.04	0.91	2.63	0.24	0.94	2.64	0.05	0.91	9578	7	CDC42BPB	CDC42 binding protein kinase beta (DMPK-like)
s03032	-0.21	0.71	0.22	0.86	0.15	0.38	2	0.3	0.98	2.86	0.28	0.98	1.15	0.15	0.39	1.66	0.08	0.71	1.99	0.08	0.88	2.07	0.19	0.76	7474	3	WNT5A	Wingless-type MMTV integration site family, member 5A
s10035	-0.22	0.34	0.4	0.69	0.21	0.49	0.62	0.07	0.59	0.74	0.06	0.41	0.85	0.04	0.26	1.02	0.11	0.49	0.71	0.2	0.46	0.7	0.16	0.31	6751	9	SSTR1	Somatostatin receptor 1
s20519	-0.22	0.42	0.52	0.56	0.23	0.5	0.4	0.6	0.18	0.39	0.3	0.4	0.36	0.05	0.41	0.48	0.08	0.48	0.42	0.48	0.42	0.34	0.04	0.53	26005	18	DKFZP586P0123	DKFZP586P0123 hypothetical protein
s18141	-0.22	0.73	0.22	0.86	0.13	0.5	0.72	0.1	0.76	0.84	0.41	0.51	2.25	0.38	0.8	1.01	0.28	0.51	1.43	0.33	0.7	1.11	0.1	0.39		16		CDNA clone IMAGE:3636371
s22277	-0.23	0.48	0.38	0.74	0.23	0.3	2.08	0.19	1	1.42	0.12	0.81	1.85	0.4	0.7	1.59	0.14	0.69	2.31	0.33	0.88	2.24	0.14	0.81	22862	20	FNDC3A	Fibronectin type III domain containing 3A
s04323	-0.23	0.36	0.5	0.6	0.28	0.5	0.61	0.08	0.56	0.94	0.06	0.53	0.83	0.39	0.31	0.83	0.22	0.46	0.89	0.05	0.49	0.99	0.48	0.4	23152	4	CIC	Capicua homolog (Drosophila)
s19625	-0.23	0.52	0.46	0.76	0.34	0.48	0.45	0.7	0.3	0.39	0.26	0.42	0.57	0.31	0.28	0.5	0.08	0.47	0.46	0.21	0.5	0.64	0.38	0.34	729970	18	LOC729970	Hypothetical protein LOC729970
s17894	-0.23	0.55	0.44	0.76	0.32	0.01	10.22	0.42	0.99	17.38	0.24	1	14.23	0.46	0.97	14.98	0.14	1	17	0.38	0.99	16.26	0.27	1	1785	16	DNM2	Dynamin 2
s02295	-0.23	0.6	0.1	0.91	0.04	0.49	0.77	0.22	0.74	0.81	0.12	0.45	2.02	0.17	0.82	1.03	0.26	0.51	1.18	0.04	0.61	1.34	0.04	0.48	5925	2	RB1	Retinoblastoma 1 (including osteosarcoma)
s04179	-0.24	0.37	0.44	0.62	0.15	0.47	0.4	0.19	0.02	0.65	0.04	0.38	0.63	0.45	0.28	0.59	0.09	0.44	0.71	0.04	0.45	0.61	0.39	0.34	1050	4	CEBPA	CCAAT/enhancer binding protein (C/EBP), alpha
s18173	-0.25	1.43	0.14	0.9	0.09	0.37	1.57	0.25	0.98	0.89	0.09	0.5	15	0.45	0.98	1.8	0.04	0.76	1.7	0.13	0.81	2.57	0.22	0.86	5564	16	PRKAB1	Protein kinase, AMP-activated, beta 1 non-catalytic subunit
s03879	-0.25	0.91	0.16	0.89	0.09	0.05	2.19	0.46	0.94	8.7	0.4	0.99	3.55	0.38	0.93	4.6	0.08	0.99	5.28	0.09	1	4.47	0.05	1	84705	4	GTPBP3	GTP binding protein 3 (mitochondrial)
s15559	-0.25	1.02	0.05	0.96	0.02	0.27	4.79	0.16	1	1.28	0.07	0.75	1.48	0.32	0.57	2.9	0.23	0.92	1.87	0.14	0.85	2.82	0.2	0.91	10512	14	SEMA3C	Sema domain, immunoglobulin domain (Ig), short basic domain, secreted, (semaphorin) 3C
s12889	-0.25	0.89	0.28	0.86	0.2	0.09	2.74	0.21	1	6.85	0.35	0.99	2.61	0.08	0.96	5.21	0.34	0.97	3.5	0.36	0.95	3.07	0.68	0.78	95681	12	TSGA14	Testis specific, 14
s05509	-0.26	0.44	0.29	0.79	0.16	0.24	1.52	0.18	1	1.57	0.12	0.87	2.88	0.38	0.89	1.63	0.2	0.69	2.35	0.05	0.94	2.05	0.07	0.77	8780	5	RIOK3	RIO kinase 3 (yeast)
s20875	-0.26	0.67	0.27	0.82	0.16	0.02	4.07	0.12	1	5.85	0.35	0.99	13.03	0.65	0.92	7.94	0.2	1	6.68	0.13	1	5.3	0.13	1	79073	19	TMEM109	Transmembrane protein 109
s17059	-0.26	0.91	0.1	0.92	0.06	0.01	3.29	0.18	1	4.75	0.4	0.97	14.51	0.24	1	6.5	0.11	1	6.3	0.07	1	8.7	0.34	0.99	23168	15	RTF1	Rtf1, Paf1/RNA polymerase II complex component, homolog (S. cerevisiae)
s08125	-0.26	0.93	0.33	0.86	0.26	0.14	2.27	0.4	0.96	2.48	0.64	0.83	6.5	0.64	0.89	4.77	0.23	0.99	4.03	0.34	0.97	2.65	0.24	0.87	55766	8	H2AFJ	H2A histone family, member J
s05867	-0.26	0.47	0.36	0.77	0.22	0.47	0.25	0.42	0	0.23	0.67	0.23	0.27	0.18	0.5	0.31	0.05	0.65	0.22	0.11	0.11	0.36	0.04	0.49	6295	6	SAG	S-antigen; retina and pineal gland (arrestin)
s20537	-0.27	0.27	0.38	0.66	0.15	0.45	1.09	0.17	0.97	1.45	0.09	0.83	1.24	0.04	0.43	1.33	0.06	0.6	1.62	0.13	0.78	1.43	0.23	0.53	200162	18	SPAG17	Sperm associated antigen 17
s17219	-0.27	0.39	0.37	0.73	0.21	0.45	0.55	0.14	0.29	0.4	0.41	0.37	0.66	0.1	0.23	0.59	0.27	0.46	0.53	0.13	0.46	0.81	0.05	0.31	55558	15	PLXNA3	Plexin A3
s09164	-0.27	0.53	0.36	0.77	0.22	0.5	1.22	0.64	0.77	0.69	0.07	0.4	0.87	0.18	0.28	0.82	0.25	0.47	0.88	0.2	0.5	1.21	0.29	0.45	50861	8	STMN3	Stathmin-like 3
s13266	-0.28	0.45	0.37	0.75	0.22	0.44	0.38	0.12	0	0.73	0.29	0.45	0.61	0.04	0.23	0.69	0.18	0.44	0.58	0.37	0.46	0.61	0.18	0.33	9806	12	SPOCK2	Sparc/osteonectin, cwcv and kazal-like domains proteoglycan (testican) 2
s08460	-0.28	0.94	0.13	0.91	0.08	0.5	1.62	0.27	0.98	2.13	0.46	0.87	0.63	0.06	0.23	1.32	0.18	0.6	1.15	0.1	0.59	1.03	0.24	0.38	8439	8	NSMAF	Neutral sphingomyelinase (N-SMase) activation associated factor
s01611	-0.29	0.58	0.22	0.82	0.1	0.49	0.97	0.12	0.95	2.06	0.34	0.9	0.82	0.08	0.25	1.07	0.2	0.52	1.2	0.21	0.62	1.29	0.04	0.45	7750	2	ZMYM2	Zinc finger, MYM-type 2
s05616	-0.29	0.48	0.32	0.81	0.21	0.44	0.35	0.09	0	0.56	0.33	0.4	0.75	0.28	0.27	0.58	0.16	0.45	0.59	0.24	0.47	0.58	0.15	0.33	5582	5	PRKCG	Protein kinase C, gamma
s16085	-0.3	1.22	0.23	0.91	0.18	0.02	5.85	0.38	0.99	20.77	0.54	0.96	40.69	0.48	0.98	19.19	0.04	1	15.55	0.24	1	21.66	0.17	1	81603	14	TRIM8	Tripartite motif-containing 8
s18880	-0.3	0.3	0.44	0.63	0.22	0.47	0.34	0.22	0	0.42	0.25	0.42	0.47	0.11	0.29	0.52	0.25	0.47	0.41	0.06	0.52	0.56	0.15	0.34	650669	17	FLJ41484	Hypothetical LOC650669
s09208	-0.3	1.3	0.15	0.91	0.1	0.46	1.25	0.3	0.93	0.58	0.14	0.38	5.81	0.33	0.99	1.41	0.04	0.63	1.27	0.05	0.65	1.64	0.05	0.61	79627	8	OGFRL1	Opioid growth factor receptor-like 1
s16663	-0.3	0.91	0.08	0.95	0.05	0.49	1.06	0.35	0.86	4.01	0.29	0.99	0.93	0.04	0.29	2.2	0.31	0.82	1.31	0.06	0.67	1.35	0.07	0.48	9935	15	MAFB	V-maf musculoaponeurotic fibrosarcoma oncogene homolog B (avian)
s04537	-0.3	0.87	0.31	0.83	0.21	0.01	14.1	0.48	0.98	5.44	0.34	0.99	19.29	0.12	1	12.63	0.07	1	16.05	0.26	1	17.89	0.46	0.98	4176	4	MCM7	Minichromosome maintenance complex component 7
s23744	-0.31	0.54	0.45	0.65	0.25	0.21	2.5	0.04	1	2.5	0.43	0.91	1.63	0.16	0.66	2.53	0.09	0.9	3.23	0.3	0.96	2.26	0.27	0.79	54811	21	ZNF562	Zinc finger protein 562
s16897	-0.31	0.41	0.42	0.74	0.28	0.01	4.66	0.21	1	4.32	0.3	0.99	6.58	0.28	1	6.86	0.23	1	5.45	0.13	1	6.1	0.31	0.99	7779	15	SLC30A1	Solute carrier family 30 (zinc transporter), member 1
s05067	-0.31	0.59	0.37	0.69	0.18	0.23	2.72	0.09	1	1.96	0.35	0.89	1.51	0.2	0.59	2.94	0.05	0.95	2.71	0.24	0.94	2.07	0.15	0.77	23462	5	HEY1	Hairy/enhancer-of-split related with YRPW motif 1
s04548	-0.31	0.35	0.38	0.72	0.21	0.44	0.45	0.2	0.08	0.55	0.14	0.38	0.71	0.19	0.25	0.61	0.43	0.44	0.72	0.22	0.47	0.68	0.05	0.3	83667	4	SESN2	Sestrin 2
s26407	-0.31	0.82	0.13	0.91	0.07	0.18	1.52	0.07	1	4.4	0.16	1	1.66	0.28	0.65	2.17	0.05	0.85	3.91	0.16	0.99	2.26	0.34	0.77	201965	23	RWDD4A	RWD domain containing 4A
s04227	-0.32	0.46	0.39	0.69	0.2	0.49	0.73	0.12	0.78	0.36	0.62	0.31	0.63	0.06	0.23	0.74	0.13	0.44	0.74	0.28	0.48	0.76	0.12	0.31	10495	4	ENOX2	Ecto-NOX disulfide-thiol exchanger 2
s13108	-0.32	1.04	0.18	0.88	0.11	0.45	2.29	0.09	1	1.56	0.2	0.85	0.56	0.09	0.24	1.55	0.13	0.67	1.68	0.33	0.77	1.33	0.19	0.48	9510	12	ADAMTS1	ADAM metallopeptidase with thrombospondin type 1 motif, 1
s02501	-0.32	1.12	0.13	0.91	0.08	0.25	5.18	0.32	1	1.06	0.11	0.61	4.15	0.28	0.98	2.79	0.08	0.93	2.76	0.14	0.96	2.5	0.34	0.82	8493	3	PPM1D	Protein phosphatase 1D magnesium-dependent, delta isoform
s13513	-0.32	0.49	0.38	0.78	0.26	0.48	0.6	0.53	0.46	0.47	0.38	0.38	0.54	0.29	0.29	0.57	0.12	0.45	0.55	0.14	0.46	0.78	0.18	0.32	95681	12	TSGA14	Testis specific, 14
s19310	-0.32	0.38	0.37	0.76	0.23	0.44	0.54	0.05	0.16	0.77	0.18	0.44	0.72	0.24	0.26	0.75	0.26	0.46	0.99	0.55	0.55	0.78	0.08	0.31		17		Clone HQ0202 PRO0202
s01046	-0.33	1.04	0.2	0.88	0.13	0.28	3.85	0.21	1	4.57	0.3	0.99	1.24	0.05	0.44	2.47	0.2	0.88	3.71	0.25	0.98	3.14	0.32	0.9	4929	1	NR4A2	Nuclear receptor subfamily 4, group A, member 2
s19541	-0.34	0.36	0.37	0.75	0.22	0.01	4.78	0.3	1	4.57	0.15	1	6.21	0.39	0.97	5.5	0.07	1	6.26	0.18	1	6.85	0.25	1	26043	17	UBXD7	UBX domain containing 7
s11439	-0.34	1.4	0.17	0.88	0.1	0.27	3.21	0.2	1	0.89	0.13	0.5	11.83	0.45	0.98	2.92	0.17	0.93	2.41	0.11	0.94	3.14	0.14	0.95	53918	10	PELO	Pelota homolog (Drosophila)
s03628	-0.34	0.75	0.16	0.88	0.08	0.31	3.51	0.26	1	1.73	0.21	0.89	1.33	0.16	0.49	2.77	0.18	0.92	2.25	0.08	0.93	1.97	0.14	0.73	55250	4	ELP2	Elongation protein 2 homolog (S. cerevisiae)
s25606	-0.34	0.81	0.03	0.97	0.01	0.45	3.09	0.15	1	1.09	0.06	0.63	0.99	0.06	0.31	1.68	0.16	0.71	1.76	0.23	0.81	1.7	0.1	0.64	54801	23	FAM29A	Family with sequence similarity 29, member A
s22240	-0.34	1.4	0.1	0.92	0.05	0.49	0.81	0.12	0.86	3.13	0.1	1	0.35	0.05	0.42	1.09	0.27	0.53	1.21	0.12	0.62	1	0.17	0.36	493861	20	EID3	EP300 interacting inhibitor of differentiation 3
s03398	-0.34	0.81	0.38	0.8	0.27	0.48	1.49	0.43	0.9	0.53	0.51	0.38	1.43	0.24	0.55	1.07	0.33	0.53	1.33	0.16	0.67	1.64	0.23	0.61	7748	3	ZNF195	Zinc finger protein 195
s03383	-0.34	0.52	0.33	0.81	0.22	0.39	1.65	0.29	0.98	1.34	0.31	0.74	1.31	0.24	0.49	1.26	0.4	0.59	2	0.06	0.89	1.81	0.18	0.67	2353	3	FOS	V-fos FBJ murine osteosarcoma viral oncogene homolog
s15142	-0.34	0.55	0.39	0.75	0.25	0.03	4.68	0.05	1	5.17	0.14	1	3.19	0.18	0.98	5.83	0.46	0.95	5.59	0.25	1	4.68	0.26	0.98	9673	14	SLC25A44	Solute carrier family 25, member 44
s02212	-0.34	0.83	0.28	0.87	0.2	0.04	3.35	0.58	0.92	8.76	0.52	0.96	4.73	0.04	1	4.17	0.32	0.96	7.96	0.08	1	4.02	0.28	0.96	2960	2	GTF2E1	General transcription factor IIE, polypeptide 1, alpha 56kDa
s08099	-0.34	1.24	0.23	0.91	0.18	0.29	2.91	0.61	0.9	6.05	0.45	0.97	1.17	0.38	0.44	2.73	0.48	0.83	3.63	0.09	0.99	3.11	0.12	0.95	10016	8	PDCD6	Programmed cell death 6
s16795	-0.35	0.65	0.43	0.83	0.35	0.08	4.14	0.05	1	3.62	0.16	1	6.52	0.04	1	6.28	0.54	0.93	5.4	0.49	0.94	5.26	0.64	0.87	7262	15	PHLDA2	Pleckstrin homology-like domain, family A, member 2
s08667	-0.35	0.62	0.21	0.88	0.14	0.06	2.93	0.43	0.96	5.36	0.22	1	2.6	0.09	0.95	3.78	0.04	0.98	4.02	0.36	0.96	4.43	0.46	0.91	2624	8	GATA2	GATA binding protein 2
s15365	-0.35	0.5	0.37	0.75	0.23	0.06	3.64	0.18	1	3.27	0.26	0.99	2.72	0.36	0.88	4.9	0.26	0.98	4.18	0.24	0.99	3.43	0.15	0.97	6049	14	RNF6	Ring finger protein (C3H2C3 type) 6
s14683	-0.35	0.6	0.34	0.84	0.25	0.21	2.61	0.39	0.97	1.43	0.33	0.77	2.56	0.53	0.8	2.49	0.04	0.9	2.56	0.07	0.96	2.55	0.04	0.9	2069	13	EREG	Epiregulin
s01288	-0.36	1.11	0.11	0.93	0.07	0.46	3.37	0.43	0.97	2.72	0.3	0.96	0.81	0.05	0.25	1.77	0.19	0.74	1.89	0.13	0.86	1.64	0.22	0.6	2965	2	GTF2H1	General transcription factor IIH, polypeptide 1, 62kDa
s03368	-0.36	0.67	0.26	0.82	0.15	0.07	1.86	0.27	0.99	2.47	0.15	0.99	4.8	0.11	1	2.86	0.18	0.93	4.67	0.25	0.99	3.63	0.45	0.89	7480	3	WNT10B	Wingless-type MMTV integration site family, member 10B
s05043	-0.37	0.27	0.33	0.7	0.12	0.27	1.21	0.13	0.99	1.78	0.1	0.93	1.73	0.12	0.71	2	0.08	0.81	1.74	0.05	0.82	2.22	0.28	0.78	147912	5	SIX5	SIX homeobox 5
s17015	-0.37	1.09	0.29	0.81	0.18	0.14	5.68	0.21	1	6.59	0.55	0.94	1.49	0.35	0.58	5.22	0.13	1	4.6	0.05	1	4.85	0.14	1	3161	15	HMMR	Hyaluronan-mediated motility receptor (RHAMM)
s00477	-0.37	0.45	0.29	0.81	0.18	0.02	3.03	0.3	1	5.23	0.35	0.99	3.81	0.09	1	3.71	0.19	0.97	5.01	0.16	1	5.44	0.12	1	23518	1	R3HDM1	R3H domain containing 1
s13002	-0.37	1.32	0.07	0.95	0.03	0.27	1.23	0.22	0.97	1	0.28	0.58	11.26	0.58	0.94	2.6	0.24	0.89	2.26	0.07	0.93	1.97	0.15	0.73	7844	12	RNF103	Ring finger protein 103
s03137	-0.37	1.22	0.08	0.96	0.06	0.47	4	0.6	0.92	4.17	0.38	0.98	0.91	0.06	0.28	1.92	0.15	0.78	2.18	0.13	0.91	1.91	0.22	0.7	27304	3	MOCS3	Molybdenum cofactor synthesis 3
s09748	-0.38	0.61	0.31	0.78	0.18	0.05	1.59	0.23	0.99	4.03	0.19	1	3.13	0.37	0.91	3.27	0.07	0.97	3.6	0.2	0.99	3.61	0.07	0.98	8078	9	USP5	Ubiquitin specific peptidase 5 (isopeptidase T)
s09269	-0.38	0.41	0.26	0.86	0.18	0.48	0.62	0.61	0.49	0.51	0.11	0.38	0.59	0.15	0.25	0.74	0.06	0.43	0.64	0.34	0.47	0.61	0.3	0.34	22911	9	WDR47	WD repeat domain 47
s07116	-0.38	1.2	0.25	0.91	0.2	0.09	13	0.53	0.96	8.56	0.71	0.9	3.1	0.49	0.86	9.87	0.05	1	8.75	0.28	1	7.09	0.1	1	51307	7	FAM53C	Family with sequence similarity 53, member C
s08535	-0.38	0.78	0.19	0.88	0.11	0.03	2.92	0.25	1	3.28	0.47	0.93	9.35	0.49	0.96	6.36	0.26	0.99	5.21	0.07	1	4.53	0.04	1	10147	8	SFRS14	Splicing factor, arginine/serine-rich 14
s00747	-0.38	0.66	0.2	0.86	0.11	0.4	1.72	0.22	1	2.92	0.47	0.91	1.23	0.11	0.43	1.46	0.06	0.65	2.26	0.04	0.93	2.24	0.28	0.78	4783	1	NFIL3	Nuclear factor, interleukin 3 regulated
s25252	-0.39	1.41	0.11	0.94	0.07	0.23	7.08	0.48	0.97	10.3	0.45	0.98	1.56	0.11	0.62	4.29	0.37	0.95	4.23	0.07	1	3.93	0.32	0.95	9759	22	HDAC4	Histone deacetylase 4
s23457	-0.39	1.9	0.21	0.88	0.15	0.28	2.23	0.05	1	0.43	0.11	0.42	12.35	0.28	1	2.55	0.38	0.85	2.46	0.32	0.9	2.7	0.28	0.86	338758	21	LOC338758	Hypothetical protein LOC338758
s00596	-0.39	0.7	0.24	0.84	0.15	0.1	1.37	0.1	1	2.5	0.19	0.98	4.77	0.34	0.97	2.34	0.05	0.88	3.8	0.22	0.99	2.76	0.18	0.9	23174	1	ZCCHC14	Zinc finger, CCHC domain containing 14
s21344	-0.4	0.49	0.29	0.8	0.17	0.05	1.97	0.09	1	3.11	0.28	0.98	3.68	0.27	0.97	4.14	0.23	0.98	2.62	0.11	0.96	4.06	0.26	0.97	4033	19	LRMP	Lymphoid-restricted membrane protein
s20158	-0.41	1.11	0.08	0.94	0.04	0.02	5.8	0.35	0.99	24.33	0.32	1	5.56	0.46	0.95	12.47	0.18	1	12.89	0.25	1	12.64	0.14	1	254427	18	C10orf47	Chromosome 10 open reading frame 47
s05545	-0.41	0.28	0.2	0.86	0.11	0.49	0.63	0.29	0.51	0.7	0.04	0.4	0.78	0.18	0.26	0.7	0.24	0.45	0.9	0.04	0.49	1.06	0.16	0.38	81691	5	LOC81691	Exonuclease NEF-sp
s02276	-0.42	0.62	0.25	0.84	0.15	0.47	0.39	0.05	0	0.55	0.21	0.39	0.97	0.54	0.38	0.48	0.19	0.49	0.66	0.07	0.44	1.22	0.63	0.48	9758	2	FRMPD4	FERM and PDZ domain containing 4
s08883	-0.42	1.2	0.02	0.98	0.01	0.5	1.9	0.16	1	0.37	0.17	0.46	0.5	0.4	0.29	1.01	0.18	0.5	1.02	0.09	0.54	0.94	0.27	0.36	10782	8	ZNF274	Zinc finger protein 274
s26688	-0.42	0.41	0.33	0.76	0.18	0.48	0.61	0.45	0.47	0.67	0.51	0.43	0.81	0.25	0.28	0.93	0.13	0.47	0.82	0.07	0.47	0.96	0.04	0.34	9592	24	IER2	Immediate early response 2
s06730	-0.42	1.01	0.37	0.85	0.29	0.04	6.34	0.65	0.92	23.48	0.52	0.97	26.94	0.44	0.99	18.51	0.15	1	21.4	0.06	1	27.99	0.29	1	113246	6	C12orf57	Chromosome 12 open reading frame 57
s04168	-0.43	0.41	0.31	0.77	0.16	0.5	0.69	0.48	0.57	0.6	0.26	0.4	1.01	0.07	0.31	1.12	0.07	0.52	0.88	0.15	0.49	1.06	0.32	0.4	2619	4	GAS1	Growth arrest-specific 1
s08743	-0.43	0.46	0.36	0.77	0.22	0.19	1.82	0.33	0.97	1.39	0.32	0.76	2.61	0.25	0.91	2.43	0.17	0.88	2.41	0.06	0.95	2.6	0.22	0.87	390	8	RND3	Rho family GTPase 3
s10893	-0.44	1.12	0.18	0.93	0.14	0.02	3.81	0.23	1	14.73	0.47	0.98	21.36	0.59	0.94	12.66	0.22	1	10.88	0.1	1	9.34	0.04	1	133	10	ADM	Adrenomedullin
s09805	-0.44	0.75	0.26	0.86	0.18	0.49	0.52	0.19	0.24	0.45	0.09	0.4	1.33	0.35	0.51	0.74	0.4	0.46	0.94	0.34	0.54	0.86	0.36	0.36	79571	9	GCC1	GRIP and coiled-coil domain containing 1
s11887	-0.45	1.09	0.09	0.94	0.05	0.48	2.67	0.13	1	2.08	0.38	0.89	0.72	0.04	0.23	1.92	0.05	0.79	1.34	0.25	0.67	1.5	0.23	0.55	2677	11	GGCX	Gamma-glutamyl carboxylase
s06000	-0.45	0.57	0.3	0.83	0.21	0.4	1.34	0.48	0.86	1.91	0.36	0.87	1.22	0.27	0.45	2.3	0.18	0.86	1.73	0.23	0.8	1.69	0.05	0.63	90203	6	SNX21	Sorting nexin family member 21
s16661	-0.45	0.49	0.16	0.87	0.06	0.01	3.19	0.06	1	2.67	0.16	0.99	6.72	0.4	0.98	6.32	0.28	0.99	4.43	0.05	1	4.12	0.08	0.99	55454	15	GALNACT-2	Chondroitin sulfate GalNAcT-2
s06288	-0.45	0.75	0.31	0.82	0.21	0.14	3.5	0.28	1	4.55	0.35	0.99	1.76	0.2	0.71	3.98	0.12	0.98	3.3	0.04	0.99	3.73	0.11	0.98	8412	6	BCAR3	Breast cancer anti-estrogen resistance 3
s16527	-0.45	0.39	0.35	0.79	0.23	0.46	0.43	0.17	0.03	0.49	0.17	0.4	0.57	0.08	0.24	0.69	0.42	0.45	0.6	0.27	0.47	0.69	0.38	0.34	43849	15	KLK12	Kallikrein-related peptidase 12
s00986	-0.46	0.64	0.26	0.87	0.18	0.49	0.48	0.66	0.32	0.31	0.66	0.29	0.32	0.15	0.48	0.39	0.26	0.51	0.56	0.39	0.46	0.44	0.08	0.4	467	1	ATF3	Activating transcription factor 3
s01198	-0.46	0.3	0.2	0.86	0.1	0.44	0.42	0.13	0.01	0.53	0.14	0.38	0.55	0.39	0.28	0.66	0.04	0.43	0.55	0.28	0.47	0.74	0.11	0.31	23040	2	MYT1L	Myelin transcription factor 1-like
s21820	-0.47	0.89	0.33	0.83	0.24	0.3	2.69	0.23	1	2.3	0.09	0.98	1.36	0.18	0.51	1.95	0.29	0.77	3.19	0.65	0.84	4.52	0.7	0.84	116966	19	WDR17	WD repeat domain 17
s03767	-0.47	0.33	0.26	0.83	0.15	0.5	0.71	0.1	0.75	0.68	0.05	0.39	0.92	0.15	0.29	1.04	0.3	0.52	1.02	0.15	0.55	0.9	0.36	0.37	3726	4	JUNB	Jun B proto-oncogene
s08272	-0.47	0.4	0.3	0.79	0.17	0.49	0.26	0.21	0	0.34	0.28	0.41	0.36	0.16	0.41	0.34	0.15	0.59	0.49	0.39	0.45	0.48	0.11	0.37	84070	8	C12orf25	Chromosome 12 open reading frame 25
s11716	-0.47	1.17	0.2	0.82	0.07	0.36	2.16	0.13	1	6.25	0.34	0.99	0.86	0.12	0.27	2.7	0.05	0.93	2.4	0.06	0.94	1.87	0.16	0.7	8720	11	MBTPS1	Membrane-bound transcription factor peptidase, site 1
s12772	-0.48	0.67	0.28	0.84	0.19	0.5	0.73	0.24	0.69	0.43	0.08	0.42	0.39	0.1	0.36	0.63	0.29	0.46	0.78	0.44	0.49	0.57	0.39	0.34	25976	12	TIPARP	TCDD-inducible poly(ADP-ribose) polymerase
s22990	-0.48	0.37	0.3	0.78	0.17	0	68.96	0.12	1	87.26	0.08	1	127.49	0.1	1	117.98	0.21	1	118.32	0.29	1	134.16	0.22	1	23223	20	RRP12	Ribosomal RNA processing 12 homolog (S. cerevisiae)
s17113	-0.48	1.02	0.03	0.98	0.01	0.48	0.82	0.09	0.87	0.55	0.12	0.38	5.22	0.41	0.96	1.13	0.05	0.53	1.28	0.12	0.65	1.4	0.09	0.5	57685	15	CACHD1	Cache domain containing 1
s05093	-0.48	0.82	0.24	0.87	0.16	0.04	5.76	0.31	1	5.78	0.49	0.96	2.86	0.1	0.97	7.61	0.21	1	4.91	0.19	1	4.13	0.3	0.96	3340	5	NDST1	N-deacetylase/N-sulfotransferase (heparan glucosaminyl) 1
s00553	-0.48	1.04	0.05	0.96	0.03	0.21	1.27	0.05	1	7.44	0.33	1	1.59	0.07	0.64	3.03	0.42	0.88	2.85	0.23	0.95	2.61	0.16	0.89	84948	1	TIGD5	Tigger transposable element derived 5
s04251	-0.49	1.04	0.26	0.82	0.16	0.27	0.64	0.2	0.54	2.84	0.33	0.96	3.23	0.2	0.97	2.25	0.06	0.86	2.15	0.04	0.91	2.62	0.28	0.85	null	4	null	null
s16204	-0.5	0.88	0.26	0.85	0.17	0.21	3.67	0.04	1	2.45	0.33	0.94	1.58	0.25	0.62	5.06	0.32	0.98	3.12	0.33	0.94	2.38	0.38	0.78	25938	15	HEATR5A	HEAT repeat containing 5A
s15014	-0.5	0.64	0.34	0.77	0.21	0.41	0.25	0.75	0.04	0.2	0.04	0	0.28	0.12	0.57	0.22	0.2	0.21	0.39	0.32	0.48	0.45	0.39	0.36	23265	14	EXOC7	Exocyst complex component 7
s00789	-0.51	0.42	0.14	0.91	0.08	0.51	0.56	0.07	0.36	0.93	0.04	0.52	1.01	0.11	0.32	0.79	0.27	0.46	1.17	0.04	0.6	1.2	0.45	0.46	723790	1	HIST2H2AA4	Histone cluster 2, H2aa4
s00525	-0.51	0.82	0.26	0.81	0.14	0.35	2.38	0.09	1	1.48	0.11	0.84	0.75	0.27	0.27	1.92	0.25	0.77	2.12	0.23	0.88	2.04	0.35	0.72	1022	1	CDK7	Cyclin-dependent kinase 7 (MO15 homolog, Xenopus laevis, cdk-activating kinase)
s01124	-0.51	0.67	0.36	0.85	0.27	0.47	0.41	0.65	0.23	0.49	0.64	0.35	0.42	0.29	0.34	0.55	0.24	0.47	0.53	0.39	0.45	0.73	0.46	0.34	137970	1	UNC5D	Unc-5 homolog D (C. elegans)
s18487	-0.52	0.65	0.31	0.77	0.18	0.01	9.56	0.18	1	4.49	0.24	1	8.15	0.51	0.95	10.52	0.22	1	10.72	0.06	1	8.97	0.06	1	57532	17	NUFIP2	Nuclear fragile X mental retardation protein interacting protein 2
s00169	-0.52	0.6	0.34	0.83	0.25	0.47	0.44	0.54	0.24	0.44	0.54	0.35	0.59	0.38	0.28	0.67	0.2	0.45	0.56	0.31	0.47	0.84	0.29	0.34	56852	1	RAD18	RAD18 homolog (S. cerevisiae)
s12622	-0.53	0.78	0.33	0.85	0.25	0.05	22.12	0.53	0.97	9.88	0.63	0.92	18.16	0.5	0.97	22.04	0.1	1	20.15	0.09	1	26.09	0.29	1	7127	11	TNFAIP2	Tumor necrosis factor, alpha-induced protein 2
s04516	-0.53	0.55	0.31	0.81	0.2	0.49	0.45	0.23	0.1	0.73	0.04	0.41	0.88	0.25	0.29	0.69	0.3	0.46	1	0.25	0.55	1.15	0.37	0.44	4097	4	MAFG	V-maf musculoaponeurotic fibrosarcoma oncogene homolog G (avian)
s19271	-0.53	0.46	0.32	0.82	0.22	0.15	1.97	0.2	1	1.64	0.04	0.9	2.71	0.16	0.95	2.66	0.44	0.84	2.7	0.28	0.93	3.15	0.34	0.89	null	17	null	null
s13979	-0.54	1.07	0.16	0.9	0.1	0.4	3.08	0.21	1	0.74	0.11	0.42	1.85	0.46	0.69	2.4	0.11	0.88	1.84	0.17	0.84	1.64	0.46	0.6	79828	13	METTL8	Methyltransferase like 8
s08672	-0.55	1.13	0.18	0.88	0.11	0.35	3.37	0.25	1	4.52	0.32	0.99	1.04	0.13	0.33	3.46	0.07	0.97	2.63	0.04	0.96	2.29	0.21	0.81	90411	8	MCFD2	Multiple coagulation factor deficiency 2
s05312	-0.55	0.98	0.22	0.85	0.13	0.29	3.22	0.23	1	0.88	0.14	0.5	3.36	0.29	0.95	2.5	0.05	0.9	2.75	0.05	0.97	2.45	0.11	0.87	11234	5	HPS5	Hermansky-Pudlak syndrome 5
s25674	-0.56	0.45	0.29	0.8	0.18	0.19	2.42	0.06	1	1.88	0.12	0.94	1.73	0.12	0.71	2.7	0.28	0.89	3.11	0.26	0.96	2.68	0.28	0.86	80233	23	C17orf70	Chromosome 17 open reading frame 70
s02066	-0.56	0.5	0.29	0.78	0.16	0.47	0.32	0.19	0	0.55	0.11	0.38	0.6	0.31	0.28	0.55	0.08	0.45	0.71	0.09	0.45	0.94	0.44	0.38	221037	2	JMJD1C	Jumonji domain containing 1C
s25877	-0.56	0.7	0.49	0.52	0.17	0.19	2.27	0.06	1	2.64	0.06	0.99	0.98	0.17	0.32	3.36	0.19	0.96	3.29	0.2	0.98	2.69	0.04	0.92	null	23	null	null
s21574	-0.56	0.24	0.12	0.9	0.04	0.43	0.99	0.1	0.96	1.14	0.19	0.66	1.24	0.19	0.45	1.6	0.1	0.69	1.63	0.3	0.76	1.58	0.07	0.58	348094	19	ANKDD1A	Ankyrin repeat and death domain containing 1A
s22890	-0.57	1.03	0.26	0.82	0.15	0.35	2.75	0.14	1	3.32	0.28	0.99	0.85	0.04	0.26	2.58	0.24	0.88	2.33	0.16	0.92	2.62	0.19	0.88	83607	20	AMMECR1L	AMME chromosomal region gene 1-like
s17693	-0.58	0.87	0.18	0.88	0.11	0.01	14.01	0.29	1	4.47	0.27	1	6.86	0.44	0.96	10.37	0.28	1	10.87	0.29	1	11.65	0.11	1	10885	16	WDR3	WD repeat domain 3
s08387	-0.58	0.4	0.21	0.8	0.06	0.44	0.37	0.07	0	0.31	0.18	0.47	0.51	0.07	0.26	0.75	0.13	0.44	0.51	0.26	0.48	0.52	0.06	0.34	56624	8	ASAH2	N-acylsphingosine amidohydrolase (non-lysosomal ceramidase) 2
s12551	-0.59	0.62	0.2	0.87	0.12	0.47	0.23	0.06	0	0.32	0.16	0.49	0.67	0.26	0.26	0.44	0.28	0.49	0.5	0.19	0.48	0.56	0.24	0.35	56253	11	CRTAM	Cytotoxic and regulatory T cell molecule
s17030	-0.59	1.2	0.21	0.82	0.08	0.4	1.84	0.05	1	2.66	0.25	0.97	0.45	0.07	0.29	1.82	0.33	0.74	1.53	0.06	0.76	1.8	0.14	0.67	8100	15	IFT88	Intraflagellar transport 88 homolog (Chlamydomonas)
s01011	-0.6	0.91	0.31	0.84	0.23	0.01	2.91	0.1	1	9.58	0.22	1	9.86	0.34	0.99	6.83	0.41	0.97	10.42	0.23	1	9.17	0.35	0.99	4097	1	MAFG	V-maf musculoaponeurotic fibrosarcoma oncogene homolog G (avian)
s07750	-0.6	0.84	0.26	0.86	0.17	0.03	18.31	0.55	0.96	11.97	0.33	1	6.2	0.51	0.93	15.26	0.18	1	15.51	0.05	1	18.1	0.16	1	9360	7	PPIG	Peptidylprolyl isomerase G (cyclophilin G)
s13249	-0.6	0.66	0.15	0.94	0.12	0.46	2.3	0.5	0.92	2.66	0.43	0.92	1.17	0.06	0.4	2.17	0.09	0.85	1.89	0.09	0.86	2.2	0.1	0.81	26953	12	RANBP6	RAN binding protein 6
s22831	-0.61	0.73	0.22	0.87	0.15	0.08	1.86	0.15	1	1.89	0.05	0.95	5.36	0.32	0.98	3.87	0.4	0.93	3.79	0.38	0.95	3.55	0.3	0.93	92715	20	WDR85	WD repeat domain 85
s01722	-0.61	0.53	0.25	0.85	0.16	0.47	0.41	0.29	0.07	0.3	0.36	0.35	0.37	0.39	0.34	0.55	0.26	0.47	0.6	0.08	0.45	0.44	0.25	0.4	91608	2	RASL10B	RAS-like, family 10, member B
s07068	-0.61	1.14	0.3	0.86	0.22	0.04	8.09	0.45	0.98	2.1	0.32	0.91	11.14	0.37	0.99	8.82	0.04	1	7.32	0.04	1	7.59	0.23	1	55308	7	DDX19A	DEAD (Asp-Glu-Ala-As) box polypeptide 19A
s09060	-0.61	0.65	0.27	0.88	0.21	0.01	22.33	0.21	1	50.65	0.51	0.97	42.93	0.45	0.98	51.66	0.28	1	43.68	0.05	1	55.93	0.39	0.99	3636	8	INPPL1	Inositol polyphosphate phosphatase-like 1
s03822	-0.63	0.75	0.09	0.94	0.06	0.05	1.86	0.16	1	1.95	0.41	0.86	6.41	0.37	0.98	3.74	0.14	0.98	4.04	0.12	1	4.03	0.07	0.99	9531	4	BAG3	BCL2-associated athanogene 3
s12513	-0.63	0.68	0.3	0.83	0.21	0.04	5.34	0.32	1	2.6	0.34	0.95	5.61	0.5	0.93	7.19	0.05	1	6.06	0.19	1	5.75	0.05	1	4967	11	OGDH	Oxoglutarate (alpha-ketoglutarate) dehydrogenase (lipoamide)
s13163	-0.63	0.44	0.21	0.85	0.12	0.46	0.47	0.22	0.13	0.47	0.34	0.39	0.36	0.15	0.42	0.54	0.05	0.45	0.57	0.36	0.46	0.73	0.07	0.3	101	12	ADAM8	ADAM metallopeptidase domain 8
s15970	-0.64	0.29	0.06	0.95	0.01	0.51	0.55	0.42	0.37	0.92	0.16	0.52	0.91	0.05	0.28	1.31	0.18	0.59	1.08	0.05	0.57	1.37	0.05	0.49	4335	14	MNT	MAX binding protein
s04873	-0.64	1.43	0.11	0.95	0.08	0.47	2.65	0.45	0.95	6.11	0.4	0.98	0.71	0.14	0.24	2.55	0.06	0.91	1.94	0.07	0.87	2.05	0.06	0.77	56897	5	WRNIP1	Werner helicase interacting protein 1
s02320	-0.64	0.96	0.04	0.97	0.02	0.15	1.53	0.15	1	1.31	0.11	0.76	7.94	0.41	0.98	3.08	0.16	0.95	3.21	0.16	0.98	2.72	0.14	0.91	90324	3	CCDC97	Coiled-coil domain containing 97
s16038	-0.65	0.53	0.23	0.85	0.15	0.09	3.4	0.38	0.98	3.06	0.38	0.95	2.23	0.34	0.81	4.32	0.12	0.99	4.36	0.07	1	4.12	0.05	0.99	55140	14	ELP3	Elongation protein 3 homolog (S. cerevisiae)
s12319	-0.66	1.03	0.24	0.81	0.12	0.16	4.87	0.09	1	1.06	0.1	0.61	3.73	0.18	0.99	3.94	0.28	0.96	3.96	0.14	0.99	4.24	0.3	0.96	2152	11	F3	Coagulation factor III (thromboplastin, tissue factor)
s26154	-0.66	1.07	0.3	0.85	0.22	0.13	0.9	0.34	0.79	3.13	0.33	0.97	5	0.37	0.97	4.25	0.28	0.97	3.75	0.2	0.99	2.99	0.31	0.89	54093	23	SETD4	SET domain containing 4
s07016	-0.66	1.66	0.2	0.91	0.15	0.18	7.24	0.41	0.99	1.09	0.31	0.63	14.35	0.62	0.93	6.68	0.05	1	5.69	0.17	1	5.11	0.23	0.99	10928	7	RALBP1	RalA binding protein 1
s07904	-0.67	0.39	0.17	0.86	0.08	0.48	1	0.18	0.94	0.75	0.32	0.46	1	0.22	0.33	1.52	0.17	0.66	1.37	0.33	0.68	1.39	0.11	0.5	85021	7	REPS1	RALBP1 associated Eps domain containing 1
s07573	-0.67	1.2	0.3	0.71	0.08	0.51	0.74	0.04	0.81	0.24	0.07	0.29	3.77	0.49	0.9	0.85	0.09	0.45	0.86	0.08	0.48	0.89	0.12	0.33	7403	7	UTX	Ubiquitously transcribed tetratricopeptide repeat, X chromosome
s01763	-0.67	0.31	0.12	0.91	0.06	0.27	1.59	0.16	1	1.51	0.4	0.78	1.58	0.1	0.64	2.45	0.17	0.88	2.23	0.07	0.92	2.56	0.34	0.82	10270	2	AKAP8	A kinase (PRKA) anchor protein 8
s00608	-0.68	0.9	0.21	0.89	0.15	0.13	2.22	0.51	0.92	5.51	0.37	0.99	2.1	0.23	0.82	3.08	0.14	0.95	5.67	0.21	1	5.3	0.38	0.96	8614	1	STC2	Stanniocalcin 2
s02037	-0.68	0.48	0.18	0.9	0.11	0.47	0.43	0.22	0.06	0.68	0.47	0.44	0.5	0.27	0.29	0.67	0.05	0.43	0.88	0.12	0.49	0.85	0.37	0.36	null	2	null	null
s10362	-0.71	0.68	0.17	0.87	0.09	0.49	1.42	0.17	0.99	0.61	0.1	0.38	0.65	0.25	0.26	1.27	0.08	0.58	1.34	0.16	0.67	1.23	0.23	0.45	54882	9	ANKHD1	Ankyrin repeat and KH domain containing 1
s08793	-0.71	0.57	0.23	0.87	0.16	0.46	1.04	0.3	0.88	1.51	0.36	0.79	0.87	0.18	0.28	1.43	0.21	0.63	1.75	0.13	0.82	1.89	0.43	0.67	5926	8	ARID4A	AT rich interactive domain 4A (RBP1-like)
s19091	-0.73	0.6	0.2	0.89	0.14	0.01	4.42	0.07	1	3.43	0.15	1	9.43	0.4	0.98	7.54	0.29	1	7.48	0.32	0.99	8.29	0.2	1	51122	17	COMMD2	COMM domain containing 2
s03165	-0.74	0.77	0.1	0.93	0.06	0.15	1.81	0.04	1	1.01	0.2	0.58	4.93	0.3	0.98	2.87	0.27	0.91	3.11	0.06	0.98	3.34	0.26	0.93	6259	3	RYK	RYK receptor-like tyrosine kinase
s00171	-0.74	0.35	0.11	0.91	0.05	0.05	2.38	0.3	0.99	2.21	0.2	0.96	2.91	0.16	0.97	3.5	0.09	0.97	4.4	0.12	1	4.23	0.34	0.95	null	1	null	null
s09599	-0.74	0.72	0.04	0.97	0.02	0.47	0.66	0.05	0.69	2.17	0.32	0.92	0.59	0.25	0.27	1.26	0.14	0.58	1.29	0.04	0.66	1.4	0.15	0.51	9945	9	GFPT2	Glutamine-fructose-6-phosphate transaminase 2
s23945	-0.74	0.41	0.17	0.86	0.08	0.44	1.14	0.08	0.99	0.78	0.05	0.43	1.34	0.16	0.49	1.53	0.21	0.67	1.73	0.21	0.8	1.86	0.3	0.68	90381	21	C15orf42	Chromosome 15 open reading frame 42
s15579	-0.74	0.57	0.13	0.91	0.08	0.08	1.8	0.05	1	3.8	0.31	0.99	1.76	0.41	0.68	4.33	0.16	0.99	3.52	0.04	0.99	2.73	0.17	0.9	3801	14	KIFC3	Kinesin family member C3
s03353	-0.75	1.42	0.05	0.97	0.03	0.42	0.76	0.2	0.76	0.6	0.05	0.37	6.47	0.35	0.98	1.37	0.19	0.61	2.22	0.22	0.9	2.53	0.5	0.77	1195	3	CLK1	CDC-like kinase 1
s13606	-0.75	0.49	0.17	0.87	0.08	0.05	3.64	0.29	1	2.75	0.46	0.91	4.08	0.47	0.91	6.29	0.22	1	5.58	0.09	1	5.33	0.09	1	81562	12	LMAN2L	Lectin, mannose-binding 2-like
s06651	-0.76	0.72	0.31	0.76	0.18	0.24	3.16	0.17	1	3.01	0.19	0.99	1.35	0.05	0.5	3.15	0.11	0.96	3.43	0.11	0.99	3.68	0.16	0.98	221037	6	JMJD1C	Jumonji domain containing 1C
s04798	-0.76	0.88	0.05	0.95	0.01	0.5	1.38	0.12	1	0.46	0.09	0.4	0.44	0.08	0.31	1.11	0.04	0.52	1.11	0.16	0.58	0.79	0.12	0.31	10782	5	ZNF274	Zinc finger protein 274
s18134	-0.76	0.56	0.25	0.86	0.18	0.16	1.38	0.13	1	2.59	0.29	0.96	2.12	0.27	0.81	3.01	0.27	0.92	3.16	0.42	0.92	3.34	0.46	0.87	null	16	null	null
s01888	-0.77	0.59	0.24	0.86	0.16	0.01	6.76	0.34	1	4.6	0.26	1	9.77	0.31	1	9.47	0.17	1	10.79	0.27	1	13.15	0.37	0.99	114785	2	MBD6	Methyl-CpG binding domain protein 6
s02762	-0.77	0.79	0.06	0.96	0.04	0.33	1.27	0.18	0.99	0.93	0.09	0.52	4.48	0.46	0.93	2.39	0.24	0.86	2.22	0.06	0.92	2.11	0.13	0.78	55634	3	ZNF673	Zinc finger protein 673
s06567	-0.77	0.5	0.17	0.9	0.1	0.01	60.15	0.37	1	70.81	0.37	1	95.43	0.39	0.99	130.15	0.17	1	124.72	0.09	1	106.49	0.35	1	3190	6	HNRPK	Heterogeneous nuclear ribonucleoprotein K
s03906	-0.77	0.52	0.25	0.86	0.17	0.01	26.29	0.2	1	25.47	0.19	1	23.32	0.39	0.99	44.3	0.4	0.99	44.67	0.4	0.99	37.31	0.33	1	1938	4	EEF2	Eukaryotic translation elongation factor 2
s15013	-0.78	1.15	0.24	0.82	0.13	0.17	3.95	0.09	1	1.15	0.04	0.67	8.56	0.56	0.93	5.88	0.33	0.98	4.31	0.14	1	3.57	0.15	0.97	55677	14	IWS1	IWS1 homolog (S. cerevisiae)
s05182	-0.78	1.18	0.32	0.86	0.25	0.02	14.64	0.45	0.98	3.69	0.35	0.98	21.81	0.43	0.98	16.82	0.04	1	15.44	0.05	1	16.24	0.1	1	8663	5	EIF3C	Eukaryotic translation initiation factor 3, subunit C
s15071	-0.78	1.18	0.16	0.91	0.11	0.21	6.02	0.37	0.99	1.4	0.49	0.73	1.77	0.46	0.67	5.45	0.04	1	4.45	0.2	1	3.27	0.29	0.92	5082	14	PDCL	Phosducin-like
s02756	-0.8	0.51	0.17	0.9	0.1	0.03	2.98	0.16	1	4.5	0.43	0.96	3.67	0.37	0.94	7.06	0.18	1	6.32	0.19	1	4.66	0.22	0.99	79754	3	ASB13	Ankyrin repeat and SOCS box-containing 13
s24810	-0.8	1.5	0.07	0.95	0.04	0.01	1.71	0.13	1	4.39	0.27	1	26.57	0.43	0.99	6.22	0.16	1	8.98	0.24	1	7.87	0.25	1	286319	22	TUSC1	Tumor suppressor candidate 1
s05084	-0.81	0.46	0.17	0.88	0.1	0.05	3.32	0.26	1	2.68	0.12	0.99	2.76	0.34	0.89	4.84	0.33	0.97	5.49	0.22	1	4.44	0.25	0.98	64787	5	EPS8L2	EPS8-like 2
s21184	-0.81	0.34	0.08	0.93	0.04	0.5	0.65	0.42	0.52	0.64	0.36	0.42	0.66	0.15	0.24	1.02	0.14	0.5	1.12	0.04	0.58	1.09	0.17	0.39	55183	19	RIF1	RAP1 interacting factor homolog (yeast)
s15886	-0.84	1.28	0.26	0.78	0.13	0.43	2.12	0.11	1	6.15	0.43	0.97	0.61	0.05	0.23	1.98	0.05	0.8	2.13	0.1	0.91	2.51	0.17	0.87	63892	14	THADA	Thyroid adenoma associated
s00749	-0.85	0.79	0.16	0.91	0.11	0.3	0.61	0.15	0.49	1.53	0.04	0.87	2.85	0.3	0.91	2	0.33	0.77	2.22	0.08	0.92	2.66	0.29	0.86	5782	1	PTPN12	Protein tyrosine phosphatase, non-receptor type 12
s12659	-0.85	0.84	0.33	0.81	0.23	0.38	1.17	0.51	0.81	1.51	0.08	0.86	1.39	0.06	0.53	1.41	0.26	0.63	3.76	0.5	0.91	3.55	0.46	0.88	116039	11	OSR2	Odd-skipped related 2 (Drosophila)
s10967	-0.85	0.58	0.17	0.88	0.1	0.48	1.62	0.19	1	0.76	0.18	0.43	0.94	0.13	0.29	1.88	0.16	0.77	1.93	0.17	0.86	1.64	0.06	0.61	394	10	ARHGAP5	Rho GTPase activating protein 5
s06798	-0.86	0.47	0.12	0.93	0.08	0.37	1.81	0.5	0.9	1.07	0.25	0.61	1.54	0.18	0.61	2.29	0.18	0.85	2.34	0.09	0.94	2.57	0.27	0.85	4616	6	GADD45B	Growth arrest and DNA-damage-inducible, beta
s13557	-0.86	0.58	0.17	0.9	0.11	0.47	0.31	0.7	0.09	0.36	0.44	0.35	0.28	0.36	0.37	0.51	0.14	0.47	0.58	0.34	0.46	0.53	0.04	0.34	64795	12	RMND5A	Required for meiotic nuclear division 5 homolog A (S. cerevisiae)
s00537	-0.87	0.35	0.05	0.96	0.02	0.45	0.41	0.31	0.08	0.35	0.37	0.37	0.43	0.24	0.34	0.71	0.04	0.43	0.63	0.15	0.45	0.75	0.07	0.31	5822	1	PWP2	PWP2 periodic tryptophan protein homolog (yeast)
s25649	-0.87	0.41	0.12	0.91	0.06	0.09	1.57	0.06	1	2.92	0.23	0.99	1.94	0.16	0.79	3.55	0.27	0.95	3.48	0.09	0.99	3.39	0.18	0.96	null	23	null	null
s25627	-0.87	0.67	0.2	0.86	0.12	0.05	3.1	0.06	1	1.59	0.07	0.89	4.71	0.26	0.99	4.61	0.26	0.98	5.19	0.26	0.99	4.71	0.18	0.99	58190	23	CTDSP1	CTD (carboxy-terminal domain, RNA polymerase II, polypeptide A) small phosphatase 1
s03084	-0.87	1.26	0.19	0.87	0.12	0.31	3.11	0.36	0.99	5.85	0.22	1	0.99	0.15	0.32	3.93	0.04	0.99	4.54	0.19	1	3.7	0.36	0.92	1627	3	DBN1	Drebrin 1
s03647	-0.89	1.35	0.04	0.98	0.03	0.04	3.71	0.21	1	2.11	0.35	0.9	25.91	0.52	0.97	8.13	0.2	1	10.58	0.09	1	7.59	0.09	1	1316	4	KLF6	Kruppel-like factor 6
s20226	-0.89	0.35	0.09	0.93	0.04	0.32	1.03	0.13	0.97	1.55	0.08	0.87	1.26	0.1	0.45	2.14	0.26	0.81	2.31	0.33	0.88	2.4	0.16	0.85	55254	18	TMEM39A	Transmembrane protein 39A
s07703	-0.9	0.79	0.23	0.9	0.18	0.03	7.28	0.69	0.91	10.89	0.46	0.98	4.62	0.18	1	10.67	0.26	1	11.8	0.08	1	10.84	0.28	1	1108	7	CHD4	Chromodomain helicase DNA binding protein 4
s21390	-0.92	0.46	0.06	0.95	0.02	0.51	0.73	0.29	0.65	0.82	0.09	0.45	0.66	0.13	0.24	1.73	0.16	0.73	1.48	0.28	0.72	1.09	0.05	0.38	220213	19	OTUD1	OTU domain containing 1
s00617	-0.96	1.32	0.08	0.96	0.05	0.05	0.99	0.04	0.97	7.55	0.63	0.92	7.74	0.34	0.99	3.53	0.04	0.98	3.69	0.22	0.99	4.58	0.26	0.98	57761	1	TRIB3	Tribbles homolog 3 (Drosophila)
s16568	-0.97	0.5	0.19	0.89	0.13	0.49	0.88	0.19	0.87	0.84	0.04	0.46	0.82	0.19	0.27	1.48	0.47	0.64	1.86	0.37	0.8	1.46	0.39	0.55	10517	15	FBXW10	F-box and WD repeat domain containing 10
s07821	-0.99	0.56	0.11	0.95	0.08	0.14	3.87	0.4	0.98	1.52	0.13	0.85	2.08	0.12	0.85	3.94	0.05	0.99	3.47	0.05	0.99	4.09	0.38	0.93	4436	7	MSH2	MutS homolog 2, colon cancer, nonpolyposis type 1 (E. coli)
s08776	-1	1.08	0.06	0.95	0.03	0.31	6.84	0.29	1	2.75	0.2	0.99	1.28	0.04	0.46	4.04	0.15	0.98	3.98	0.04	1	3.56	0.23	0.96	9419	8	CRIPT	Cysteine-rich PDZ-binding protein
s19622	-1.01	0.7	0.16	0.88	0.09	0.27	0.73	0.14	0.75	1.92	0.25	0.91	1.94	0.35	0.74	2.54	0.15	0.9	2.63	0.1	0.96	2.14	0.12	0.79	9759	18	HDAC4	Histone deacetylase 4
s18385	-1.01	0.34	0.03	0.98	0.01	0.36	1.55	0.39	0.93	1.07	0.04	0.62	1.66	0.12	0.68	2.22	0.09	0.85	2.38	0.04	0.94	2.94	0.12	0.94	54438	16	GFOD1	Glucose-fructose oxidoreductase domain containing 1
s14502	-1.03	1.24	0.31	0.83	0.22	0.29	4.34	0.26	1	5.15	0.43	0.97	1.01	0.2	0.33	5.67	0.15	1	4.11	0.17	0.99	4.7	0.07	1	50515	13	CHST11	Carbohydrate (chondroitin 4) sulfotransferase 11
s12001	-1.04	0.36	0.01	0.99	0	0.49	0.81	0.16	0.83	0.75	0.19	0.43	0.61	0.22	0.26	1.56	0.06	0.68	1.27	0.07	0.65	1.53	0.12	0.56	29123	11	ANKRD11	Ankyrin repeat domain 11
s01382	-1.04	0.55	0.07	0.94	0.02	0.5	0.74	0.06	0.8	0.43	0.29	0.4	0.44	0.16	0.32	1.15	0.23	0.54	1.04	0.1	0.55	1.1	0.22	0.4	79960	2	PHF17	PHD finger protein 17
s01677	-1.05	1.23	0.12	0.93	0.08	0.19	3.77	0.37	0.99	1.2	0.05	0.7	10.24	0.35	0.99	3.94	0.07	0.99	5.59	0.18	1	4.51	0.09	0.99	10769	2	PLK2	Polo-like kinase 2 (Drosophila)
s01286	-1.05	0.79	0.13	0.95	0.1	0.35	0.93	0.28	0.84	2.92	0.55	0.89	1.22	0.28	0.45	3.01	0.06	0.95	3.04	0.41	0.92	2.18	0.1	0.81	3169	2	FOXA1	Forkhead box A1
s12033	-1.06	0.55	0.09	0.94	0.06	0.07	2.41	0.24	1	3.97	0.44	0.95	2.38	0.5	0.78	6.18	0.3	0.99	5.68	0.08	1	5.36	0.05	1	3162	11	HMOX1	Heme oxygenase (decycling) 1
s05321	-1.07	0.71	0.08	0.95	0.05	0.42	2.83	0.24	1	1.33	0.05	0.78	0.92	0.04	0.28	2.77	0.14	0.92	2.76	0.06	0.97	2.08	0.1	0.78	5277	5	PIGA	Phosphatidylinositol glycan anchor biosynthesis, class A (paroxysmal nocturnal hemoglobinuria)
s23634	-1.07	0.4	0.03	0.97	0.01	0.47	0.63	0.09	0.61	1.23	0.04	0.72	1.01	0.08	0.32	1.98	0.23	0.79	1.74	0.18	0.81	1.98	0.13	0.74	79728	21	PALB2	Partner and localizer of BRCA2
s06304	-1.07	0.5	0.08	0.95	0.05	0.08	1.25	0.05	1	1.88	0.27	0.9	2.86	0.45	0.85	3.64	0.05	0.98	3.38	0.09	0.99	2.54	0.13	0.88	11270	6	NRM	Nurim (nuclear envelope membrane protein)
s06791	-1.07	0.37	0.05	0.96	0.02	0.5	0.78	0.17	0.79	0.57	0.1	0.37	0.67	0.28	0.27	1.22	0.22	0.56	1.39	0.06	0.7	1.37	0.26	0.5	10370	6	CITED2	Cbp/p300-interacting transactivator, with Glu/Asp-rich carboxy-terminal domain, 2
s15468	-1.08	1.6	0.16	0.89	0.09	0.37	3.8	0.22	1	0.73	0.08	0.41	16.69	0.58	0.95	3.38	0.11	0.97	3.34	0.04	0.99	3.66	0.1	0.98	23042	14	PDXDC1	Pyridoxal-dependent decarboxylase domain containing 1
s08237	-1.08	0.61	0.14	0.88	0.06	0.41	2.15	0.16	1	1.29	0.36	0.72	1.06	0.04	0.34	3.19	0.23	0.94	2.43	0.09	0.94	2.76	0.08	0.92	10585	8	POMT1	Protein-O-mannosyltransferase 1
s11633	-1.1	1	0.12	0.91	0.06	0.51	1.86	0.22	1	0.9	0.43	0.54	0.5	0.06	0.26	1.76	0.04	0.74	1.45	0.11	0.72	1.24	0.15	0.44	23287	11	AGTPBP1	ATP/GTP binding protein 1
s09552	-1.11	1.55	0.02	0.98	0.01	0.42	5.71	0.26	1	1.46	0.21	0.81	0.49	0.1	0.27	2.32	0.15	0.87	2.59	0.09	0.96	2.39	0.04	0.87	7375	9	USP4	Ubiquitin specific peptidase 4 (proto-oncogene)
s11930	-1.11	1.36	0.14	0.91	0.09	0.07	14.72	0.31	1	2.47	0.37	0.93	3.03	0.58	0.82	11.89	0.14	1	11.5	0.04	1	11.23	0.07	1	55596	11	ZCCHC8	Zinc finger, CCHC domain containing 8
s17285	-1.12	0.94	0.14	0.92	0.08	0.17	3.41	0.08	1	6.53	0.4	0.98	1.5	0.07	0.59	7.27	0.32	0.99	5.4	0.16	1	5.35	0.16	1	4124	16	MAN2A1	Mannosidase, alpha, class 2A, member 1
s05186	-1.14	1.24	0.04	0.97	0.02	0.48	5.23	0.36	0.99	0.71	0.23	0.43	1.04	0.19	0.34	3.18	0.06	0.96	3.05	0.22	0.97	2.36	0.04	0.86	2304	5	FOXE1	Forkhead box E1 (thyroid transcription factor 2)
s01680	-1.14	1.37	0.14	0.91	0.09	0.44	2.81	0.25	1	0.48	0.53	0.36	0.55	0.3	0.28	2.07	0.14	0.82	2.4	0.25	0.91	2.04	0.38	0.72	90203	2	SNX21	Sorting nexin family member 21
s08070	-1.15	1.43	0.15	0.93	0.11	0.38	1.23	0.3	0.93	5.13	0.51	0.94	0.58	0.17	0.25	2.95	0.63	0.81	3.25	0.44	0.92	2.49	0.29	0.83	27161	8	EIF2C2	Eukaryotic translation initiation factor 2C, 2
s08196	-1.16	1.46	0.25	0.87	0.19	0.42	3.65	0.28	1	2.84	0.56	0.88	0.67	0.14	0.24	3.88	0.07	0.98	3.75	0.41	0.94	1.88	0.53	0.66	25	8	ABL1	V-abl Abelson murine leukemia viral oncogene homolog 1
s22171	-1.17	0.52	0.1	0.93	0.05	0.01	5.07	0.05	1	3.17	0.1	1	5.46	0.27	0.99	8.53	0.24	1	10.9	0.36	0.99	9.79	0.33	0.99	9592	20	IER2	Immediate early response 2
s14222	-1.17	0.3	0.05	0.96	0.02	0.5	0.42	0.06	0	0.52	0.14	0.38	0.56	0.09	0.25	1.03	0.3	0.52	1.07	0.25	0.57	1.13	0.27	0.42	8120	13	AP3B2	Adaptor-related protein complex 3, beta 2 subunit
s13005	-1.17	1.91	0.17	0.88	0.1	0.29	6.09	0.14	1	0.53	0.04	0.37	10.37	0.46	0.97	5.55	0.28	0.99	5.13	0.24	1	4.77	0.15	0.99	29123	12	ANKRD11	Ankyrin repeat domain 11
s10613	-1.21	1.8	0.22	0.86	0.14	0.22	8.9	0.21	1	0.97	0.15	0.55	15.85	0.57	0.95	9.18	0.11	1	7.92	0.04	1	6.04	0.19	1	7357	10	UGCG	UDP-glucose ceramide glucosyltransferase
s07491	-1.23	1.45	0.06	0.96	0.04	0.33	2.16	0.31	0.99	7.91	0.37	0.99	0.79	0.2	0.26	4.44	0.06	0.99	4.28	0.1	1	4.17	0.2	0.98	23764	7	MAFF	V-maf musculoaponeurotic fibrosarcoma oncogene homolog F (avian)
s06530	-1.23	0.78	0.05	0.97	0.03	0.51	1.67	0.35	0.96	0.47	0.12	0.4	0.47	0.08	0.28	1.06	0.24	0.52	1.2	0.05	0.62	1.41	0.05	0.51	7597	6	ZBTB25	Zinc finger and BTB domain containing 25
s13075	-1.25	0.64	0.1	0.93	0.06	0.47	0.32	0.27	0	0.3	0.33	0.37	0.8	0.36	0.3	0.99	0.16	0.49	0.95	0.07	0.51	0.92	0.12	0.33	29970	12	SCHIP1	Schwannomin interacting protein 1
s21128	-1.25	1.18	0.18	0.88	0.11	0.11	0.85	0.09	0.9	5.84	0.16	1	2.04	0.24	0.8	4.91	0.36	0.97	4.83	0.2	1	4.72	0.32	0.97	84705	19	GTPBP3	GTP binding protein 3 (mitochondrial)
s09848	-1.25	0.54	0.12	0.93	0.08	0.36	1.1	0.07	0.99	1	0.25	0.58	1.2	0.35	0.45	3	0.31	0.91	2.16	0.34	0.86	2.35	0.66	0.71	350383	9	GPR142	G protein-coupled receptor 142
s04579	-1.25	0.76	0.12	0.92	0.07	0.03	4.57	0.29	1	6.32	0.29	1	2.52	0.11	0.94	7.84	0.08	1	10.87	0.24	1	7.43	0.31	0.99	51593	4	ARS2	ARS2 protein
s00653	-1.26	0.43	0.08	0.95	0.05	0.31	0.99	0.05	0.97	1.6	0.17	0.87	1.17	0.04	0.39	2.74	0.35	0.87	2.62	0.22	0.94	3.09	0.42	0.86	53944	1	CSNK1G1	Casein kinase 1, gamma 1
s13683	-1.26	1.15	0.17	0.91	0.12	0.2	1.29	0.08	1	0.82	0.32	0.49	5.59	0.33	0.98	3.89	0.38	0.93	4.2	0.33	0.97	4.07	0.36	0.94	55835	12	CENPJ	Centromere protein J
s19638	-1.27	0.86	0.07	0.94	0.03	0.31	1.83	0.13	1	1.35	0.06	0.79	0.52	0.22	0.28	2.53	0.14	0.9	3.01	0.15	0.97	2.64	0.27	0.86	219771	18	CCNY	Cyclin Y
s08619	-1.28	0.44	0.04	0.97	0.02	0.54	0.71	0.28	0.64	1.11	0.33	0.64	0.62	0.04	0.23	1.62	0.07	0.7	1.53	0.11	0.75	1.61	0.11	0.6	8227	8	SFRS17A	Splicing factor, arginine/serine-rich 17A
s15235	-1.29	0.26	0.01	0.99	0	0.29	0.97	0.09	0.96	1.21	0.17	0.7	1.29	0.15	0.47	3.04	0.28	0.92	2.29	0.08	0.93	2.98	0.08	0.95	2200	14	FBN1	Fibrillin 1
s13188	-1.31	0.42	0	1	0	0.58	0.43	0.14	0.01	0.8	0.05	0.44	0.65	0.17	0.24	1.76	0.11	0.74	1.26	0.1	0.64	1.6	0.18	0.59	83716	12	CRISPLD2	Cysteine-rich secretory protein LCCL domain containing 2
s23442	-1.32	1.41	0.27	0.82	0.17	0.29	4.3	0.18	1	0.63	0.09	0.38	4.1	0.37	0.95	4.89	0.18	0.99	3.6	0.12	0.99	5.04	0.23	0.99	54664	21	TMEM106B	Transmembrane protein 106B
s14950	-1.32	0.79	0.14	0.92	0.09	0.06	4.95	0.36	0.99	1.77	0.08	0.93	4.22	0.55	0.89	6.29	0.09	1	6.87	0.19	1	6.21	0.2	1	200734	13	SPRED2	Sprouty-related, EVH1 domain containing 2
s04830	-1.33	0.84	0.14	0.93	0.11	0.51	1.22	0.37	0.89	0.49	0.47	0.37	0.42	0.14	0.33	1.37	0.19	0.61	1.43	0.06	0.72	1.26	0.18	0.45	114769	5	COP1	Caspase-1 dominant-negative inhibitor pseudo-ICE
s08116	-1.35	0.55	0.06	0.97	0.04	0.59	0.46	0.08	0	1.24	0.37	0.7	0.62	0.09	0.23	1.69	0.08	0.72	1.54	0.1	0.75	1.2	0.13	0.42	171023	8	ASXL1	Additional sex combs like 1 (Drosophila)
s04486	-1.36	0.66	0.01	0.99	0	0.27	1.05	0.26	0.91	1.93	0.04	0.96	1.02	0.14	0.33	2.74	0.08	0.93	4.68	0.29	0.99	3.93	0.2	0.98	23211	4	C19orf7	Chromosome 19 open reading frame 7
s05289	-1.4	0.69	0.06	0.96	0.03	0.51	1.44	0.3	0.96	1.03	0.13	0.59	0.55	0.06	0.24	1.93	0.12	0.79	2	0.05	0.89	2	0.13	0.75	5151	5	PDE8A	Phosphodiesterase 8A
s15281	-1.48	0.88	0.13	0.93	0.08	0.45	2.22	0.29	0.99	0.67	0.14	0.4	1.08	0.33	0.39	3.43	0.07	0.97	2.43	0.4	0.87	2.63	0.12	0.9	11120	14	BTN2A1	Butyrophilin, subfamily 2, member A1
s15832	-1.53	1.47	0.15	0.92	0.11	0.16	13.47	0.32	1	5	0.27	1	1.45	0.21	0.56	11.44	0.22	1	12.5	0.29	1	11.61	0.25	1	51520	14	LARS	Leucyl-tRNA synthetase
s27419	-1.56	0.85	0.12	0.93	0.08	0.2	1.53	0.17	1	2.37	0.34	0.93	1.16	0.57	0.46	3.41	0.26	0.95	6.71	0.43	0.97	5.35	0.67	0.86	255104	24	TMCO4	Transmembrane and coiled-coil domains 4
s05311	-1.57	1.42	0.09	0.95	0.07	0.43	2.97	0.47	0.95	0.68	0.05	0.39	8.42	0.38	0.99	3.92	0.04	0.99	4.07	0.29	0.98	3.33	0.08	0.97	757	5	TMEM50B	Transmembrane protein 50B
s01529	-1.57	0.58	0.05	0.97	0.03	0.2	0.98	0.1	0.96	0.98	0.29	0.57	2.24	0.23	0.85	4.28	0.45	0.92	3.37	0.07	0.99	3.58	0.37	0.91	27161	2	EIF2C2	Eukaryotic translation initiation factor 2C, 2
s01940	-1.59	0.76	0.09	0.96	0.07	0.49	2.64	0.47	0.95	0.71	0.04	0.4	1.26	0.05	0.45	2.95	0.11	0.94	3.06	0.33	0.94	4.07	0.4	0.92	80176	2	SPSB1	SplA/ryanodine receptor domain and SOCS box containing 1
s06142	-1.61	1.25	0.16	0.91	0.11	0.43	1.93	0.37	0.96	1.18	0.39	0.67	0.34	0.16	0.44	1.88	0.05	0.78	2.11	0.05	0.91	1.95	0.11	0.73	387066	6	SNHG5	Small nucleolar RNA host gene (non-protein coding) 5
s13560	-1.63	0.54	0.02	0.98	0.01	0.34	0.66	0.05	0.69	1.14	0.04	0.66	1.86	0.38	0.71	3.26	0.24	0.94	2.9	0.22	0.96	3.08	0.14	0.95	55662	12	HIF1AN	Hypoxia-inducible factor 1, alpha subunit inhibitor
s24523	-1.63	1.55	0.2	0.88	0.14	0.27	7.7	0.21	1	4.71	0.12	1	0.78	0.11	0.25	7.96	0.14	1	9.19	0.29	1	8.35	0.26	1	29057	22	TMEM29	Transmembrane protein 29
s13866	-1.66	0.84	0.03	0.97	0.01	0.06	3.28	0.24	1	7.53	0.27	1	2.15	0.39	0.78	13.04	0.06	1	12.97	0.12	1	10.94	0.05	1	9903	13	KLHL21	Kelch-like 21 (Drosophila)
s00257	-1.68	0.9	0.01	0.99	0	0.33	2.35	0.1	1	1.39	0.17	0.79	0.67	0.11	0.24	3.73	0.08	0.98	4.16	0.05	1	4.34	0.22	0.98	64844	1	03/07/09	Membrane-associated ring finger (C3HC4) 7
s05753	-1.71	0.81	0.05	0.97	0.03	0.25	2.83	0.4	0.97	0.96	0.04	0.54	2.74	0.18	0.95	4.65	0.11	0.99	5.77	0.25	1	5.91	0.42	0.96	113802	5	C1orf59	Chromosome 1 open reading frame 59
s24321	-1.72	1.46	0.03	0.97	0.02	0.23	1.17	0.05	0.99	7.2	0.2	1	0.49	0.12	0.28	3.91	0.04	0.99	5.11	0.23	1	4.63	0.14	0.99	55841	22	WWC3	WWC family member 3
s02841	-1.77	1.14	0.13	0.9	0.07	0.52	3.4	0.2	1	0.55	0.12	0.38	0.76	0.11	0.24	3.06	0.18	0.94	3.12	0.06	0.98	3.28	0.06	0.97	23243	3	ANKRD28	Ankyrin repeat domain 28
s05751	-1.77	1.23	0.15	0.92	0.11	0.33	6.61	0.48	0.97	4.77	0.43	0.97	1.25	0.04	0.44	6.6	0.16	1	7.81	0.15	1	8.98	0.3	1	55157	5	DARS2	Aspartyl-tRNA synthetase 2, mitochondrial
s02445	-1.81	1.45	0.01	0.99	0	0.69	0.42	0.1	0	7.28	0.29	1	0.75	0.07	0.24	2.94	0.04	0.95	3.26	0.12	0.99	2.8	0.24	0.89	8859	3	STK19	Serine/threonine kinase 19
s08651	-1.86	1.12	0.09	0.96	0.07	0.35	3.65	0.65	0.9	0.69	0.25	0.42	2.34	0.36	0.82	4.45	0.29	0.97	5.45	0.07	1	5.17	0.06	1	84901	8	NFATC2IP	Nuclear factor of activated T-cells, cytoplasmic, calcineurin-dependent 2 interacting protein
s12034	-1.94	1.59	0.06	0.97	0.05	0.58	0.44	0.29	0.12	0.67	0.21	0.41	7.85	0.57	0.93	5.29	0.32	0.98	3.37	0.1	0.99	2.9	0.23	0.91	5860	11	QDPR	Quinoid dihydropteridine reductase
s10831	-1.96	1.53	0.11	0.93	0.07	0.36	3.71	0.19	1	4.65	0.52	0.94	0.58	0.12	0.24	6.41	0.18	1	5.26	0.2	1	6.64	0.12	1	11138	10	TBC1D8	TBC1 domain family, member 8 (with GRAM domain)
s14130	-1.96	1.12	0.03	0.99	0.02	0.66	0.53	0.04	0.12	0.51	0.07	0.38	5.87	0.48	0.94	2.61	0.16	0.9	2.92	0.06	0.98	2.14	0.22	0.77	161742	13	SPRED1	Sprouty-related, EVH1 domain containing 1
s23368	-1.99	0.44	0.02	0.99	0.01	0.62	0.51	0.35	0.29	0.62	0.24	0.4	0.57	0.21	0.26	1.81	0.18	0.75	2.42	0.15	0.94	2.35	0.44	0.76	90381	21	C15orf42	Chromosome 15 open reading frame 42
s11464	-2.03	0.54	0	1	0	0.63	0.39	0.63	0.19	0.52	0.53	0.37	0.6	0.32	0.28	2.11	0.19	0.82	2	0.07	0.89	1.87	0.23	0.69	4123	10	MAN2C1	Mannosidase, alpha, class 2C, member 1
s09027	-2.03	1.62	0.12	0.94	0.09	0.53	0.36	0.24	0.01	6.11	0.41	0.98	1.62	0.3	0.64	4.5	0.09	0.99	4.65	0.06	1	5.72	0.2	1	51027	8	BOLA1	BolA homolog 1 (E. coli)
s19925	-2.08	0.46	0	1	0	0.57	0.53	0.15	0.25	0.35	0.08	0.49	0.75	0.46	0.3	1.9	0.09	0.78	1.93	0.12	0.87	1.86	0.11	0.7	284475	18	LOC284475	Hypothetical protein LOC284475
s06609	-2.1	0.4	0	1	0	0.61	0.73	0.42	0.61	0.61	0.23	0.4	0.66	0.14	0.24	2.11	0.09	0.83	2.96	0.05	0.98	2.98	0.2	0.92	51594	6	NAG	Neuroblastoma-amplified protein
s26591	-2.44	0.95	0.01	0.99	0.01	0.48	0.55	0.1	0.31	1.65	0.05	0.91	0.41	0.1	0.34	3.53	0.39	0.92	4.29	0.19	0.99	3.68	0.19	0.97	51272	24	BET1L	Blocked early in transport 1 homolog (S. cerevisiae)-like
s08772	-2.56	0.83	0.05	0.98	0.04	0.61	3.15	0.64	0.89	0.55	0.07	0.37	0.8	0.14	0.25	3.82	0.32	0.95	4.13	0.06	1	4.53	0.08	1	64689	8	GORASP1	Golgi reassembly stacking protein 1, 65kDa
