# Supplementary material for: TAF6δ orchestrates an apoptotic transcriptome profile and interacts functionally with p53
Source: BMC Mol Biol. 2010 Jan 22;11:10. doi: 10.1186/1471-2199-11-10 (PMC2827470; doi:10.1186/1471-2199-11-10)
Supplement: Additional file 8 — TAF6δ TAF9 common genes.csv. This comma separated value data file contains a tabular listing of the common TAF6δ and TAF9 target genes identified in this study and their annotation. [file 1471-2199-11-10-S8.CSV]

-----------------------------------------------
ace.map output generated Sun Aug 12 20:20:14 CEST 2007
ace.map version: 0.905
http://www.iri.cnrs.fr/seg
-----------------------------------------------
TECHNOLOGY	applied biosystems
SPECIES	h.sapiens
FILTER DATE	07/08/12 06:20 PM
TERM	f1
FILES:
INP_F1	D:\ace\dat\060926mace_acemap049\02bb\ma2\070812_exon-ctrl.ma2
DATA [CONDITION] :
INP_D1	070812181807default_p.dat [|q|>= 0.0000 e <= 0.0500]
STAT :
file	cond	miss	match	pass
C1	|q|>= 0.0000	0.00%	100.00%	2.90%
33092p	e <= 0.0500	0.00%	2.90%	100.00%
070812_exon-ctrl.ma2		0.00%	2.90%	100.00%
Fa		961	~2.90%
file exported by ace.map | Sun Jan 18 21:21:51 CET 2009 | h.sapiens | applied biosystems | 070812_exon-ctrl_e005.ma3 | (c) 2007 by guillaume brysbaert, sebastian noth, arndt benecke [IHES - IRI]
this is a user selection of probes from file : 070812_exon-ctrl_e005.ma3
annotation file used : Human_AB1700_Annotations_09_06.txt
PROBE	LOG_Q[070812_exon-ctrl.ma2]	VAR[070812_exon-ctrl.ma2]	P[070812_exon-ctrl.ma2]	P'[070812_exon-ctrl.ma2]	E[070812_exon-ctrl.ma2]	A'[070812_exon-ctrl.ma2]	SIGNAL{070812_bclx_exon.ma1}	VAR{070812_bclx_exon.ma1}	A{070812_bclx_exon.ma1}	SIGNAL{070812_bclx_ctrl.ma1}	VAR{070812_bclx_ctrl.ma1}	A{070812_bclx_ctrl.ma1}	Entrez Gene ID	Celera Gene ID	Gene_Symbol	Gene_Name
100057	1.45	0.3	0.01	0.99	0	0	12.45	0.21	1	4.77	0.22	1	493861	hCG1793655.1	EID3	null
100524	0.8	0.21	0.02	0.98	0	0	13.31	0.13	1	8	0.16	1	54801	hCG1779409.2	FAM29A	family with sequence similarity 29, member A
100710	0.58	0.23	0.13	0.88	0.04	0	8.1	0.15	1	5.68	0.17	1	4154	hCG28028.3	MBNL1	muscleblind-like (Drosophila)
101196	0.93	0.3	0.07	0.94	0.02	0.01	6.8	0.21	1	3.74	0.21	0.99	103	hCG18813.4	ADAR	adenosine deaminase, RNA-specific
104213	0.8	0.27	0.08	0.93	0.03	0.01	5.48	0.2	1	3.29	0.18	0.99	10782	hCG201350.3	ZNF274	zinc finger protein 274
104402	1.72	0.35	0	1	0	0.05	8.85	0.18	1	2.82	0.3	0.95	7071	hCG15009.2	KLF10	Kruppel-like factor 10
105861	2.86	0.83	0.06	0.97	0.04	0.75	5.49	0.47	0.95	0.79	0.69	0.23	10612	hCG24076.2	TRIM3	tripartite motif-containing 3
105979	0.88	0.36	0.11	0.91	0.05	0.06	4.71	0.23	1	2.68	0.27	0.95	92595	hCG19316.3	MGC13138	null
109390	1.09	0.33	0.06	0.95	0.02	0	9.84	0.25	1	4.86	0.21	1	9869	hCG39375.4	SETDB1	SET domain, bifurcated 1
111499	0.78	0.22	0.04	0.96	0.01	0	17.62	0.15	1	10.77	0.17	1	64787	hCG1778322.2	EPS8L2	EPS8-like 2
113820	1.01	0.33	0.05	0.96	0.02	0.02	6.8	0.19	1	3.54	0.27	0.98	29946	hCG201413.3	SERTAD3	SERTA domain containing 3
114014	0.71	0.2	0.02	0.98	0	0	25.28	0.08	1	16.23	0.18	1	50515	hCG2015274.1	CHST11	carbohydrate (chondroitin 4) sulfotransferase 11
115022	1.14	0.27	0.03	0.98	0.01	0	13.52	0.22	1	6.43	0.16	1	7779	hCG24259.3	SLC30A1	solute carrier family 30 (zinc transporter), member 1
115353	1.83	0.58	0.02	0.98	0.01	0.59	3.76	0.28	0.98	1.11	0.51	0.41	1848	hCG26604.2	DUSP6	dual specificity phosphatase 6
116004	1.3	0.26	0	1	0	0.12	4.7	0.15	1	2	0.21	0.88	9693	hCG16402.2	RAPGEF2	Rap guanine nucleotide exchange factor (GEF) 2
117466	0.61	0.23	0.1	0.9	0.03	0	8.77	0.13	1	6.01	0.19	1	10495	hCG1981024	COVA1	cytosolic ovarian carcinoma antigen 1
120129	1.13	0.32	0.04	0.96	0.02	0	13.17	0.23	1	6.31	0.22	1	54465	hCG22842.3	ETAA16	null
123015	0.88	0.39	0.1	0.92	0.04	0.09	4.55	0.19	1	2.59	0.34	0.91	4335	hCG32983.2	MNT	MAX binding protein
124073	1.58	0.66	0.07	0.95	0.04	0.64	2.84	0.32	0.94	1	0.58	0.34	105	hCG2039403	ADARB2	adenosine deaminase, RNA-specific, B2 (RED2 homolog rat)
125377	0.63	0.21	0.08	0.92	0.02	0	124.77	0.13	1	84.69	0.17	1	4171	hCG39269.2	MCM2	MCM2 minichromosome maintenance deficient 2, mitotin (S. cerevisiae)
127242	0.9	0.31	0.04	0.96	0.01	0.01	7.16	0.13	1	4.03	0.28	0.99	5366	hCG1776475.1	PMAIP1	phorbol-12-myristate-13-acetate-induced protein 1
129341	4.97	1.38	0	1	0	0.98	8.59	0.3	1	0.29	1.34	0.02	5371	null	PML	promyelocytic leukemia
129434	0.58	0.22	0.14	0.87	0.05	0	9.7	0.18	1	6.8	0.12	1	64795	hCG34200.3	FLJ13910	null
131033	1.42	0.49	0.03	0.98	0.01	0.23	5.13	0.22	1	2.02	0.43	0.77	23586	hCG1811781.1	DDX58	DEAD (Asp-Glu-Ala-Asp) box polypeptide 58
131059	0.78	0.23	0.03	0.97	0.01	0	8.63	0.12	1	5.27	0.19	1	79666	hCG1642435.3	PLEKHF2	pleckstrin homology domain containing, family F (with FYVE domain) member 2
131347	1.42	0.31	0.02	0.99	0.01	0	16.49	0.23	1	6.48	0.21	1	8349	hCG1736972.2	HIST2H2BE	histone 2, H2be
132773	0.65	0.22	0.09	0.92	0.02	0	8.62	0.15	1	5.76	0.15	1	1616	hCG17515.4	DAXX	death-associated protein 6
133193	1	0.43	0.06	0.95	0.02	0.11	5.39	0.14	1	2.83	0.41	0.89	64135	hCG40275.2	IFIH1	interferon induced with helicase C domain 1
133298	0.94	0.34	0.09	0.93	0.04	0.29	2.89	0.24	0.97	1.58	0.25	0.72	10765	hCG2027322	JARID1B	Jumonji, AT rich interactive domain 1B (RBP2-like)
134244	1.02	0.36	0.1	0.92	0.05	0.01	7.07	0.29	1	3.66	0.23	0.99	9887	hCG39862.4	C1orf16	chromosome 1 open reading frame 16
134706	1.21	0.54	0.08	0.94	0.04	0.51	2.73	0.26	0.95	1.24	0.48	0.48	54796	hCG27250.3	BNC2	basonuclin 2
135458	1.09	0.54	0.09	0.93	0.05	0.22	4.44	0.21	1	2.19	0.5	0.78	10370	hCG32930.3	CITED2	Cbp/p300-interacting transactivator, with Glu/Asp-rich carboxy-terminal domain, 2
135984	0.84	0.33	0.09	0.93	0.03	0	27.94	0.18	1	16.41	0.27	1	387066	hCG2031039	C6orf160	chromosome 6 open reading frame 160
136461	2.26	1.34	0.04	0.97	0.02	0.76	1.76	0.29	0.8	0.39	1.31	0.06	5210	hCG41171.3	PFKFB4	6-phosphofructo-2-kinase/fructose-2,6-biphosphatase 4
137501	0.83	0.22	0.01	0.99	0	0	11.88	0.09	1	7	0.2	1	23014	hCG40351.3	FBXO21	F-box protein 21
138929	0.87	0.23	0.02	0.98	0	0	10.81	0.13	1	6.21	0.19	1	27347	hCG15822.2	STK39	serine threonine kinase 39 (STE20/SPS1 homolog, yeast)
139295	0.74	0.24	0.09	0.92	0.03	0	25.46	0.19	1	16.03	0.16	1	4140	hCG25498.3	MARK3	MAP/microtubule affinity-regulating kinase 3
139821	0.86	0.29	0.09	0.92	0.04	0.01	5.69	0.24	1	3.28	0.17	0.99	79571	hCG33173.3	GCC1	GRIP and coiled-coil domain containing 1
139881	0.98	0.23	0.02	0.98	0	0	13.52	0.16	1	7.18	0.17	1	8337	hCG2036722	HIST2H2AA	histone 2, H2aa
143553	1.48	0.51	0.04	0.97	0.02	0.17	6.3	0.27	1	2.37	0.43	0.83	23645	hCG39112.2	PPP1R15A	protein phosphatase 1, regulatory (inhibitor) subunit 15A
144028	0.76	0.31	0.11	0.9	0.05	0.08	3.7	0.2	0.99	2.29	0.24	0.92	63924	hCG201422.2	CIDEC	cell death-inducing DFFA-like effector c
144159	0.72	0.2	0.05	0.95	0.01	0	27.91	0.16	1	17.71	0.12	1	6259	null	RYK	RYK receptor-like tyrosine kinase
146761	1.83	0.35	0	1	0	0.07	9.06	0.18	1	2.68	0.3	0.93	84981	hCG1820470.1	MGC14376	null
147893	0.65	0.24	0.1	0.91	0.03	0	5.78	0.15	1	3.86	0.19	1	85021	hCG18282.4	REPS1	RALBP1 associated Eps domain containing 1
149647	0.92	0.29	0.07	0.94	0.03	0	23.88	0.23	1	13.24	0.17	1	8337|8338	hCG2036722|hCG2039933	HIST2H2AA|HIST2H2AC	histone 2, H2aa|histone 2, H2ac
149984	0.64	0.22	0.07	0.93	0.02	0	23.5	0.12	1	15.81	0.18	1	9189	hCG1981838	ZBED1	zinc finger, BED-type containing 1
150087	-1.47	0.85	0.07	0.95	0.04	0.61	0.68	0.83	0.35	1.97	0.21	0.88	5860	null	QDPR	quinoid dihydropteridine reductase
150267	0.67	0.24	0.12	0.89	0.05	0	10.42	0.2	1	6.88	0.14	1	8337	hCG2036722	HIST2H2AA	histone 2, H2aa
150567	1	0.24	0.02	0.98	0	0	43.47	0.16	1	22.72	0.18	1	1601	hCG1818367.2	DAB2	disabled homolog 2, mitogen-responsive phosphoprotein (Drosophila)
151377	1.07	0.34	0.06	0.95	0.03	0.01	7.07	0.24	1	3.54	0.24	0.99	7844	hCG32945.3	RNF103	ring finger protein 103
151529	1.86	0.48	0.01	0.99	0	0.51	4.31	0.21	1	1.24	0.43	0.49	84872	hCG1784197.3	ZC3H10	zinc finger CCCH-type containing 10
151531	0.54	0.22	0.13	0.88	0.03	0	14.53	0.1	1	10.51	0.19	1	1627	hCG2039393	DBN1	drebrin 1
151778	0.66	0.24	0.05	0.95	0.01	0	65.03	0.04	1	43.11	0.24	1	6890	hCG17504.2	TAP1	transporter 1, ATP-binding cassette, sub-family B (MDR/TAP)
152070	1.17	0.52	0.08	0.94	0.04	0.26	4.14	0.24	0.99	1.93	0.46	0.75	10149	hCG1811939.2	GPR64	G protein-coupled receptor 64
155248	0.62	0.24	0.13	0.88	0.04	0	157.11	0.17	1	107.14	0.17	1	5708	hCG40319.3	PSMD2	proteasome (prosome, macropain) 26S subunit, non-ATPase, 2
156837	0.84	0.27	0.03	0.97	0.01	0.01	6.33	0.11	1	3.7	0.24	0.99	83607	hCG42611.3	MGC4268	null
157520	1.19	0.3	0.02	0.98	0.01	0.01	8.38	0.21	1	3.84	0.22	0.99	4123	hCG1739384.2	MAN2C1	mannosidase, alpha, class 2C, member 1
157540	1.44	0.56	0.08	0.94	0.05	0.54	1.1	0.33	0.54	0.42	0.45	0	5564	hCG26533.2	PRKAB1	protein kinase, AMP-activated, beta 1 non-catalytic subunit
157665	0.77	0.29	0.1	0.91	0.04	0	11.91	0.19	1	7.32	0.21	1	51132	hCG1993146	RNF12	ring finger protein 12
159953	1.01	0.32	0.04	0.96	0.01	0.16	3.7	0.18	0.99	1.93	0.26	0.84	27153	hCG16176.3	KIAA1285	null
162604	0.97	0.34	0.08	0.93	0.04	0.03	5.52	0.25	1	2.95	0.23	0.98	10379	hCG40171.2	ISGF3G	interferon-stimulated transcription factor 3, gamma 48kDa
163241	1.95	0.33	0.01	0.99	0	0	28.56	0.26	1	7.76	0.2	1	3569	hCG38231.4	IL6	interleukin 6 (interferon, beta 2)
165658	0.77	0.32	0.07	0.93	0.02	0.02	6.76	0.11	1	4.16	0.3	0.98	55632	hCG40907.3	KIAA1333	KIAA1333
167621	1.3	0.26	0.01	0.99	0	0	32.1	0.2	1	13.7	0.17	1	23528	hCG1640018.3	ZNF281	zinc finger protein 281
169477	0.46	0.19	0.16	0.84	0.04	0	11.84	0.1	1	9.03	0.16	1	55250	hCG23805.3	STATIP1	signal transducer and activator of transcription 3 interacting protein 1
169945	0.68	0.22	0.08	0.92	0.02	0	8.35	0.17	1	5.46	0.15	1	10397	hCG32451.5	NDRG1	N-myc downstream regulated gene 1
170538	3.16	2.48	0.02	0.99	0.01	0.83	2.78	0.26	0.96	0.33	2.46	0.14	83716	hCG1731661.2	CRISPLD2	cysteine-rich secretory protein LCCL domain containing 2
171037	0.57	0.23	0.14	0.87	0.05	0	21.1	0.17	1	14.87	0.15	1	224	hCG30680.3	ALDH3A2	aldehyde dehydrogenase 3 family, member A2
171198	0.88	0.19	0	1	0	0	21.82	0.09	1	12.48	0.16	1	29970	hCG2022069	SCHIP1	schwannomin interacting protein 1
172369	0.66	0.21	0.07	0.93	0.01	0	40.35	0.14	1	26.72	0.16	1	85004	hCG24417.4	RERG	RAS-like, estrogen-regulated, growth inhibitor
172773	2.01	0.41	0	1	0	0.2	7.6	0.21	1	1.97	0.35	0.8	57561	hCG36823.3	ARRDC3	arrestin domain containing 3
173320	1.32	0.37	0.04	0.96	0.02	0.02	8.15	0.27	1	3.43	0.25	0.98	221037	hCG2024603.1	JMJD1C	jumonji domain containing 1C
173408	1.58	0.29	0	1	0	0.04	7.42	0.18	1	2.6	0.23	0.96	2920	hCG16361.2	CXCL2	chemokine (C-X-C motif) ligand 2
173650	1.39	0.3	0	1	0	0	22.44	0.17	1	8.96	0.24	1	171023	hCG38816.3	ASXL1	additional sex combs like 1 (Drosophila)
174895	1.39	0.34	0.02	0.98	0.01	0.09	5.6	0.24	1	2.24	0.24	0.91	8780	hCG37755.3	RIOK3	RIO kinase 3 (yeast)
174998	0.52	0.22	0.15	0.85	0.05	0	23.17	0.14	1	16.92	0.17	1	56160	hCG1820877.1	NDNL2	necdin-like 2
176640	-1.77	0.81	0.07	0.95	0.05	0.52	0.96	0.72	0.48	3.46	0.36	0.95	2125	hCG1989310	EVPL	envoplakin
177445	1.43	0.41	0.02	0.98	0.01	0.01	15.18	0.22	1	5.92	0.35	0.99	51278	hCG1766702.2	IER5	immediate early response 5
177616	0.69	0.25	0.07	0.94	0.01	0.02	4.89	0.1	1	3.19	0.23	0.98	54872	hCG34454.3	GPI7	null
178658	0.68	0.23	0.05	0.95	0.01	0	5.93	0.08	1	3.89	0.21	1	84461	hCG42028.4	KIAA1787	null
179404	1.24	0.23	0	1	0	0	28.19	0.1	1	12.53	0.21	1	8412	hCG2028796.1	BCAR3	breast cancer anti-estrogen resistance 3
179468	0.65	0.24	0.1	0.91	0.03	0	22.22	0.15	1	14.84	0.19	1	84705	hCG37654.3	GTPBP3	GTP binding protein 3 (mitochondrial)
179827	1.53	0.31	0.01	0.99	0	0.01	10.07	0.23	1	3.65	0.2	0.99	7538	hCG43352.3	ZFP36	zinc finger protein 36, C3H type, homolog (mouse)
179935	1.26	0.57	0.09	0.94	0.05	0.56	2.65	0.29	0.94	1.16	0.5	0.43	23764	hCG41693.3	MAFF	v-maf musculoaponeurotic fibrosarcoma oncogene homolog F (avian)
181292	0.6	0.26	0.14	0.87	0.05	0	10.36	0.15	1	7.17	0.21	1	55183	hCG41964.2	RIF1	RAP1 interacting factor homolog (yeast)
182375	0.72	0.22	0.07	0.93	0.02	0	54.62	0.17	1	34.66	0.15	1	10730	hCG25240.3	YME1L1	YME1-like 1 (S. cerevisiae)
182574	1.07	0.41	0.1	0.93	0.05	0.48	2.56	0.28	0.93	1.28	0.29	0.52	9020	hCG27607.1	MAP3K14	mitogen-activated protein kinase kinase kinase 14
183568	0.92	0.43	0.1	0.92	0.05	0.04	7.63	0.2	1	4.22	0.37	0.96	9656	hCG26001.3	MDC1	mediator of DNA damage checkpoint 1
184636	-2.22	1.4	0.07	0.96	0.05	0.61	0.66	1.36	0.37	3.24	0.36	0.94	8100	hCG31115.4	IFT88	intraflagellar transport 88 homolog (Chlamydomonas)
184959	0.88	0.39	0.09	0.92	0.04	0.14	4.02	0.17	1	2.29	0.35	0.86	27304	hCG37133.2	MOCS3	molybdenum cofactor synthesis 3
185137	1.91	0.92	0.06	0.96	0.04	0.77	1.92	0.34	0.83	0.54	0.85	0.09	59277	hCG33113.3	NTN4	netrin 4
185687	1.16	0.34	0.04	0.96	0.02	0	41.13	0.24	1	19.27	0.24	1	467	hCG37734.3	ATF3	activating transcription factor 3
188391	1.02	0.28	0.03	0.97	0.01	0	19.27	0.19	1	9.98	0.2	1	92715	hCG28439.2	C9orf112	chromosome 9 open reading frame 112
189411	0.64	0.23	0.07	0.93	0.01	0	24.65	0.1	1	16.57	0.2	1	1785	hCG2033723	DNM2	dynamin 2
190032	0.56	0.23	0.14	0.87	0.04	0	7.38	0.14	1	5.27	0.18	1	718	hCG23054.3	C3	complement component 3
193278	0.88	0.25	0.05	0.96	0.01	0	53.55	0.18	1	30.56	0.17	1	5925	hCG30750.2	RB1	retinoblastoma 1 (including osteosarcoma)
193288	0.97	0.31	0.04	0.96	0.01	0.02	6.8	0.17	1	3.65	0.26	0.99	161742	hCG37404.3	SPRED1	sprouty-related, EVH1 domain containing 1
196119	4.24	1.17	0	1	0	0.86	9.63	0.16	1	0.53	1.16	0.14	338758	hCG1820760.1	LOC338758	null
196385	0.6	0.21	0.09	0.91	0.02	0	22.62	0.13	1	15.62	0.16	1	25871	hCG17536.2	C3orf17	chromosome 3 open reading frame 17
196613	0.66	0.24	0.1	0.9	0.03	0	6.06	0.16	1	4.03	0.19	1	90381	hCG28648.2	C15orf42	chromosome 15 open reading frame 42
200004	0.52	0.22	0.14	0.87	0.03	0	22.84	0.09	1	16.7	0.2	1	6772	hCG25794.3	STAT1	signal transducer and activator of transcription 1, 91kDa
200358	0.78	0.22	0.03	0.97	0.01	0	43.23	0.12	1	26.41	0.19	1	29978	hCG17948.3	UBQLN2	ubiquilin 2
200572	2.05	0.9	0.03	0.98	0.01	0.78	2.68	0.28	0.95	0.68	0.86	0.19	440668	null	LOC440668	null
202846	0.98	0.31	0.07	0.94	0.03	0	10.78	0.24	1	5.74	0.19	1	2580	null	GAK	cyclin G associated kinase
204743	0.7	0.24	0.09	0.92	0.02	0	21.97	0.16	1	14.22	0.19	1	3397	hCG37143.3	ID1	inhibitor of DNA binding 1, dominant negative helix-loop-helix protein
205942	1.1	0.37	0.04	0.96	0.02	0	15.75	0.21	1	7.69	0.3	1	2965	hCG1992280	GTF2H1	general transcription factor IIH, polypeptide 1, 62kDa
205961	1.29	0.3	0.01	0.99	0	0.2	4.13	0.18	1	1.77	0.24	0.8	1195	hCG16556.2	CLK1	CDC-like kinase 1
206226	1.93	0.64	0.06	0.96	0.04	0.82	2.14	0.4	0.84	0.59	0.5	0.04	54093	hCG401085.3	C21orf18	chromosome 21 open reading frame 18
206947	1.35	0.4	0.02	0.99	0	0.15	5.37	0.19	1	2.2	0.36	0.85	4092	hCG22545.2	SMAD7	SMAD, mothers against DPP homolog 7 (Drosophila)
207179	1.15	0.35	0.03	0.97	0.01	0.48	2.69	0.2	0.97	1.27	0.28	0.52	7597	hCG41676.3	ZBTB25	zinc finger and BTB domain containing 25
208372	0.57	0.2	0.1	0.9	0.02	0	25.98	0.12	1	18.3	0.16	1	87178	hCG16975.3	PNPT1	polyribonucleotide nucleotidyltransferase 1
209773	1.07	0.25	0.03	0.97	0.01	0	29.19	0.21	1	14.62	0.14	1	8120	hCG26562.2	AP3B2	adaptor-related protein complex 3, beta 2 subunit
211578	0.91	0.24	0.02	0.98	0	0	32.79	0.14	1	18.32	0.19	1	65056	hCG40617.2	GPBP1	GC-rich promoter binding protein 1
212389	0.66	0.25	0.1	0.9	0.03	0	67.79	0.16	1	44.84	0.2	1	8720	hCG40306.2	MBTPS1	membrane-bound transcription factor peptidase, site 1
212834	0.67	0.22	0.09	0.92	0.02	0	10.97	0.16	1	7.22	0.16	1	5289	hCG22563.3	PIK3C3	phosphoinositide-3-kinase, class 3
213262	0.9	0.34	0.07	0.94	0.02	0.15	3.67	0.18	1	2.06	0.29	0.86	7375	hCG20131.3	USP4	ubiquitin specific peptidase 4 (proto-oncogene)
214499	0.87	0.38	0.08	0.93	0.03	0.16	3.78	0.14	1	2.17	0.36	0.84	57685	hCG24227.3	CACHD1	cache domain containing 1
214636	1.81	0.78	0.04	0.97	0.02	0.6	3.5	0.29	0.98	1.05	0.73	0.39	11138	hCG27613.2	TBC1D8	TBC1 domain family, member 8 (with GRAM domain)
215130	1.04	0.26	0.03	0.97	0.01	0	7.52	0.19	1	3.83	0.17	1	26005	hCG27333.3	DKFZP586P0123	null
216353	1.37	0.47	0.07	0.95	0.03	0.12	5.97	0.31	0.99	2.42	0.35	0.88	9510	hCG401141.3	ADAMTS1	ADAM metallopeptidase with thrombospondin type 1 motif, 1
217838	1	0.35	0.03	0.97	0.01	0.01	12.1	0.13	1	6.36	0.32	0.99	1122	hCG2039438.1	CHML	choroideremia-like (Rab escort protein 2)
219201	-2.98	0.74	0.02	0.98	0.01	0.66	0.65	0.64	0.34	5.41	0.38	0.97	7468	hCG18087.2	WHSC1	Wolf-Hirschhorn syndrome candidate 1
219446	0.71	0.18	0.03	0.97	0	0	13.87	0.12	1	8.9	0.13	1	219771	null	C10orf9	chromosome 10 open reading frame 9
224154	0.62	0.22	0.12	0.89	0.04	0	18.41	0.17	1	12.6	0.14	1	7716	hCG2002797	ZNF161	zinc finger protein 161
224433	1.03	0.41	0.06	0.95	0.02	0.05	7.35	0.17	1	3.79	0.37	0.95	166815	hCG2036860	TIGD2	tigger transposable element derived 2
224628	0.75	0.31	0.11	0.9	0.05	0	11.79	0.2	1	7.36	0.23	1	54882	hCG1982388.2	ANKHD1	ankyrin repeat and KH domain containing 1
224837	0.5	0.2	0.13	0.87	0.03	0	21.98	0.08	1	16.26	0.18	1	219771	hCG1811947.1	C10orf9	chromosome 10 open reading frame 9
224965	0.69	0.23	0.1	0.91	0.03	0	16.17	0.18	1	10.53	0.15	1	126792	hCG1642096.3	B3GALT6	UDP-Gal:betaGal beta 1,3-galactosyltransferase polypeptide 6
225050	2.71	1.25	0.05	0.97	0.03	0.74	1.68	0.42	0.74	0.27	1.18	0.01	91608	hCG1992161	RASL10B	RAS-like, family 10, member B
225333	1.57	0.47	0.02	0.98	0.01	0.35	4.42	0.23	1	1.56	0.41	0.65	205860	hCG2025667.1	FLJ25801	null
231712	1.08	0.29	0.04	0.96	0.01	0.21	3.37	0.22	0.99	1.67	0.18	0.8	284475	hCG1999407	LOC284475	null
231794	3.63	2.78	0.05	0.97	0.03	0.73	5.25	0.45	0.96	0.44	2.74	0.25	null	hCG2000388	null	null
232420	-3.23	3.44	0.06	0.97	0.04	0.65	0.41	3.42	0.34	4.07	0.35	0.97	5933	hCG2019270	RBL1	retinoblastoma-like 1 (p107)
233840	0.89	0.22	0.01	0.99	0	0	11.08	0.13	1	6.29	0.18	1	220213	hCG2019360.1	OTUD1	OTU domain containing 1
235425	1.16	0.49	0.09	0.94	0.04	0.5	2.71	0.27	0.95	1.27	0.42	0.5	8078	hCG25934.2	USP5	ubiquitin specific peptidase 5 (isopeptidase T)
