# Supplementary material for: TAF6δ orchestrates an apoptotic transcriptome profile and interacts functionally with p53
Source: BMC Mol Biol. 2010 Jan 22;11:10. doi: 10.1186/1471-2199-11-10 (PMC2827470; doi:10.1186/1471-2199-11-10)
Supplement: Additional file 9 — TAF6δ TAF9b common genes.csv. This comma separated value data file contains a tabular listing of the common TAF6δ and TAF9b target genes identified in this study and their annotation. [file 1471-2199-11-10-S9.CSV]

-----------------------------------------------
ace.map output generated Sun Aug 12 20:20:14 CEST 2007
ace.map version: 0.905
http://www.iri.cnrs.fr/seg
-----------------------------------------------
TECHNOLOGY	applied biosystems
SPECIES	h.sapiens
FILTER DATE	07/08/12 06:20 PM
TERM	f1
FILES:
INP_F1	D:\ace\dat\060926mace_acemap049\02bb\ma2\070812_exon-ctrl.ma2
DATA [CONDITION] :
INP_D1	070812181807default_p.dat [|q|>= 0.0000 e <= 0.0500]
STAT :
file	cond	miss	match	pass
C1	|q|>= 0.0000	0.00%	100.00%	2.90%
33092p	e <= 0.0500	0.00%	2.90%	100.00%
070812_exon-ctrl.ma2		0.00%	2.90%	100.00%
Fa		961	~2.90%
file exported by ace.map | Fri Jan 15 16:46:24 CET 2010 | h.sapiens | applied biosystems | 070812_exon-ctrl_e005.ma3 | (c) 2007 by guillaume brysbaert, sebastian noth, arndt benecke [IHES - IRI]
this is a user selection of probes from file : 070812_exon-ctrl_e005.ma3
annotation file used : Human_AB1700_Annotations_09_06.txt
PROBE	LOG_Q[070812_exon-ctrl.ma2]	VAR[070812_exon-ctrl.ma2]	P[070812_exon-ctrl.ma2]	P'[070812_exon-ctrl.ma2]	E[070812_exon-ctrl.ma2]	A'[070812_exon-ctrl.ma2]	SIGNAL{070812_bclx_exon.ma1}	VAR{070812_bclx_exon.ma1}	A{070812_bclx_exon.ma1}	SIGNAL{070812_bclx_ctrl.ma1}	VAR{070812_bclx_ctrl.ma1}	A{070812_bclx_ctrl.ma1}	Entrez Gene ID	Celera Gene ID	Gene_Symbol	Gene_Name
226336	4.33	1.85	0	1	0	0.84	8.16	0.17	1	0.43	1.84	0.16	9935	hCG37146.3	MAFB	v-maf musculoaponeurotic fibrosarcoma oncogene homolog B (avian)
218145	3.7	1.09	0.03	0.98	0.01	0.91	5.66	0.41	0.97	0.46	1.01	0.07	10018	hCG15901.3	BCL2L11	BCL2-like 11 (apoptosis facilitator)
130287	1.68	0.32	0.01	0.99	0	0	24.65	0.25	1	8.08	0.19	1	2564	hCG38708.2	GABRE	gamma-aminobutyric acid (GABA) A receptor, epsilon
205706	1.67	0.8	0.03	0.97	0.01	0.7	2.54	0.19	0.96	0.84	0.77	0.28	7091	hCG1984553	TLE4	transducin-like enhancer of split 4 (E(sp1) homolog, Drosophila)
136889	1.61	0.37	0	1	0	0.12	6.82	0.16	1	2.34	0.34	0.88	53944	hCG2004507.1	CSNK1G1	casein kinase 1, gamma 1
227240	1.47	0.39	0	1	0	0.11	6.57	0.15	1	2.48	0.36	0.89	401431	null	LOC401431	null
125108	1.47	0.41	0.03	0.98	0.01	0.24	4.66	0.26	0.99	1.76	0.32	0.76	29123	hCG1980824	ANKRD11	ankyrin repeat domain 11
164901	1.41	0.47	0.05	0.96	0.02	0.55	3.01	0.28	0.96	1.18	0.38	0.45	128439	hCG2019855.1	LOC128439	null
127423	1.37	0.45	0.04	0.97	0.02	0.71	2.3	0.25	0.92	0.93	0.38	0.25	85440	hCG24180.2	DOCK7	dedicator of cytokinesis 7
171420	1.28	0.28	0.02	0.98	0.01	0	8.41	0.22	1	3.63	0.17	1	9903	hCG21088.2	KLHL21	kelch-like 21 (Drosophila)
113797	1.26	0.32	0.01	0.99	0	0	12.96	0.15	1	5.65	0.28	1	9945	hCG15277.2	GFPT2	glutamine-fructose-6-phosphate transaminase 2
207236	1.26	0.37	0.01	0.99	0	0.12	5.31	0.16	1	2.32	0.33	0.88	85411	hCG2043251	C6orf114	chromosome 6 open reading frame 114
147307	1.25	0.31	0.01	0.99	0	0.34	3.37	0.15	0.99	1.49	0.28	0.66	80301	hCG2004014	pp9099	null
211412	1.24	0.45	0.06	0.95	0.03	0.24	4.11	0.27	0.99	1.82	0.35	0.76	1316	hCG24940.3	KLF6	Kruppel-like factor 6
160975	1.23	0.5	0.07	0.95	0.04	0.55	2.64	0.26	0.95	1.18	0.43	0.45	84791	hCG1818083.1	C1orf97	chromosome 1 open reading frame 97
147634	1.2	0.41	0.03	0.97	0.01	0.51	2.73	0.19	0.97	1.24	0.36	0.49	10142	hCG1812018.1	AKAP9	A kinase (PRKA) anchor protein (yotiao) 9
162696	1.18	0.24	0	1	0	0	10.94	0.11	1	5.07	0.21	1	84948	hCG1820806.1	TIGD5	tigger transposable element derived 5
196856	1.17	0.33	0.03	0.98	0.01	0.11	4.66	0.2	1	2.17	0.26	0.89	4591	hCG1819317.1	TRIM37	tripartite motif-containing 37
191962	1.13	0.37	0.02	0.98	0.01	0.16	4.41	0.15	1	2.11	0.33	0.84	51303	hCG1642966.3	FKBP11	FK506 binding protein 11, 19 kDa
168744	1.1	0.29	0.03	0.98	0.01	0	9.36	0.2	1	4.58	0.22	1	399979	hCG40416.2	SNX19	sorting nexin 19
217568	1.09	0.46	0.07	0.94	0.03	0.68	1.89	0.22	0.86	0.93	0.4	0.25	79960	hCG1812943.1	PHF17	PHD finger protein 17
135074	1.09	0.31	0.01	0.99	0	0.14	4.3	0.1	1	2.11	0.3	0.86	2304	hCG29946.3	FOXE1	forkhead box E1 (thyroid transcription factor 2)
176980	1.01	0.22	0	1	0	0	15.74	0.12	1	8.19	0.18	1	64689	hCG19028.2	GORASP1	golgi reassembly stacking protein 1, 65kDa
194399	0.99	0.42	0.09	0.93	0.04	0.38	2.83	0.23	0.97	1.49	0.36	0.63	11329	hCG14799.3	STK38	serine/threonine kinase 38
123368	0.99	0.36	0.07	0.94	0.03	0.49	2.39	0.21	0.94	1.26	0.29	0.51	55616	hCG1812045.1	DDEFL1	development and differentiation enhancing factor-like 1
223043	0.96	0.47	0.1	0.92	0.05	0.29	3.31	0.18	0.99	1.78	0.43	0.72	5151	hCG1991196.1	PDE8A	phosphodiesterase 8A
128420	0.93	0.24	0.03	0.97	0.01	0	11.41	0.17	1	6.28	0.18	1	55634	hCG17722.2	ZNF673	zinc finger protein 673
149431	0.93	0.22	0.03	0.97	0.01	0	16.74	0.18	1	9.23	0.13	1	22887	hCG21708.3	FOXJ3	forkhead box J3
194015	0.92	0.28	0.02	0.98	0	0	22.36	0.11	1	12.43	0.26	1	6929	hCG22713.2	TCF3	transcription factor 3 (E2A immunoglobulin enhancer binding factors E12/E47)
201573	0.91	0.22	0.01	0.99	0	0	15.41	0.11	1	8.6	0.19	1	55722	hCG17065.2	CEP72	centrosomal protein 72kDa
211578	0.91	0.24	0.02	0.98	0	0	32.79	0.14	1	18.32	0.19	1	65056	hCG40617.2	GPBP1	GC-rich promoter binding protein 1
116932	0.9	0.38	0.09	0.93	0.04	0.41	2.51	0.19	0.96	1.4	0.33	0.6	79728	hCG1986920.1	FLJ21816	null
136978	0.89	0.36	0.1	0.92	0.04	0.35	2.67	0.22	0.96	1.51	0.29	0.67	11096	hCG401140.3	ADAMTS5	ADAM metallopeptidase with thrombospondin type 1 motif, 5 (aggrecanase-2)
207913	0.87	0.2	0.03	0.97	0.01	0	9.15	0.17	1	5.24	0.1	1	51594	hCG1989035.1	NAG	null
120032	0.85	0.22	0.02	0.98	0	0	22.51	0.14	1	13.1	0.18	1	27161	hCG18139.3	EIF2C2	eukaryotic translation initiation factor 2C, 2
136196	0.84	0.33	0.08	0.93	0.03	0.02	6.24	0.16	1	3.66	0.29	0.98	23395	hCG15439.2	LARS2	leucyl-tRNA synthetase 2, mitochondrial
190978	0.83	0.28	0.07	0.94	0.02	0	17.37	0.18	1	10.23	0.21	1	29123	hCG1980824	ANKRD11	ankyrin repeat domain 11
104213	0.8	0.27	0.08	0.93	0.03	0.01	5.48	0.2	1	3.29	0.18	0.99	10782	hCG201350.3	ZNF274	zinc finger protein 274
147111	0.79	0.23	0.06	0.94	0.02	0	7.74	0.18	1	4.7	0.13	1	2200	hCG38745.3	FBN1	fibrillin 1 (Marfan syndrome)
207178	0.77	0.22	0.04	0.97	0.01	0	17.42	0.12	1	10.73	0.19	1	8227	hCG1981394	RP13-297E16.1	null
171336	0.75	0.29	0.12	0.9	0.05	0	14.92	0.21	1	9.33	0.2	1	5612	null	PRKRIR	protein-kinase, interferon-inducible double stranded RNA dependent inhibitor, repressor of (P58 repressor)
215303	0.74	0.33	0.09	0.92	0.03	0.03	5.7	0.1	1	3.57	0.32	0.97	64844	hCG1811612.1	03/07/10	membrane-associated ring finger (C3HC4) 7
192715	0.74	0.21	0.03	0.97	0.01	0	14.42	0.12	1	9.05	0.17	1	29980	hCG401183.4	DONSON	downstream neighbor of SON
187699	0.71	0.23	0.06	0.94	0.01	0.01	5.42	0.13	1	3.48	0.2	0.99	10512	hCG17980.4	SEMA3C	sema domain, immunoglobulin domain (Ig), short basic domain, secreted, (semaphorin) 3C
114014	0.71	0.2	0.02	0.98	0	0	25.28	0.08	1	16.23	0.18	1	50515	hCG2015274.1	CHST11	carbohydrate (chondroitin 4) sulfotransferase 11
156962	0.7	0.24	0.08	0.92	0.02	0	5.82	0.16	1	3.77	0.18	1	113802	hCG39927.4	C1orf59	chromosome 1 open reading frame 59
201989	0.69	0.28	0.1	0.91	0.03	0.02	5.18	0.14	1	3.37	0.24	0.99	55254	hCG22567.2	TMEM39A	transmembrane protein 39A
210314	0.68	0.19	0.03	0.97	0	0	7.21	0.1	1	4.71	0.16	1	9882	hCG28174.3	TBC1D4	TBC1 domain family, member 4
205731	0.66	0.17	0.04	0.96	0.01	0	6.96	0.13	1	4.61	0.12	1	55662	hCG24664.3	HIF1AN	hypoxia-inducible factor 1, alpha subunit inhibitor
222840	0.66	0.25	0.09	0.92	0.02	0	59.58	0.12	1	39.5	0.21	1	254427	hCG1644926.5	C10orf47	chromosome 10 open reading frame 47
102419	0.66	0.26	0.12	0.89	0.04	0.07	3.4	0.16	0.99	2.26	0.2	0.93	23211	hCG2040158	C19orf7	chromosome 19 open reading frame 7
231856	0.65	0.17	0.04	0.96	0.01	0	31.53	0.12	1	21.11	0.13	1	286319	hCG2011164	TUSC1	tumor suppressor candidate 1
224154	0.62	0.22	0.12	0.89	0.04	0	18.41	0.17	1	12.6	0.14	1	7716	hCG2002797	ZNF161	zinc finger protein 161
121690	0.58	0.24	0.12	0.88	0.04	0	16.74	0.12	1	11.78	0.2	1	8859	hCG1811587.2	STK19	serine/threonine kinase 19
208272	0.57	0.25	0.14	0.87	0.04	0	29.66	0.13	1	20.99	0.21	1	8318	hCG17896.3	CDC45L	CDC45 cell division cycle 45-like (S. cerevisiae)
158198	0.55	0.22	0.11	0.89	0.03	0	10.58	0.1	1	7.57	0.19	1	91298	hCG27306.3	DKFZp434N2030	null
103641	0.55	0.22	0.14	0.87	0.04	0	9.77	0.14	1	7	0.17	1	5822	hCG401302.3	PWP2H	PWP2 periodic tryptophan protein homolog (yeast)
234970	-1.78	1	0.06	0.96	0.04	0.64	0.6	0.96	0.32	2.17	0.28	0.88	9419	hCG17029.3	CRIPT	null
223052	-2.34	1.09	0.07	0.96	0.05	0.61	0.7	0.99	0.37	3.71	0.44	0.92	90324	hCG22322.3	MGC20255	null
219201	-2.98	0.74	0.02	0.98	0.01	0.66	0.65	0.64	0.34	5.41	0.38	0.97	7468	hCG18087.2	WHSC1	Wolf-Hirschhorn syndrome candidate 1
