# Supplementary material for: TAF6δ orchestrates an apoptotic transcriptome profile and interacts functionally with p53
Source: BMC Mol Biol. 2010 Jan 22;11:10. doi: 10.1186/1471-2199-11-10 (PMC2827470; doi:10.1186/1471-2199-11-10)
Supplement: Additional file 10 — TAF6δ TAF9 TAF9b common genes.csv. This comma separated value data file contains a tabular listing of the common TAF6δ and TAF9 and TAF9b target genes identified in this study and their annotation. [file 1471-2199-11-10-S10.CSV]

-----------------------------------------------
ace.map output generated Fri Jun 01 20:51:49 CEST 2007
ace.map version: 0.86
http://www.iri.cnrs.fr/seg
-----------------------------------------------
TECHNOLOGY	applied biosystems
SPECIES	h.sapiens
SUBTRACTION DATE	07/06/01 06:51 PM
CONDITION 1:
FILES:
COND1_INP1	D:\ace\dat\060926mace_acemap049\02bb\ma0\HA00OGR_bclx_exon3.ma0
COND1_INP2	D:\ace\dat\060926mace_acemap049\02bb\ma0\HA00OGT_bclx_exon1.ma0
COND1_INP3	D:\ace\dat\060926mace_acemap049\02bb\ma0\HA00OGW_bclx_exon2.ma0
MA:
COND1_DATA1	070601174647arndt_p.dat
COND1_DATA2	070601175715arndt_p.dat
COND1_DATA3	070601175234arndt_p.dat
CONDITION 2:
FILES:
COND2_INP1	D:\ace\dat\060926mace_acemap049\02bb\ma0\HA00OH0_bclx_ctrl1.ma0
COND2_INP2	D:\ace\dat\060926mace_acemap049\02bb\ma0\HA00OH2_bclx_ctrl3.ma0
COND2_INP3	D:\ace\dat\060926mace_acemap049\02bb\ma0\HA00OH6_bclx_ctrl2.ma0
MA:
COND2_DATA1	070601181357arndt_p.dat
COND2_DATA2	070601180159arndt_p.dat
COND2_DATA3	070601180814arndt_p.dat
METHOD:	weighted mean of ln signal quotients
MA2_FILE	[1,2,3]-[d,e,f].ma2
DATA_FILE	070601185149default_p.dat
NORMALIZATION	NeONORM 1.0 [050703]
NORMALIZATION_K	0.2
GAP_TAN_ALPHA	0.07
USE_GAP_CORRECTION	TRUE
A	F_1_1	F_1_2	F_1_3
F_2_1	0.3	-0.36	-0.47
F_2_2	0.96	0.27	0.13
F_2_3	0.76	0.15	0.06
file exported by ace.map | Sun Jan 18 15:24:58 CET 2009 | h.sapiens | applied biosystems | 070601exon-ctrl.ma2 | (c) 2007 by guillaume brysbaert, sebastian noth, arndt benecke [IHES - IRI]
this is a user selection of probes from file : 070601exon-ctrl.ma2
annotation file used : Human_AB1700_Annotations_09_06.txt
PROBE	LOG_Q	VAR	P	P'	A'	SIGNAL{HA00OGR_bclx_exon3.ma0}	VAR{HA00OGR_bclx_exon3.ma0}	A{HA00OGR_bclx_exon3.ma0}	SIGNAL{HA00OGT_bclx_exon1.ma0}	VAR{HA00OGT_bclx_exon1.ma0}	A{HA00OGT_bclx_exon1.ma0}	SIGNAL{HA00OGW_bclx_exon2.ma0}	VAR{HA00OGW_bclx_exon2.ma0}	A{HA00OGW_bclx_exon2.ma0}	SIGNAL{HA00OH0_bclx_ctrl1.ma0}	VAR{HA00OH0_bclx_ctrl1.ma0}	A{HA00OH0_bclx_ctrl1.ma0}	SIGNAL{HA00OH2_bclx_ctrl3.ma0}	VAR{HA00OH2_bclx_ctrl3.ma0}	A{HA00OH2_bclx_ctrl3.ma0}	SIGNAL{HA00OH6_bclx_ctrl2.ma0}	VAR{HA00OH6_bclx_ctrl2.ma0}	A{HA00OH6_bclx_ctrl2.ma0}	Entrez Gene ID	Celera Gene ID	Gene_Symbol	Gene_Name
100057	1.47	0.12	0.01	0.99	0.01	9.46	0.07	1	15.93	0.05	1	16.29	0.05	1	4.16	0.08	0.96	6.81	0.08	1	6.12	0.09	1	493861	hCG1793655.1	EID3	null
100524	0.89	0.33	0.05	0.95	0	13.88	0.08	1	17.34	0.07	1	14.47	0.09	1	8.04	0.1	1	10.97	0.1	1	9.56	0.1	1	54801	hCG1779409.2	FAM29A	family with sequence similarity 29, member A
104213	0.85	0.19	0.13	0.89	0.05	4.56	0.13	0.98	6.44	0.09	1	7.41	0.09	1	3.09	0.13	0.87	4.25	0.09	1	4.27	0.13	1	10782	hCG201350.3	ZNF274	zinc finger protein 274
109792	0.19	0.31	0.76	0.47	0.01	4.83	0.15	0.98	5.85	0.1	1	5.58	0.1	1	4.64	0.15	0.97	5.77	0.1	1	5.81	0.1	1	2232	hCG29834.3	FDXR	ferredoxin reductase
122630	-1.27	6.17	0.45	0.98	0.32	0.66	37.48	0.49	0.44	1.25	0.24	0.21	0.7	0.03	0.76	0.27	0.26	0.46	1.77	0.25	0.41	5.75	0.38	26005	hCG1811370.1	DKFZP586P0123	null
123015	1.08	0.38	0.14	0.89	0.15	4.46	0.14	0.97	5.16	0.08	1	6.43	0.17	1	1.72	0.23	0.52	4.19	0.19	0.99	3.11	0.12	0.98	4335	hCG32983.2	MNT	MAX binding protein
129341	4.58	3.32	0	1	0.76	10.58	0.14	1	1.54	2.62	0.55	0.76	5.64	0.46	0.55	1.62	0.22	0.34	0.55	0.09	0.12	1.81	0.05	5371	null	PML	promyelocytic leukemia
131033	1.52	0.65	0.04	0.97	0.22	4.36	0.38	0.91	6.61	0.09	1	5.19	0.2	1	1.04	0.84	0.33	2.61	0.32	0.89	2.71	0.32	0.91	23586	hCG1811781.1	DDX58	DEAD (Asp-Glu-Ala-Asp) box polypeptide 58
131347	1.49	0.33	0.02	0.98	0	13.16	0.09	1	22.97	0.07	1	19.81	0.09	1	6.39	0.14	1	6.91	0.11	1	9.39	0.1	1	8349	hCG1736972.2	HIST2H2BE	histone 2, H2be
133193	1.33	0.57	0.09	0.92	0.16	5.61	0.11	0.99	6.91	0.1	1	6.08	0.11	1	1.41	0.36	0.42	4.39	0.13	1	2.63	0.32	0.9	64135	hCG40275.2	IFIH1	interferon induced with helicase C domain 1
135458	1.26	1.01	0.12	0.91	0.25	2.21	0.56	0.64	5.58	0.1	1	5.19	0.1	1	1.25	1.55	0.42	1.09	0.49	0.46	3.32	0.18	0.98	10370	hCG32930.3	CITED2	Cbp/p300-interacting transactivator, with Glu/Asp-rich carboxy-terminal domain, 2
138929	0.98	0.42	0.04	0.96	0	12.41	0.08	1	13.78	0.07	1	10.68	0.1	1	5.7	0.11	0.99	8.66	0.09	1	7.52	0.1	1	27347	hCG15822.2	STK39	serine threonine kinase 39 (STE20/SPS1 homolog, yeast)
150087	-1.64	1.96	0.05	0.96	0.57	0.23	8.62	0.26	0.44	0.83	0.2	1.02	0.49	0.49	2.37	0.25	0.71	1.58	0.46	0.65	2.47	0.08	0.94	5860	null	QDPR	quinoid dihydropteridine reductase
151377	1.03	0.35	0.09	0.93	0.03	5.75	0.12	0.99	7.07	0.08	1	10.18	0.06	1	3.67	0.13	0.93	5.28	0.14	1	3.53	0.2	0.98	7844	hCG32945.3	RNF103	ring finger protein 103
151529	2.02	0.8	0.01	0.99	0.37	5.92	0.09	0.99	3.86	0.2	1	4.38	0.12	0.99	1	1.18	0.34	1.74	0.29	0.72	1.33	0.31	0.61	84872	hCG1784197.3	ZC3H10	zinc finger CCCH-type containing 10
151778	0.83	0.36	0.12	0.88	0	74.12	0.04	1	76.01	0.04	1	74.95	0.04	1	33.3	0.04	1	64.08	0.03	1	52.19	0.03	1	6890	hCG17504.2	TAP1	transporter 1, ATP-binding cassette, sub-family B (MDR/TAP)
157520	1.31	0.41	0.04	0.97	0.03	8.28	0.1	1	11.97	0.09	1	8.38	0.11	1	3.47	0.22	0.89	4.63	0.13	1	5.29	0.15	1	4123	hCG1739384.2	MAN2C1	mannosidase, alpha, class 2C, member 1
162604	1	0.38	0.12	0.91	0.06	4.1	0.23	0.94	6.39	0.14	1	7.54	0.12	1	3.34	0.38	0.83	3.37	0.11	0.99	3.94	0.24	0.98	10379	hCG40171.2	ISGF3G	interferon-stimulated transcription factor 3, gamma 48kDa
163241	2.06	0.25	0.01	0.99	0	20.02	0.09	1	37.36	0.06	1	39.28	0.09	1	6.14	0.22	0.99	9.04	0.09	1	10.72	0.09	1	3569	hCG38231.4	IL6	interleukin 6 (interferon, beta 2)
166212	-0.12	1.05	0.55	0.84	0.49	0.52	0.89	0.17	1.65	0.25	0.8	0.64	1	0.32	0.81	0.79	0.26	1.53	0.27	0.65	1.34	0.38	0.61	79844	hCG2043402	ZDHHC11	zinc finger, DHHC-type containing 11
167621	1.33	0.31	0.02	0.98	0	29.93	0.08	1	45.13	0.06	1	32.88	0.09	1	13.31	0.08	1	18.79	0.09	1	17.25	0.09	1	23528	hCG1640018.3	ZNF281	zinc finger protein 281
170538	3.29	2.93	0.02	0.98	0.74	2.55	0.08	0.79	3.59	0.15	1	4.14	0.17	0.99	0.43	1.77	0.18	0.17	4.62	0.17	0.45	2.77	0.32	83716	hCG1731661.2	CRISPLD2	cysteine-rich secretory protein LCCL domain containing 2
171570	0.33	0.21	0.46	0.62	0.01	5.83	0.63	0.86	8.82	0.06	1	9.92	0.07	1	5.56	0.14	0.99	8.46	0.07	1	8.11	0.06	1	10730	hCG25240.3	YME1L1	YME1-like 1 (S. cerevisiae)
173650	1.52	0.18	0.01	0.99	0	19.89	0.04	1	28.46	0.04	1	29.32	0.04	1	7.55	0.06	1	13.81	0.05	1	10.16	0.05	1	171023	hCG38816.3	ASXL1	additional sex combs like 1 (Drosophila)
174998	0.59	0.41	0.26	0.77	0	25.96	0.07	1	30.22	0.06	1	22.51	0.09	1	16.31	0.08	1	22.65	0.09	1	21.99	0.09	1	56160	hCG1820877.1	NDNL2	necdin-like 2
176640	-0.6	1.94	0.06	0.96	0.54	1.04	0.23	0.36	0.78	4.22	0.46	1.35	0.59	0.6	0.4	1.79	0.17	4.63	0.12	1	0.92	1.43	0.45	2125	hCG1989310	EVPL	envoplakin
179935	1.17	1.11	0.11	0.92	0.45	1.17	3.41	0.45	2.52	0.22	0.96	3.39	0.11	0.98	1.24	0.79	0.39	0.93	0.37	0.4	1.77	0.28	0.76	23764	hCG41693.3	MAFF	v-maf musculoaponeurotic fibrosarcoma oncogene homolog F (avian)
181292	0.65	0.24	0.22	0.81	0	9.52	0.11	1	13.39	0.06	1	11.81	0.08	1	6.4	0.09	1	11.11	0.1	1	8.44	0.05	1	55183	hCG41964.2	RIF1	RAP1 interacting factor homolog (yeast)
182375	0.8	0.28	0.12	0.89	0	51.74	0.07	1	73.93	0.06	1	61.13	0.09	1	34.64	0.08	1	43.28	0.08	1	46.52	0.09	1	10730	hCG25240.3	YME1L1	YME1-like 1 (S. cerevisiae)
182574	1	0.92	0.12	0.91	0.42	0.62	3.61	0.34	2.98	0.18	0.99	3.07	0.25	0.95	1.03	0.3	0.31	1.41	0.51	0.58	1.72	0.11	0.78	9020	hCG27607.1	MAP3K14	mitogen-activated protein kinase kinase kinase 14
183568	0.91	0.43	0.14	0.89	0.03	6.34	0.25	0.99	10.24	0.07	1	7.73	0.1	1	3.51	0.1	0.92	7.31	0.11	1	3.96	0.19	0.99	9656	hCG26001.3	MDC1	mediator of DNA damage checkpoint 1
185137	1.74	1.31	0.07	0.95	0.62	0.96	1.89	0.37	2.02	0.59	0.77	2.33	0.12	0.91	0.58	1.66	0.23	0.67	0.55	0.28	0.62	0.77	0.31	59277	hCG33113.3	NTN4	netrin 4
189411	0.74	0.22	0.14	0.87	0	24.64	0.05	1	29.59	0.04	1	30.33	0.04	1	14.12	0.05	1	23.85	0.05	1	20.96	0.04	1	1785	hCG2033723	DNM2	dynamin 2
190032	0.62	0.3	0.24	0.79	0.01	7.5	0.18	1	8.48	0.1	1	9.18	0.11	1	5.23	0.15	0.99	7.12	0.11	1	6.18	0.14	1	718	hCG23054.3	C3	complement component 3
193278	0.91	0.39	0.08	0.93	0	54.97	0.08	1	73.92	0.06	1	51.26	0.09	1	30.75	0.08	1	42.85	0.09	1	36.31	0.1	1	5925	hCG30750.2	RB1	retinoblastoma 1 (including osteosarcoma)
193288	0.98	0.21	0.07	0.94	0.04	5.54	0.09	0.99	8.69	0.05	1	8.3	0.05	1	3.3	0.16	0.89	5.33	0.16	1	4.44	0.2	0.99	161742	hCG37404.3	SPRED1	sprouty-related, EVH1 domain containing 1
196613	0.81	0.34	0.17	0.85	0.03	6.2	0.08	1	8.21	0.07	1	6.33	0.09	1	3.35	0.15	0.9	5.19	0.08	1	5.24	0.09	1	90381	hCG28648.2	C15orf42	chromosome 15 open reading frame 42
200004	0.63	0.25	0.25	0.77	0	23.35	0.04	1	28.55	0.04	1	27.15	0.04	1	15.11	0.04	1	24.52	0.04	1	20.04	0.04	1	6772	hCG25794.3	STAT1	signal transducer and activator of transcription 1, 91kDa
200572	2.09	1.17	0.04	0.97	0.62	2.17	0.44	0.65	3.33	0.18	0.99	3.27	0.23	0.96	0.76	0.96	0.25	0.88	0.46	0.38	0.56	2.56	0.36	440668	null	LOC440668	null
205961	1.31	0.29	0.01	0.99	0.25	3.61	0.2	0.92	5.04	0.09	1	5.13	0.13	1	1.71	0.19	0.51	2.18	0.21	0.86	2.42	0.18	0.92	1195	hCG16556.2	CLK1	CDC-like kinase 1
207179	1.31	0.78	0.05	0.96	0.37	2.89	0.17	0.84	1.94	0.21	0.89	3.45	0.05	0.99	0.34	1.09	0.13	1.45	0.12	0.63	1.81	0.18	0.79	7597	hCG41676.3	ZBTB25	zinc finger and BTB domain containing 25
209773	1.12	0.64	0.04	0.96	0	39.15	0.07	1	36.16	0.06	1	22.92	0.09	1	14.77	0.09	1	18.32	0.08	1	19.03	0.09	1	8120	hCG26562.2	AP3B2	adaptor-related protein complex 3, beta 2 subunit
212834	0.76	0.38	0.15	0.86	0	11.66	0.08	1	14.92	0.08	1	11.09	0.1	1	7.14	0.09	1	9.26	0.09	1	9.49	0.1	1	5289	hCG22563.3	PIK3C3	phosphoinositide-3-kinase, class 3
213262	0.99	0.55	0.1	0.91	0.17	3.57	0.18	0.92	4.82	0.13	1	4.15	0.11	0.99	2.65	0.29	0.76	2.02	0.14	0.84	3.01	0.23	0.95	7375	hCG20131.3	USP4	ubiquitin specific peptidase 4 (proto-oncogene)
214499	1.08	0.64	0.13	0.89	0.23	4.12	0.08	0.97	4.86	0.1	1	4.02	0.18	0.99	2.1	0.2	0.64	3.32	0.15	0.98	1.21	0.56	0.55	57685	hCG24227.3	CACHD1	cache domain containing 1
215130	1.15	0.46	0.04	0.96	0.02	7.64	0.11	1	10.22	0.08	1	7.08	0.16	1	4.07	0.27	0.92	4.45	0.13	1	4.89	0.12	1	26005	hCG27333.3	DKFZP586P0123	null
217769	1.04	1.01	0.37	0.84	0.48	2.08	0.23	0.66	1.99	0.3	0.87	1.53	0.6	0.64	0.44	0.97	0.16	1.03	0.49	0.44	1.82	0.26	0.78	4123	null	MAN2C1	mannosidase, alpha, class 2C, member 1
217838	1.1	0.5	0.06	0.95	0.01	16.22	0.19	1	14.61	0.06	1	12.6	0.06	1	4.64	0.1	0.98	10.28	0.08	1	7.19	0.09	1	1122	hCG2039438.1	CHML	choroideremia-like (Rab escort protein 2)
219446	0.79	0.29	0.07	0.93	0	14.1	0.09	1	17.31	0.07	1	16.22	0.09	1	9.06	0.1	1	11.24	0.09	1	11.36	0.09	1	219771	null	C10orf9	chromosome 10 open reading frame 9
224837	0.66	0.27	0.25	0.77	0	23.39	0.04	1	25.45	0.05	1	27.72	0.05	1	13.95	0.05	1	22.13	0.04	1	20.95	0.04	1	219771	hCG1811947.1	C10orf9	chromosome 10 open reading frame 9
231712	1.09	0.34	0.06	0.95	0.27	2.92	0.2	0.84	4.61	0.08	1	3.29	0.14	0.98	1.56	0.14	0.46	2.23	0.09	0.89	2.06	0.13	0.87	284475	hCG1999407	LOC284475	null
233840	0.98	0.44	0.03	0.97	0	13.17	0.09	1	13.89	0.07	1	10.98	0.09	1	5.95	0.12	0.99	8.43	0.1	1	7.89	0.11	1	220213	hCG2019360.1	OTUD1	OTU domain containing 1
234537	-0.48	3.32	0.39	0.95	0.4	0.35	0.45	0.04	0.52	6.49	0.44	0.5	9.64	0.45	0.44	1.18	0.17	0.96	0.68	0.41	0.92	0.28	0.44	4123	null	MAN2C1	mannosidase, alpha, class 2C, member 1
